# Supplementary material for: Spatiotemporal Dynamics in the Burden of Lip and Oral Cavity Cancer and Attributable Risk Factors in Asia (1990–2021)
Source: Healthcare (Basel). 2025 Jun 9;13(12):1377. doi: 10.3390/healthcare13121377 (PMC12193132; doi:10.3390/healthcare13121377)
Supplement: Supplementary file 1 [file healthcare-13-01377-s001.zip]

Archive with 11 entries (11 files):
- Table S1. The DAILYs of Global and Asian for LOC in 1990, 2019, 2021..pdf
- Table S10.  List of Asian countries by geographic region.pdf
- Table S11. SDI for different years in different Asian countries.xlsx
- Table S2. ASDR in different geographic regions by gender from 1990 to 2021.xlsx
- Table S3. EAPC of different geographic regions and genders with different risk factors.xlsx
- Table S4. ASDR for different SDI regions from 1990 to 2021.csv
- Table S5. The DAILYs of Asian LOC for different risk factors in different geographic regions from 1990 to 2021.xlsx
- Table S6. EAPC of different risk factor and genders in different SDI regions.xlsx
- Table S7. ASDR in different SDI regions with different risk factors and genders.csv
- Table S8. Local Drift and Net Drift for LOC attributable to each risk factor and genders in Asia.pdf
- Table S9. The deaths and DAILYs rate on different risk factors by gender from 1990 to 2021.csv
