# Supplementary material for: Spatiotemporal Dynamics in the Burden of Lip and Oral Cavity Cancer and Attributable Risk Factors in Asia (1990–2021)
Source: Healthcare (Basel). 2025 Jun 9;13(12):1377. doi: 10.3390/healthcare13121377 (PMC12193132; doi:10.3390/healthcare13121377)
Supplement: Supplementary file 1 [file healthcare-13-01377-s001.zip › Table S11. SDI for different years in different Asian countries.xlsx]

## Sheet: Sheet 1
SDI for different years in different Asian countries
location	region	Super_Region	year	SDI
Somalia	Eastern Sub-Saharan Africa	Sub-Saharan Africa	1950	0.0237971
Somalia	Eastern Sub-Saharan Africa	Sub-Saharan Africa	1951	0.0241153
Somalia	Eastern Sub-Saharan Africa	Sub-Saharan Africa	1952	0.0244638
Somalia	Eastern Sub-Saharan Africa	Sub-Saharan Africa	1953	0.0248211
Somalia	Eastern Sub-Saharan Africa	Sub-Saharan Africa	1954	0.025186
Somalia	Eastern Sub-Saharan Africa	Sub-Saharan Africa	1955	0.025576
Somalia	Eastern Sub-Saharan Africa	Sub-Saharan Africa	1956	0.0259859
Somalia	Eastern Sub-Saharan Africa	Sub-Saharan Africa	1957	0.0264176
Somalia	Eastern Sub-Saharan Africa	Sub-Saharan Africa	1958	0.0268613
Somalia	Eastern Sub-Saharan Africa	Sub-Saharan Africa	1959	0.0273237
Somalia	Eastern Sub-Saharan Africa	Sub-Saharan Africa	1960	0.0277965
Somalia	Eastern Sub-Saharan Africa	Sub-Saharan Africa	1961	0.0282962
Somalia	Eastern Sub-Saharan Africa	Sub-Saharan Africa	1962	0.0288134
Somalia	Eastern Sub-Saharan Africa	Sub-Saharan Africa	1963	0.0293527
Somalia	Eastern Sub-Saharan Africa	Sub-Saharan Africa	1964	0.0299168
Somalia	Eastern Sub-Saharan Africa	Sub-Saharan Africa	1965	0.0304971
Somalia	Eastern Sub-Saharan Africa	Sub-Saharan Africa	1966	0.0310869
Somalia	Eastern Sub-Saharan Africa	Sub-Saharan Africa	1967	0.0316759
Somalia	Eastern Sub-Saharan Africa	Sub-Saharan Africa	1968	0.0322853
Somalia	Eastern Sub-Saharan Africa	Sub-Saharan Africa	1969	0.0329155
Somalia	Eastern Sub-Saharan Africa	Sub-Saharan Africa	1970	0.0391536
Somalia	Eastern Sub-Saharan Africa	Sub-Saharan Africa	1971	0.0450178
Somalia	Eastern Sub-Saharan Africa	Sub-Saharan Africa	1972	0.0535554
Somalia	Eastern Sub-Saharan Africa	Sub-Saharan Africa	1973	0.0550094
Somalia	Eastern Sub-Saharan Africa	Sub-Saharan Africa	1974	0.0555631
Somalia	Eastern Sub-Saharan Africa	Sub-Saharan Africa	1975	0.0595478
Somalia	Eastern Sub-Saharan Africa	Sub-Saharan Africa	1976	0.0615884
Somalia	Eastern Sub-Saharan Africa	Sub-Saharan Africa	1977	0.0664258
Somalia	Eastern Sub-Saharan Africa	Sub-Saharan Africa	1978	0.0701279
Somalia	Eastern Sub-Saharan Africa	Sub-Saharan Africa	1979	0.0688864
Somalia	Eastern Sub-Saharan Africa	Sub-Saharan Africa	1980	0.0656631
Somalia	Eastern Sub-Saharan Africa	Sub-Saharan Africa	1981	0.0633216
Somalia	Eastern Sub-Saharan Africa	Sub-Saharan Africa	1982	0.0609083
Somalia	Eastern Sub-Saharan Africa	Sub-Saharan Africa	1983	0.05152
Somalia	Eastern Sub-Saharan Africa	Sub-Saharan Africa	1984	0.0438996
Somalia	Eastern Sub-Saharan Africa	Sub-Saharan Africa	1985	0.0446698
Somalia	Eastern Sub-Saharan Africa	Sub-Saharan Africa	1986	0.0454336
Somalia	Eastern Sub-Saharan Africa	Sub-Saharan Africa	1987	0.0461626
Somalia	Eastern Sub-Saharan Africa	Sub-Saharan Africa	1988	0.0468286
Somalia	Eastern Sub-Saharan Africa	Sub-Saharan Africa	1989	0.0474253
Somalia	Eastern Sub-Saharan Africa	Sub-Saharan Africa	1990	0.0479515
Somalia	Eastern Sub-Saharan Africa	Sub-Saharan Africa	1991	0.0484276
Somalia	Eastern Sub-Saharan Africa	Sub-Saharan Africa	1992	0.0488712
Somalia	Eastern Sub-Saharan Africa	Sub-Saharan Africa	1993	0.0566303
Somalia	Eastern Sub-Saharan Africa	Sub-Saharan Africa	1994	0.0501053
Somalia	Eastern Sub-Saharan Africa	Sub-Saharan Africa	1995	0.0508197
Somalia	Eastern Sub-Saharan Africa	Sub-Saharan Africa	1996	0.0514929
Somalia	Eastern Sub-Saharan Africa	Sub-Saharan Africa	1997	0.0521702
Somalia	Eastern Sub-Saharan Africa	Sub-Saharan Africa	1998	0.0528789
Somalia	Eastern Sub-Saharan Africa	Sub-Saharan Africa	1999	0.0536045
Somalia	Eastern Sub-Saharan Africa	Sub-Saharan Africa	2000	0.0543662
Somalia	Eastern Sub-Saharan Africa	Sub-Saharan Africa	2001	0.0551476
Somalia	Eastern Sub-Saharan Africa	Sub-Saharan Africa	2002	0.0559604
Somalia	Eastern Sub-Saharan Africa	Sub-Saharan Africa	2003	0.0567715
Somalia	Eastern Sub-Saharan Africa	Sub-Saharan Africa	2004	0.0575885
Somalia	Eastern Sub-Saharan Africa	Sub-Saharan Africa	2005	0.0584022
Somalia	Eastern Sub-Saharan Africa	Sub-Saharan Africa	2006	0.0748843
Somalia	Eastern Sub-Saharan Africa	Sub-Saharan Africa	2007	0.088521
Somalia	Eastern Sub-Saharan Africa	Sub-Saharan Africa	2008	0.0998921
Somalia	Eastern Sub-Saharan Africa	Sub-Saharan Africa	2009	0.110145
Somalia	Eastern Sub-Saharan Africa	Sub-Saharan Africa	2010	0.119659
Somalia	Eastern Sub-Saharan Africa	Sub-Saharan Africa	2011	0.129
Somalia	Eastern Sub-Saharan Africa	Sub-Saharan Africa	2012	0.138091
Somalia	Eastern Sub-Saharan Africa	Sub-Saharan Africa	2013	0.143735
Somalia	Eastern Sub-Saharan Africa	Sub-Saharan Africa	2014	0.152004
Somalia	Eastern Sub-Saharan Africa	Sub-Saharan Africa	2015	0.1643
Somalia	Eastern Sub-Saharan Africa	Sub-Saharan Africa	2016	0.177547
Somalia	Eastern Sub-Saharan Africa	Sub-Saharan Africa	2017	0.189597
Somalia	Eastern Sub-Saharan Africa	Sub-Saharan Africa	2018	0.199399
Somalia	Eastern Sub-Saharan Africa	Sub-Saharan Africa	2019	0.207782
Somalia	Eastern Sub-Saharan Africa	Sub-Saharan Africa	2020	0.214009
Somalia	Eastern Sub-Saharan Africa	Sub-Saharan Africa	2021	0.219701
Somalia	Eastern Sub-Saharan Africa	Sub-Saharan Africa	2022	0.224686
Somalia	Eastern Sub-Saharan Africa	Sub-Saharan Africa	2023	0.229019
Niger	Western Sub-Saharan Africa	Sub-Saharan Africa	1950	0.0509664
Niger	Western Sub-Saharan Africa	Sub-Saharan Africa	1951	0.0509418
Niger	Western Sub-Saharan Africa	Sub-Saharan Africa	1952	0.0509085
Niger	Western Sub-Saharan Africa	Sub-Saharan Africa	1953	0.0508693
Niger	Western Sub-Saharan Africa	Sub-Saharan Africa	1954	0.0508307
Niger	Western Sub-Saharan Africa	Sub-Saharan Africa	1955	0.0508416
Niger	Western Sub-Saharan Africa	Sub-Saharan Africa	1956	0.0518712
Niger	Western Sub-Saharan Africa	Sub-Saharan Africa	1957	0.0527718
Niger	Western Sub-Saharan Africa	Sub-Saharan Africa	1958	0.0539423
Niger	Western Sub-Saharan Africa	Sub-Saharan Africa	1959	0.0550975
Niger	Western Sub-Saharan Africa	Sub-Saharan Africa	1960	0.0564126
Niger	Western Sub-Saharan Africa	Sub-Saharan Africa	1961	0.0577734
Niger	Western Sub-Saharan Africa	Sub-Saharan Africa	1962	0.0591601
Niger	Western Sub-Saharan Africa	Sub-Saharan Africa	1963	0.0606699
Niger	Western Sub-Saharan Africa	Sub-Saharan Africa	1964	0.0619905
Niger	Western Sub-Saharan Africa	Sub-Saharan Africa	1965	0.0633049
Niger	Western Sub-Saharan Africa	Sub-Saharan Africa	1966	0.0643222
Niger	Western Sub-Saharan Africa	Sub-Saharan Africa	1967	0.0653069
Niger	Western Sub-Saharan Africa	Sub-Saharan Africa	1968	0.0661716
Niger	Western Sub-Saharan Africa	Sub-Saharan Africa	1969	0.0667356
Niger	Western Sub-Saharan Africa	Sub-Saharan Africa	1970	0.0670317
Niger	Western Sub-Saharan Africa	Sub-Saharan Africa	1971	0.0675182
Niger	Western Sub-Saharan Africa	Sub-Saharan Africa	1972	0.0677437
Niger	Western Sub-Saharan Africa	Sub-Saharan Africa	1973	0.0675722
Niger	Western Sub-Saharan Africa	Sub-Saharan Africa	1974	0.0675816
Niger	Western Sub-Saharan Africa	Sub-Saharan Africa	1975	0.0673821
Niger	Western Sub-Saharan Africa	Sub-Saharan Africa	1976	0.0672358
Niger	Western Sub-Saharan Africa	Sub-Saharan Africa	1977	0.0672401
Niger	Western Sub-Saharan Africa	Sub-Saharan Africa	1978	0.0674754
Niger	Western Sub-Saharan Africa	Sub-Saharan Africa	1979	0.0680462
Niger	Western Sub-Saharan Africa	Sub-Saharan Africa	1980	0.0686956
Niger	Western Sub-Saharan Africa	Sub-Saharan Africa	1981	0.0696136
Niger	Western Sub-Saharan Africa	Sub-Saharan Africa	1982	0.0706671
Niger	Western Sub-Saharan Africa	Sub-Saharan Africa	1983	0.0719686
Niger	Western Sub-Saharan Africa	Sub-Saharan Africa	1984	0.0731883
Niger	Western Sub-Saharan Africa	Sub-Saharan Africa	1985	0.0747695
Niger	Western Sub-Saharan Africa	Sub-Saharan Africa	1986	0.0767144
Niger	Western Sub-Saharan Africa	Sub-Saharan Africa	1987	0.0787813
Niger	Western Sub-Saharan Africa	Sub-Saharan Africa	1988	0.0810542
Niger	Western Sub-Saharan Africa	Sub-Saharan Africa	1989	0.0834759
Niger	Western Sub-Saharan Africa	Sub-Saharan Africa	1990	0.0859103
Niger	Western Sub-Saharan Africa	Sub-Saharan Africa	1991	0.0884329
Niger	Western Sub-Saharan Africa	Sub-Saharan Africa	1992	0.0909442
Niger	Western Sub-Saharan Africa	Sub-Saharan Africa	1993	0.0935329
Niger	Western Sub-Saharan Africa	Sub-Saharan Africa	1994	0.0961648
Niger	Western Sub-Saharan Africa	Sub-Saharan Africa	1995	0.0986978
Niger	Western Sub-Saharan Africa	Sub-Saharan Africa	1996	0.101079
Niger	Western Sub-Saharan Africa	Sub-Saharan Africa	1997	0.103359
Niger	Western Sub-Saharan Africa	Sub-Saharan Africa	1998	0.105999
Niger	Western Sub-Saharan Africa	Sub-Saharan Africa	1999	0.108641
Niger	Western Sub-Saharan Africa	Sub-Saharan Africa	2000	0.110987
Niger	Western Sub-Saharan Africa	Sub-Saharan Africa	2001	0.113558
Niger	Western Sub-Saharan Africa	Sub-Saharan Africa	2002	0.116212
Niger	Western Sub-Saharan Africa	Sub-Saharan Africa	2003	0.118842
Niger	Western Sub-Saharan Africa	Sub-Saharan Africa	2004	0.121308
Niger	Western Sub-Saharan Africa	Sub-Saharan Africa	2005	0.123968
Niger	Western Sub-Saharan Africa	Sub-Saharan Africa	2006	0.126739
Niger	Western Sub-Saharan Africa	Sub-Saharan Africa	2007	0.129522
Niger	Western Sub-Saharan Africa	Sub-Saharan Africa	2008	0.132681
Niger	Western Sub-Saharan Africa	Sub-Saharan Africa	2009	0.135902
Niger	Western Sub-Saharan Africa	Sub-Saharan Africa	2010	0.139598
Niger	Western Sub-Saharan Africa	Sub-Saharan Africa	2011	0.143309
Niger	Western Sub-Saharan Africa	Sub-Saharan Africa	2012	0.147675
Niger	Western Sub-Saharan Africa	Sub-Saharan Africa	2013	0.152161
Niger	Western Sub-Saharan Africa	Sub-Saharan Africa	2014	0.156921
Niger	Western Sub-Saharan Africa	Sub-Saharan Africa	2015	0.161743
Niger	Western Sub-Saharan Africa	Sub-Saharan Africa	2016	0.166743
Niger	Western Sub-Saharan Africa	Sub-Saharan Africa	2017	0.171817
Niger	Western Sub-Saharan Africa	Sub-Saharan Africa	2018	0.177051
Niger	Western Sub-Saharan Africa	Sub-Saharan Africa	2019	0.182302
Niger	Western Sub-Saharan Africa	Sub-Saharan Africa	2020	0.187455
Niger	Western Sub-Saharan Africa	Sub-Saharan Africa	2021	0.192427
Niger	Western Sub-Saharan Africa	Sub-Saharan Africa	2022	0.19791
Niger	Western Sub-Saharan Africa	Sub-Saharan Africa	2023	0.203013
Chad	Western Sub-Saharan Africa	Sub-Saharan Africa	1950	0.0628004
Chad	Western Sub-Saharan Africa	Sub-Saharan Africa	1951	0.0636084
Chad	Western Sub-Saharan Africa	Sub-Saharan Africa	1952	0.0644385
Chad	Western Sub-Saharan Africa	Sub-Saharan Africa	1953	0.0652978
Chad	Western Sub-Saharan Africa	Sub-Saharan Africa	1954	0.0661633
Chad	Western Sub-Saharan Africa	Sub-Saharan Africa	1955	0.0672484
Chad	Western Sub-Saharan Africa	Sub-Saharan Africa	1956	0.068383
Chad	Western Sub-Saharan Africa	Sub-Saharan Africa	1957	0.0695884
Chad	Western Sub-Saharan Africa	Sub-Saharan Africa	1958	0.0708677
Chad	Western Sub-Saharan Africa	Sub-Saharan Africa	1959	0.0722702
Chad	Western Sub-Saharan Africa	Sub-Saharan Africa	1960	0.0736255
Chad	Western Sub-Saharan Africa	Sub-Saharan Africa	1961	0.0750953
Chad	Western Sub-Saharan Africa	Sub-Saharan Africa	1962	0.0766949
Chad	Western Sub-Saharan Africa	Sub-Saharan Africa	1963	0.0781084
Chad	Western Sub-Saharan Africa	Sub-Saharan Africa	1964	0.0793986
Chad	Western Sub-Saharan Africa	Sub-Saharan Africa	1965	0.0805872
Chad	Western Sub-Saharan Africa	Sub-Saharan Africa	1966	0.0819058
Chad	Western Sub-Saharan Africa	Sub-Saharan Africa	1967	0.0831516
Chad	Western Sub-Saharan Africa	Sub-Saharan Africa	1968	0.0844576
Chad	Western Sub-Saharan Africa	Sub-Saharan Africa	1969	0.0857624
Chad	Western Sub-Saharan Africa	Sub-Saharan Africa	1970	0.0872922
Chad	Western Sub-Saharan Africa	Sub-Saharan Africa	1971	0.0886676
Chad	Western Sub-Saharan Africa	Sub-Saharan Africa	1972	0.08974
Chad	Western Sub-Saharan Africa	Sub-Saharan Africa	1973	0.0906315
Chad	Western Sub-Saharan Africa	Sub-Saharan Africa	1974	0.0918138
Chad	Western Sub-Saharan Africa	Sub-Saharan Africa	1975	0.0934713
Chad	Western Sub-Saharan Africa	Sub-Saharan Africa	1976	0.0949428
Chad	Western Sub-Saharan Africa	Sub-Saharan Africa	1977	0.0962033
Chad	Western Sub-Saharan Africa	Sub-Saharan Africa	1978	0.0974133
Chad	Western Sub-Saharan Africa	Sub-Saharan Africa	1979	0.0979449
Chad	Western Sub-Saharan Africa	Sub-Saharan Africa	1980	0.0983576
Chad	Western Sub-Saharan Africa	Sub-Saharan Africa	1981	0.0982754
Chad	Western Sub-Saharan Africa	Sub-Saharan Africa	1982	0.0983702
Chad	Western Sub-Saharan Africa	Sub-Saharan Africa	1983	0.0992101
Chad	Western Sub-Saharan Africa	Sub-Saharan Africa	1984	0.100321
Chad	Western Sub-Saharan Africa	Sub-Saharan Africa	1985	0.101877
Chad	Western Sub-Saharan Africa	Sub-Saharan Africa	1986	0.103487
Chad	Western Sub-Saharan Africa	Sub-Saharan Africa	1987	0.10525
Chad	Western Sub-Saharan Africa	Sub-Saharan Africa	1988	0.107559
Chad	Western Sub-Saharan Africa	Sub-Saharan Africa	1989	0.110365
Chad	Western Sub-Saharan Africa	Sub-Saharan Africa	1990	0.113535
Chad	Western Sub-Saharan Africa	Sub-Saharan Africa	1991	0.117007
Chad	Western Sub-Saharan Africa	Sub-Saharan Africa	1992	0.120447
Chad	Western Sub-Saharan Africa	Sub-Saharan Africa	1993	0.123363
Chad	Western Sub-Saharan Africa	Sub-Saharan Africa	1994	0.126261
Chad	Western Sub-Saharan Africa	Sub-Saharan Africa	1995	0.128882
Chad	Western Sub-Saharan Africa	Sub-Saharan Africa	1996	0.131048
Chad	Western Sub-Saharan Africa	Sub-Saharan Africa	1997	0.133335
Chad	Western Sub-Saharan Africa	Sub-Saharan Africa	1998	0.135735
Chad	Western Sub-Saharan Africa	Sub-Saharan Africa	1999	0.137975
Chad	Western Sub-Saharan Africa	Sub-Saharan Africa	2000	0.140064
Chad	Western Sub-Saharan Africa	Sub-Saharan Africa	2001	0.142753
Chad	Western Sub-Saharan Africa	Sub-Saharan Africa	2002	0.1456
Chad	Western Sub-Saharan Africa	Sub-Saharan Africa	2003	0.149279
Chad	Western Sub-Saharan Africa	Sub-Saharan Africa	2004	0.154902
Chad	Western Sub-Saharan Africa	Sub-Saharan Africa	2005	0.160948
Chad	Western Sub-Saharan Africa	Sub-Saharan Africa	2006	0.166478
Chad	Western Sub-Saharan Africa	Sub-Saharan Africa	2007	0.171971
Chad	Western Sub-Saharan Africa	Sub-Saharan Africa	2008	0.177075
Chad	Western Sub-Saharan Africa	Sub-Saharan Africa	2009	0.181808
Chad	Western Sub-Saharan Africa	Sub-Saharan Africa	2010	0.187206
Chad	Western Sub-Saharan Africa	Sub-Saharan Africa	2011	0.192174
Chad	Western Sub-Saharan Africa	Sub-Saharan Africa	2012	0.197317
Chad	Western Sub-Saharan Africa	Sub-Saharan Africa	2013	0.201981
Chad	Western Sub-Saharan Africa	Sub-Saharan Africa	2014	0.206772
Chad	Western Sub-Saharan Africa	Sub-Saharan Africa	2015	0.211521
Chad	Western Sub-Saharan Africa	Sub-Saharan Africa	2016	0.215361
Chad	Western Sub-Saharan Africa	Sub-Saharan Africa	2017	0.218917
Chad	Western Sub-Saharan Africa	Sub-Saharan Africa	2018	0.222478
Chad	Western Sub-Saharan Africa	Sub-Saharan Africa	2019	0.226156
Chad	Western Sub-Saharan Africa	Sub-Saharan Africa	2020	0.22949
Chad	Western Sub-Saharan Africa	Sub-Saharan Africa	2021	0.232584
Chad	Western Sub-Saharan Africa	Sub-Saharan Africa	2022	0.235866
Chad	Western Sub-Saharan Africa	Sub-Saharan Africa	2023	0.239323
Mali	Western Sub-Saharan Africa	Sub-Saharan Africa	1950	0.0651263
Mali	Western Sub-Saharan Africa	Sub-Saharan Africa	1951	0.0658142
Mali	Western Sub-Saharan Africa	Sub-Saharan Africa	1952	0.0665486
Mali	Western Sub-Saharan Africa	Sub-Saharan Africa	1953	0.0673195
Mali	Western Sub-Saharan Africa	Sub-Saharan Africa	1954	0.068206
Mali	Western Sub-Saharan Africa	Sub-Saharan Africa	1955	0.0691454
Mali	Western Sub-Saharan Africa	Sub-Saharan Africa	1956	0.0701578
Mali	Western Sub-Saharan Africa	Sub-Saharan Africa	1957	0.0712688
Mali	Western Sub-Saharan Africa	Sub-Saharan Africa	1958	0.0724967
Mali	Western Sub-Saharan Africa	Sub-Saharan Africa	1959	0.0737746
Mali	Western Sub-Saharan Africa	Sub-Saharan Africa	1960	0.0751434
Mali	Western Sub-Saharan Africa	Sub-Saharan Africa	1961	0.0765209
Mali	Western Sub-Saharan Africa	Sub-Saharan Africa	1962	0.0779023
Mali	Western Sub-Saharan Africa	Sub-Saharan Africa	1963	0.0794875
Mali	Western Sub-Saharan Africa	Sub-Saharan Africa	1964	0.0809873
Mali	Western Sub-Saharan Africa	Sub-Saharan Africa	1965	0.0825318
Mali	Western Sub-Saharan Africa	Sub-Saharan Africa	1966	0.0842477
Mali	Western Sub-Saharan Africa	Sub-Saharan Africa	1967	0.0860378
Mali	Western Sub-Saharan Africa	Sub-Saharan Africa	1968	0.088014
Mali	Western Sub-Saharan Africa	Sub-Saharan Africa	1969	0.089884
Mali	Western Sub-Saharan Africa	Sub-Saharan Africa	1970	0.0920067
Mali	Western Sub-Saharan Africa	Sub-Saharan Africa	1971	0.0941546
Mali	Western Sub-Saharan Africa	Sub-Saharan Africa	1972	0.0961631
Mali	Western Sub-Saharan Africa	Sub-Saharan Africa	1973	0.0979611
Mali	Western Sub-Saharan Africa	Sub-Saharan Africa	1974	0.0995069
Mali	Western Sub-Saharan Africa	Sub-Saharan Africa	1975	0.101427
Mali	Western Sub-Saharan Africa	Sub-Saharan Africa	1976	0.103817
Mali	Western Sub-Saharan Africa	Sub-Saharan Africa	1977	0.106299
Mali	Western Sub-Saharan Africa	Sub-Saharan Africa	1978	0.108416
Mali	Western Sub-Saharan Africa	Sub-Saharan Africa	1979	0.111146
Mali	Western Sub-Saharan Africa	Sub-Saharan Africa	1980	0.113278
Mali	Western Sub-Saharan Africa	Sub-Saharan Africa	1981	0.115139
Mali	Western Sub-Saharan Africa	Sub-Saharan Africa	1982	0.116478
Mali	Western Sub-Saharan Africa	Sub-Saharan Africa	1983	0.117667
Mali	Western Sub-Saharan Africa	Sub-Saharan Africa	1984	0.118783
Mali	Western Sub-Saharan Africa	Sub-Saharan Africa	1985	0.120173
Mali	Western Sub-Saharan Africa	Sub-Saharan Africa	1986	0.121706
Mali	Western Sub-Saharan Africa	Sub-Saharan Africa	1987	0.12307
Mali	Western Sub-Saharan Africa	Sub-Saharan Africa	1988	0.124425
Mali	Western Sub-Saharan Africa	Sub-Saharan Africa	1989	0.126241
Mali	Western Sub-Saharan Africa	Sub-Saharan Africa	1990	0.128314
Mali	Western Sub-Saharan Africa	Sub-Saharan Africa	1991	0.130925
Mali	Western Sub-Saharan Africa	Sub-Saharan Africa	1992	0.133365
Mali	Western Sub-Saharan Africa	Sub-Saharan Africa	1993	0.13607
Mali	Western Sub-Saharan Africa	Sub-Saharan Africa	1994	0.138916
Mali	Western Sub-Saharan Africa	Sub-Saharan Africa	1995	0.141988
Mali	Western Sub-Saharan Africa	Sub-Saharan Africa	1996	0.14554
Mali	Western Sub-Saharan Africa	Sub-Saharan Africa	1997	0.149241
Mali	Western Sub-Saharan Africa	Sub-Saharan Africa	1998	0.153062
Mali	Western Sub-Saharan Africa	Sub-Saharan Africa	1999	0.157178
Mali	Western Sub-Saharan Africa	Sub-Saharan Africa	2000	0.161125
Mali	Western Sub-Saharan Africa	Sub-Saharan Africa	2001	0.165613
Mali	Western Sub-Saharan Africa	Sub-Saharan Africa	2002	0.169898
Mali	Western Sub-Saharan Africa	Sub-Saharan Africa	2003	0.174294
Mali	Western Sub-Saharan Africa	Sub-Saharan Africa	2004	0.178301
Mali	Western Sub-Saharan Africa	Sub-Saharan Africa	2005	0.182528
Mali	Western Sub-Saharan Africa	Sub-Saharan Africa	2006	0.186953
Mali	Western Sub-Saharan Africa	Sub-Saharan Africa	2007	0.191437
Mali	Western Sub-Saharan Africa	Sub-Saharan Africa	2008	0.196188
Mali	Western Sub-Saharan Africa	Sub-Saharan Africa	2009	0.20133
Mali	Western Sub-Saharan Africa	Sub-Saharan Africa	2010	0.206701
Mali	Western Sub-Saharan Africa	Sub-Saharan Africa	2011	0.212162
Mali	Western Sub-Saharan Africa	Sub-Saharan Africa	2012	0.217406
Mali	Western Sub-Saharan Africa	Sub-Saharan Africa	2013	0.222642
Mali	Western Sub-Saharan Africa	Sub-Saharan Africa	2014	0.228294
Mali	Western Sub-Saharan Africa	Sub-Saharan Africa	2015	0.234313
Mali	Western Sub-Saharan Africa	Sub-Saharan Africa	2016	0.240649
Mali	Western Sub-Saharan Africa	Sub-Saharan Africa	2017	0.247053
Mali	Western Sub-Saharan Africa	Sub-Saharan Africa	2018	0.253581
Mali	Western Sub-Saharan Africa	Sub-Saharan Africa	2019	0.260151
Mali	Western Sub-Saharan Africa	Sub-Saharan Africa	2020	0.266357
Mali	Western Sub-Saharan Africa	Sub-Saharan Africa	2021	0.272567
Mali	Western Sub-Saharan Africa	Sub-Saharan Africa	2022	0.278852
Mali	Western Sub-Saharan Africa	Sub-Saharan Africa	2023	0.284971
South Sudan	Eastern Sub-Saharan Africa	Sub-Saharan Africa	1950	0.197469
South Sudan	Eastern Sub-Saharan Africa	Sub-Saharan Africa	1951	0.199663
South Sudan	Eastern Sub-Saharan Africa	Sub-Saharan Africa	1952	0.201741
South Sudan	Eastern Sub-Saharan Africa	Sub-Saharan Africa	1953	0.203781
South Sudan	Eastern Sub-Saharan Africa	Sub-Saharan Africa	1954	0.205731
South Sudan	Eastern Sub-Saharan Africa	Sub-Saharan Africa	1955	0.207604
South Sudan	Eastern Sub-Saharan Africa	Sub-Saharan Africa	1956	0.20951
South Sudan	Eastern Sub-Saharan Africa	Sub-Saharan Africa	1957	0.211294
South Sudan	Eastern Sub-Saharan Africa	Sub-Saharan Africa	1958	0.212896
South Sudan	Eastern Sub-Saharan Africa	Sub-Saharan Africa	1959	0.214556
South Sudan	Eastern Sub-Saharan Africa	Sub-Saharan Africa	1960	0.216187
South Sudan	Eastern Sub-Saharan Africa	Sub-Saharan Africa	1961	0.217764
South Sudan	Eastern Sub-Saharan Africa	Sub-Saharan Africa	1962	0.219308
South Sudan	Eastern Sub-Saharan Africa	Sub-Saharan Africa	1963	0.220818
South Sudan	Eastern Sub-Saharan Africa	Sub-Saharan Africa	1964	0.222427
South Sudan	Eastern Sub-Saharan Africa	Sub-Saharan Africa	1965	0.224015
South Sudan	Eastern Sub-Saharan Africa	Sub-Saharan Africa	1966	0.22588
South Sudan	Eastern Sub-Saharan Africa	Sub-Saharan Africa	1967	0.227764
South Sudan	Eastern Sub-Saharan Africa	Sub-Saharan Africa	1968	0.229602
South Sudan	Eastern Sub-Saharan Africa	Sub-Saharan Africa	1969	0.231449
South Sudan	Eastern Sub-Saharan Africa	Sub-Saharan Africa	1970	0.233448
South Sudan	Eastern Sub-Saharan Africa	Sub-Saharan Africa	1971	0.235559
South Sudan	Eastern Sub-Saharan Africa	Sub-Saharan Africa	1972	0.237699
South Sudan	Eastern Sub-Saharan Africa	Sub-Saharan Africa	1973	0.239902
South Sudan	Eastern Sub-Saharan Africa	Sub-Saharan Africa	1974	0.242168
South Sudan	Eastern Sub-Saharan Africa	Sub-Saharan Africa	1975	0.244284
South Sudan	Eastern Sub-Saharan Africa	Sub-Saharan Africa	1976	0.246484
South Sudan	Eastern Sub-Saharan Africa	Sub-Saharan Africa	1977	0.24877
South Sudan	Eastern Sub-Saharan Africa	Sub-Saharan Africa	1978	0.251147
South Sudan	Eastern Sub-Saharan Africa	Sub-Saharan Africa	1979	0.253675
South Sudan	Eastern Sub-Saharan Africa	Sub-Saharan Africa	1980	0.25619
South Sudan	Eastern Sub-Saharan Africa	Sub-Saharan Africa	1981	0.258642
South Sudan	Eastern Sub-Saharan Africa	Sub-Saharan Africa	1982	0.260964
South Sudan	Eastern Sub-Saharan Africa	Sub-Saharan Africa	1983	0.263134
South Sudan	Eastern Sub-Saharan Africa	Sub-Saharan Africa	1984	0.265259
South Sudan	Eastern Sub-Saharan Africa	Sub-Saharan Africa	1985	0.267453
South Sudan	Eastern Sub-Saharan Africa	Sub-Saharan Africa	1986	0.269574
South Sudan	Eastern Sub-Saharan Africa	Sub-Saharan Africa	1987	0.271682
South Sudan	Eastern Sub-Saharan Africa	Sub-Saharan Africa	1988	0.273855
South Sudan	Eastern Sub-Saharan Africa	Sub-Saharan Africa	1989	0.276059
South Sudan	Eastern Sub-Saharan Africa	Sub-Saharan Africa	1990	0.278221
South Sudan	Eastern Sub-Saharan Africa	Sub-Saharan Africa	1991	0.280256
South Sudan	Eastern Sub-Saharan Africa	Sub-Saharan Africa	1992	0.282098
South Sudan	Eastern Sub-Saharan Africa	Sub-Saharan Africa	1993	0.283814
South Sudan	Eastern Sub-Saharan Africa	Sub-Saharan Africa	1994	0.285549
South Sudan	Eastern Sub-Saharan Africa	Sub-Saharan Africa	1995	0.287483
South Sudan	Eastern Sub-Saharan Africa	Sub-Saharan Africa	1996	0.289637
South Sudan	Eastern Sub-Saharan Africa	Sub-Saharan Africa	1997	0.292046
South Sudan	Eastern Sub-Saharan Africa	Sub-Saharan Africa	1998	0.294622
South Sudan	Eastern Sub-Saharan Africa	Sub-Saharan Africa	1999	0.297471
South Sudan	Eastern Sub-Saharan Africa	Sub-Saharan Africa	2000	0.300693
South Sudan	Eastern Sub-Saharan Africa	Sub-Saharan Africa	2001	0.304187
South Sudan	Eastern Sub-Saharan Africa	Sub-Saharan Africa	2002	0.307988
South Sudan	Eastern Sub-Saharan Africa	Sub-Saharan Africa	2003	0.312194
South Sudan	Eastern Sub-Saharan Africa	Sub-Saharan Africa	2004	0.316867
South Sudan	Eastern Sub-Saharan Africa	Sub-Saharan Africa	2005	0.321977
South Sudan	Eastern Sub-Saharan Africa	Sub-Saharan Africa	2006	0.327468
South Sudan	Eastern Sub-Saharan Africa	Sub-Saharan Africa	2007	0.333489
South Sudan	Eastern Sub-Saharan Africa	Sub-Saharan Africa	2008	0.339767
South Sudan	Eastern Sub-Saharan Africa	Sub-Saharan Africa	2009	0.346452
South Sudan	Eastern Sub-Saharan Africa	Sub-Saharan Africa	2010	0.353183
South Sudan	Eastern Sub-Saharan Africa	Sub-Saharan Africa	2011	0.359632
South Sudan	Eastern Sub-Saharan Africa	Sub-Saharan Africa	2012	0.361824
South Sudan	Eastern Sub-Saharan Africa	Sub-Saharan Africa	2013	0.365129
South Sudan	Eastern Sub-Saharan Africa	Sub-Saharan Africa	2014	0.368035
South Sudan	Eastern Sub-Saharan Africa	Sub-Saharan Africa	2015	0.370173
South Sudan	Eastern Sub-Saharan Africa	Sub-Saharan Africa	2016	0.370757
South Sudan	Eastern Sub-Saharan Africa	Sub-Saharan Africa	2017	0.369714
South Sudan	Eastern Sub-Saharan Africa	Sub-Saharan Africa	2018	0.368645
South Sudan	Eastern Sub-Saharan Africa	Sub-Saharan Africa	2019	0.369677
South Sudan	Eastern Sub-Saharan Africa	Sub-Saharan Africa	2020	0.371257
South Sudan	Eastern Sub-Saharan Africa	Sub-Saharan Africa	2021	0.373985
South Sudan	Eastern Sub-Saharan Africa	Sub-Saharan Africa	2022	0.37706
South Sudan	Eastern Sub-Saharan Africa	Sub-Saharan Africa	2023	0.379081
Burkina Faso	Western Sub-Saharan Africa	Sub-Saharan Africa	1950	0.0585012
Burkina Faso	Western Sub-Saharan Africa	Sub-Saharan Africa	1951	0.059321
Burkina Faso	Western Sub-Saharan Africa	Sub-Saharan Africa	1952	0.0602347
Burkina Faso	Western Sub-Saharan Africa	Sub-Saharan Africa	1953	0.0611829
Burkina Faso	Western Sub-Saharan Africa	Sub-Saharan Africa	1954	0.0622205
Burkina Faso	Western Sub-Saharan Africa	Sub-Saharan Africa	1955	0.0633347
Burkina Faso	Western Sub-Saharan Africa	Sub-Saharan Africa	1956	0.0644561
Burkina Faso	Western Sub-Saharan Africa	Sub-Saharan Africa	1957	0.0656851
Burkina Faso	Western Sub-Saharan Africa	Sub-Saharan Africa	1958	0.0669973
Burkina Faso	Western Sub-Saharan Africa	Sub-Saharan Africa	1959	0.0684056
Burkina Faso	Western Sub-Saharan Africa	Sub-Saharan Africa	1960	0.0699409
Burkina Faso	Western Sub-Saharan Africa	Sub-Saharan Africa	1961	0.0713446
Burkina Faso	Western Sub-Saharan Africa	Sub-Saharan Africa	1962	0.0730093
Burkina Faso	Western Sub-Saharan Africa	Sub-Saharan Africa	1963	0.0745072
Burkina Faso	Western Sub-Saharan Africa	Sub-Saharan Africa	1964	0.0759743
Burkina Faso	Western Sub-Saharan Africa	Sub-Saharan Africa	1965	0.077455
Burkina Faso	Western Sub-Saharan Africa	Sub-Saharan Africa	1966	0.0789396
Burkina Faso	Western Sub-Saharan Africa	Sub-Saharan Africa	1967	0.0805518
Burkina Faso	Western Sub-Saharan Africa	Sub-Saharan Africa	1968	0.0822876
Burkina Faso	Western Sub-Saharan Africa	Sub-Saharan Africa	1969	0.0840736
Burkina Faso	Western Sub-Saharan Africa	Sub-Saharan Africa	1970	0.0856748
Burkina Faso	Western Sub-Saharan Africa	Sub-Saharan Africa	1971	0.0872123
Burkina Faso	Western Sub-Saharan Africa	Sub-Saharan Africa	1972	0.089033
Burkina Faso	Western Sub-Saharan Africa	Sub-Saharan Africa	1973	0.0906374
Burkina Faso	Western Sub-Saharan Africa	Sub-Saharan Africa	1974	0.0923056
Burkina Faso	Western Sub-Saharan Africa	Sub-Saharan Africa	1975	0.093929
Burkina Faso	Western Sub-Saharan Africa	Sub-Saharan Africa	1976	0.0956898
Burkina Faso	Western Sub-Saharan Africa	Sub-Saharan Africa	1977	0.0975564
Burkina Faso	Western Sub-Saharan Africa	Sub-Saharan Africa	1978	0.0998625
Burkina Faso	Western Sub-Saharan Africa	Sub-Saharan Africa	1979	0.102315
Burkina Faso	Western Sub-Saharan Africa	Sub-Saharan Africa	1980	0.104804
Burkina Faso	Western Sub-Saharan Africa	Sub-Saharan Africa	1981	0.107586
Burkina Faso	Western Sub-Saharan Africa	Sub-Saharan Africa	1982	0.11018
Burkina Faso	Western Sub-Saharan Africa	Sub-Saharan Africa	1983	0.112525
Burkina Faso	Western Sub-Saharan Africa	Sub-Saharan Africa	1984	0.114879
Burkina Faso	Western Sub-Saharan Africa	Sub-Saharan Africa	1985	0.117747
Burkina Faso	Western Sub-Saharan Africa	Sub-Saharan Africa	1986	0.121258
Burkina Faso	Western Sub-Saharan Africa	Sub-Saharan Africa	1987	0.124456
Burkina Faso	Western Sub-Saharan Africa	Sub-Saharan Africa	1988	0.127796
Burkina Faso	Western Sub-Saharan Africa	Sub-Saharan Africa	1989	0.130956
Burkina Faso	Western Sub-Saharan Africa	Sub-Saharan Africa	1990	0.133976
Burkina Faso	Western Sub-Saharan Africa	Sub-Saharan Africa	1991	0.13749
Burkina Faso	Western Sub-Saharan Africa	Sub-Saharan Africa	1992	0.140863
Burkina Faso	Western Sub-Saharan Africa	Sub-Saharan Africa	1993	0.144216
Burkina Faso	Western Sub-Saharan Africa	Sub-Saharan Africa	1994	0.147341
Burkina Faso	Western Sub-Saharan Africa	Sub-Saharan Africa	1995	0.15072
Burkina Faso	Western Sub-Saharan Africa	Sub-Saharan Africa	1996	0.154726
Burkina Faso	Western Sub-Saharan Africa	Sub-Saharan Africa	1997	0.15898
Burkina Faso	Western Sub-Saharan Africa	Sub-Saharan Africa	1998	0.163514
Burkina Faso	Western Sub-Saharan Africa	Sub-Saharan Africa	1999	0.168323
Burkina Faso	Western Sub-Saharan Africa	Sub-Saharan Africa	2000	0.172977
Burkina Faso	Western Sub-Saharan Africa	Sub-Saharan Africa	2001	0.177879
Burkina Faso	Western Sub-Saharan Africa	Sub-Saharan Africa	2002	0.182775
Burkina Faso	Western Sub-Saharan Africa	Sub-Saharan Africa	2003	0.18788
Burkina Faso	Western Sub-Saharan Africa	Sub-Saharan Africa	2004	0.192937
Burkina Faso	Western Sub-Saharan Africa	Sub-Saharan Africa	2005	0.198219
Burkina Faso	Western Sub-Saharan Africa	Sub-Saharan Africa	2006	0.203567
Burkina Faso	Western Sub-Saharan Africa	Sub-Saharan Africa	2007	0.208832
Burkina Faso	Western Sub-Saharan Africa	Sub-Saharan Africa	2008	0.214298
Burkina Faso	Western Sub-Saharan Africa	Sub-Saharan Africa	2009	0.219787
Burkina Faso	Western Sub-Saharan Africa	Sub-Saharan Africa	2010	0.225678
Burkina Faso	Western Sub-Saharan Africa	Sub-Saharan Africa	2011	0.23183
Burkina Faso	Western Sub-Saharan Africa	Sub-Saharan Africa	2012	0.238084
Burkina Faso	Western Sub-Saharan Africa	Sub-Saharan Africa	2013	0.244557
Burkina Faso	Western Sub-Saharan Africa	Sub-Saharan Africa	2014	0.251026
Burkina Faso	Western Sub-Saharan Africa	Sub-Saharan Africa	2015	0.257469
Burkina Faso	Western Sub-Saharan Africa	Sub-Saharan Africa	2016	0.264138
Burkina Faso	Western Sub-Saharan Africa	Sub-Saharan Africa	2017	0.270825
Burkina Faso	Western Sub-Saharan Africa	Sub-Saharan Africa	2018	0.277448
Burkina Faso	Western Sub-Saharan Africa	Sub-Saharan Africa	2019	0.283909
Burkina Faso	Western Sub-Saharan Africa	Sub-Saharan Africa	2020	0.289887
Burkina Faso	Western Sub-Saharan Africa	Sub-Saharan Africa	2021	0.295864
Burkina Faso	Western Sub-Saharan Africa	Sub-Saharan Africa	2022	0.301432
Burkina Faso	Western Sub-Saharan Africa	Sub-Saharan Africa	2023	0.306761
Burundi	Eastern Sub-Saharan Africa	Sub-Saharan Africa	1950	0.096477
Burundi	Eastern Sub-Saharan Africa	Sub-Saharan Africa	1951	0.0986796
Burundi	Eastern Sub-Saharan Africa	Sub-Saharan Africa	1952	0.100608
Burundi	Eastern Sub-Saharan Africa	Sub-Saharan Africa	1953	0.10259
Burundi	Eastern Sub-Saharan Africa	Sub-Saharan Africa	1954	0.104913
Burundi	Eastern Sub-Saharan Africa	Sub-Saharan Africa	1955	0.107172
Burundi	Eastern Sub-Saharan Africa	Sub-Saharan Africa	1956	0.109494
Burundi	Eastern Sub-Saharan Africa	Sub-Saharan Africa	1957	0.111908
Burundi	Eastern Sub-Saharan Africa	Sub-Saharan Africa	1958	0.114374
Burundi	Eastern Sub-Saharan Africa	Sub-Saharan Africa	1959	0.117154
Burundi	Eastern Sub-Saharan Africa	Sub-Saharan Africa	1960	0.120022
Burundi	Eastern Sub-Saharan Africa	Sub-Saharan Africa	1961	0.121676
Burundi	Eastern Sub-Saharan Africa	Sub-Saharan Africa	1962	0.123781
Burundi	Eastern Sub-Saharan Africa	Sub-Saharan Africa	1963	0.126027
Burundi	Eastern Sub-Saharan Africa	Sub-Saharan Africa	1964	0.128511
Burundi	Eastern Sub-Saharan Africa	Sub-Saharan Africa	1965	0.13139
Burundi	Eastern Sub-Saharan Africa	Sub-Saharan Africa	1966	0.13412
Burundi	Eastern Sub-Saharan Africa	Sub-Saharan Africa	1967	0.137508
Burundi	Eastern Sub-Saharan Africa	Sub-Saharan Africa	1968	0.140633
Burundi	Eastern Sub-Saharan Africa	Sub-Saharan Africa	1969	0.143343
Burundi	Eastern Sub-Saharan Africa	Sub-Saharan Africa	1970	0.147706
Burundi	Eastern Sub-Saharan Africa	Sub-Saharan Africa	1971	0.151989
Burundi	Eastern Sub-Saharan Africa	Sub-Saharan Africa	1972	0.154416
Burundi	Eastern Sub-Saharan Africa	Sub-Saharan Africa	1973	0.157181
Burundi	Eastern Sub-Saharan Africa	Sub-Saharan Africa	1974	0.16047
Burundi	Eastern Sub-Saharan Africa	Sub-Saharan Africa	1975	0.163518
Burundi	Eastern Sub-Saharan Africa	Sub-Saharan Africa	1976	0.167117
Burundi	Eastern Sub-Saharan Africa	Sub-Saharan Africa	1977	0.171304
Burundi	Eastern Sub-Saharan Africa	Sub-Saharan Africa	1978	0.175075
Burundi	Eastern Sub-Saharan Africa	Sub-Saharan Africa	1979	0.178555
Burundi	Eastern Sub-Saharan Africa	Sub-Saharan Africa	1980	0.18161
Burundi	Eastern Sub-Saharan Africa	Sub-Saharan Africa	1981	0.185463
Burundi	Eastern Sub-Saharan Africa	Sub-Saharan Africa	1982	0.188741
Burundi	Eastern Sub-Saharan Africa	Sub-Saharan Africa	1983	0.191852
Burundi	Eastern Sub-Saharan Africa	Sub-Saharan Africa	1984	0.194769
Burundi	Eastern Sub-Saharan Africa	Sub-Saharan Africa	1985	0.198348
Burundi	Eastern Sub-Saharan Africa	Sub-Saharan Africa	1986	0.201976
Burundi	Eastern Sub-Saharan Africa	Sub-Saharan Africa	1987	0.205405
Burundi	Eastern Sub-Saharan Africa	Sub-Saharan Africa	1988	0.208956
Burundi	Eastern Sub-Saharan Africa	Sub-Saharan Africa	1989	0.212093
Burundi	Eastern Sub-Saharan Africa	Sub-Saharan Africa	1990	0.215077
Burundi	Eastern Sub-Saharan Africa	Sub-Saharan Africa	1991	0.218272
Burundi	Eastern Sub-Saharan Africa	Sub-Saharan Africa	1992	0.221219
Burundi	Eastern Sub-Saharan Africa	Sub-Saharan Africa	1993	0.223145
Burundi	Eastern Sub-Saharan Africa	Sub-Saharan Africa	1994	0.224741
Burundi	Eastern Sub-Saharan Africa	Sub-Saharan Africa	1995	0.225976
Burundi	Eastern Sub-Saharan Africa	Sub-Saharan Africa	1996	0.2264
Burundi	Eastern Sub-Saharan Africa	Sub-Saharan Africa	1997	0.226336
Burundi	Eastern Sub-Saharan Africa	Sub-Saharan Africa	1998	0.226801
Burundi	Eastern Sub-Saharan Africa	Sub-Saharan Africa	1999	0.227319
Burundi	Eastern Sub-Saharan Africa	Sub-Saharan Africa	2000	0.2273
Burundi	Eastern Sub-Saharan Africa	Sub-Saharan Africa	2001	0.227313
Burundi	Eastern Sub-Saharan Africa	Sub-Saharan Africa	2002	0.227948
Burundi	Eastern Sub-Saharan Africa	Sub-Saharan Africa	2003	0.228954
Burundi	Eastern Sub-Saharan Africa	Sub-Saharan Africa	2004	0.230776
Burundi	Eastern Sub-Saharan Africa	Sub-Saharan Africa	2005	0.232797
Burundi	Eastern Sub-Saharan Africa	Sub-Saharan Africa	2006	0.235416
Burundi	Eastern Sub-Saharan Africa	Sub-Saharan Africa	2007	0.238347
Burundi	Eastern Sub-Saharan Africa	Sub-Saharan Africa	2008	0.241865
Burundi	Eastern Sub-Saharan Africa	Sub-Saharan Africa	2009	0.245883
Burundi	Eastern Sub-Saharan Africa	Sub-Saharan Africa	2010	0.250496
Burundi	Eastern Sub-Saharan Africa	Sub-Saharan Africa	2011	0.255134
Burundi	Eastern Sub-Saharan Africa	Sub-Saharan Africa	2012	0.259875
Burundi	Eastern Sub-Saharan Africa	Sub-Saharan Africa	2013	0.265149
Burundi	Eastern Sub-Saharan Africa	Sub-Saharan Africa	2014	0.270785
Burundi	Eastern Sub-Saharan Africa	Sub-Saharan Africa	2015	0.275324
Burundi	Eastern Sub-Saharan Africa	Sub-Saharan Africa	2016	0.279485
Burundi	Eastern Sub-Saharan Africa	Sub-Saharan Africa	2017	0.283436
Burundi	Eastern Sub-Saharan Africa	Sub-Saharan Africa	2018	0.287512
Burundi	Eastern Sub-Saharan Africa	Sub-Saharan Africa	2019	0.291677
Burundi	Eastern Sub-Saharan Africa	Sub-Saharan Africa	2020	0.295429
Burundi	Eastern Sub-Saharan Africa	Sub-Saharan Africa	2021	0.29933
Burundi	Eastern Sub-Saharan Africa	Sub-Saharan Africa	2022	0.303253
Burundi	Eastern Sub-Saharan Africa	Sub-Saharan Africa	2023	0.30726
Central African Republic	Central Sub-Saharan Africa	Sub-Saharan Africa	1950	0.104514
Central African Republic	Central Sub-Saharan Africa	Sub-Saharan Africa	1951	0.106252
Central African Republic	Central Sub-Saharan Africa	Sub-Saharan Africa	1952	0.108031
Central African Republic	Central Sub-Saharan Africa	Sub-Saharan Africa	1953	0.109872
Central African Republic	Central Sub-Saharan Africa	Sub-Saharan Africa	1954	0.111764
Central African Republic	Central Sub-Saharan Africa	Sub-Saharan Africa	1955	0.113693
Central African Republic	Central Sub-Saharan Africa	Sub-Saharan Africa	1956	0.115703
Central African Republic	Central Sub-Saharan Africa	Sub-Saharan Africa	1957	0.117746
Central African Republic	Central Sub-Saharan Africa	Sub-Saharan Africa	1958	0.119808
Central African Republic	Central Sub-Saharan Africa	Sub-Saharan Africa	1959	0.121922
Central African Republic	Central Sub-Saharan Africa	Sub-Saharan Africa	1960	0.123956
Central African Republic	Central Sub-Saharan Africa	Sub-Saharan Africa	1961	0.125953
Central African Republic	Central Sub-Saharan Africa	Sub-Saharan Africa	1962	0.127627
Central African Republic	Central Sub-Saharan Africa	Sub-Saharan Africa	1963	0.129009
Central African Republic	Central Sub-Saharan Africa	Sub-Saharan Africa	1964	0.130533
Central African Republic	Central Sub-Saharan Africa	Sub-Saharan Africa	1965	0.132089
Central African Republic	Central Sub-Saharan Africa	Sub-Saharan Africa	1966	0.133609
Central African Republic	Central Sub-Saharan Africa	Sub-Saharan Africa	1967	0.135083
Central African Republic	Central Sub-Saharan Africa	Sub-Saharan Africa	1968	0.136678
Central African Republic	Central Sub-Saharan Africa	Sub-Saharan Africa	1969	0.13834
Central African Republic	Central Sub-Saharan Africa	Sub-Saharan Africa	1970	0.140323
Central African Republic	Central Sub-Saharan Africa	Sub-Saharan Africa	1971	0.142357
Central African Republic	Central Sub-Saharan Africa	Sub-Saharan Africa	1972	0.144434
Central African Republic	Central Sub-Saharan Africa	Sub-Saharan Africa	1973	0.146775
Central African Republic	Central Sub-Saharan Africa	Sub-Saharan Africa	1974	0.149071
Central African Republic	Central Sub-Saharan Africa	Sub-Saharan Africa	1975	0.151656
Central African Republic	Central Sub-Saharan Africa	Sub-Saharan Africa	1976	0.154759
Central African Republic	Central Sub-Saharan Africa	Sub-Saharan Africa	1977	0.158436
Central African Republic	Central Sub-Saharan Africa	Sub-Saharan Africa	1978	0.162297
Central African Republic	Central Sub-Saharan Africa	Sub-Saharan Africa	1979	0.166011
Central African Republic	Central Sub-Saharan Africa	Sub-Saharan Africa	1980	0.169317
Central African Republic	Central Sub-Saharan Africa	Sub-Saharan Africa	1981	0.173152
Central African Republic	Central Sub-Saharan Africa	Sub-Saharan Africa	1982	0.176748
Central African Republic	Central Sub-Saharan Africa	Sub-Saharan Africa	1983	0.179865
Central African Republic	Central Sub-Saharan Africa	Sub-Saharan Africa	1984	0.183369
Central African Republic	Central Sub-Saharan Africa	Sub-Saharan Africa	1985	0.187086
Central African Republic	Central Sub-Saharan Africa	Sub-Saharan Africa	1986	0.19058
Central African Republic	Central Sub-Saharan Africa	Sub-Saharan Africa	1987	0.193504
Central African Republic	Central Sub-Saharan Africa	Sub-Saharan Africa	1988	0.19683
Central African Republic	Central Sub-Saharan Africa	Sub-Saharan Africa	1989	0.200518
Central African Republic	Central Sub-Saharan Africa	Sub-Saharan Africa	1990	0.203986
Central African Republic	Central Sub-Saharan Africa	Sub-Saharan Africa	1991	0.207076
Central African Republic	Central Sub-Saharan Africa	Sub-Saharan Africa	1992	0.209557
Central African Republic	Central Sub-Saharan Africa	Sub-Saharan Africa	1993	0.211582
Central African Republic	Central Sub-Saharan Africa	Sub-Saharan Africa	1994	0.213953
Central African Republic	Central Sub-Saharan Africa	Sub-Saharan Africa	1995	0.216278
Central African Republic	Central Sub-Saharan Africa	Sub-Saharan Africa	1996	0.217537
Central African Republic	Central Sub-Saharan Africa	Sub-Saharan Africa	1997	0.219156
Central African Republic	Central Sub-Saharan Africa	Sub-Saharan Africa	1998	0.220913
Central African Republic	Central Sub-Saharan Africa	Sub-Saharan Africa	1999	0.222738
Central African Republic	Central Sub-Saharan Africa	Sub-Saharan Africa	2000	0.224273
Central African Republic	Central Sub-Saharan Africa	Sub-Saharan Africa	2001	0.225731
Central African Republic	Central Sub-Saharan Africa	Sub-Saharan Africa	2002	0.227
Central African Republic	Central Sub-Saharan Africa	Sub-Saharan Africa	2003	0.22753
Central African Republic	Central Sub-Saharan Africa	Sub-Saharan Africa	2004	0.22808
Central African Republic	Central Sub-Saharan Africa	Sub-Saharan Africa	2005	0.228725
Central African Republic	Central Sub-Saharan Africa	Sub-Saharan Africa	2006	0.229871
Central African Republic	Central Sub-Saharan Africa	Sub-Saharan Africa	2007	0.231264
Central African Republic	Central Sub-Saharan Africa	Sub-Saharan Africa	2008	0.232843
Central African Republic	Central Sub-Saharan Africa	Sub-Saharan Africa	2009	0.234926
Central African Republic	Central Sub-Saharan Africa	Sub-Saharan Africa	2010	0.237439
Central African Republic	Central Sub-Saharan Africa	Sub-Saharan Africa	2011	0.240302
Central African Republic	Central Sub-Saharan Africa	Sub-Saharan Africa	2012	0.243796
Central African Republic	Central Sub-Saharan Africa	Sub-Saharan Africa	2013	0.242756
Central African Republic	Central Sub-Saharan Africa	Sub-Saharan Africa	2014	0.241452
Central African Republic	Central Sub-Saharan Africa	Sub-Saharan Africa	2015	0.24071
Central African Republic	Central Sub-Saharan Africa	Sub-Saharan Africa	2016	0.240765
Central African Republic	Central Sub-Saharan Africa	Sub-Saharan Africa	2017	0.241655
Central African Republic	Central Sub-Saharan Africa	Sub-Saharan Africa	2018	0.243175
Central African Republic	Central Sub-Saharan Africa	Sub-Saharan Africa	2019	0.245429
Central African Republic	Central Sub-Saharan Africa	Sub-Saharan Africa	2020	0.248113
Central African Republic	Central Sub-Saharan Africa	Sub-Saharan Africa	2021	0.251351
Central African Republic	Central Sub-Saharan Africa	Sub-Saharan Africa	2022	0.255015
Central African Republic	Central Sub-Saharan Africa	Sub-Saharan Africa	2023	0.259147
Mozambique	Eastern Sub-Saharan Africa	Sub-Saharan Africa	1950	0.092985
Mozambique	Eastern Sub-Saharan Africa	Sub-Saharan Africa	1951	0.0940017
Mozambique	Eastern Sub-Saharan Africa	Sub-Saharan Africa	1952	0.0951758
Mozambique	Eastern Sub-Saharan Africa	Sub-Saharan Africa	1953	0.0964719
Mozambique	Eastern Sub-Saharan Africa	Sub-Saharan Africa	1954	0.0977587
Mozambique	Eastern Sub-Saharan Africa	Sub-Saharan Africa	1955	0.0992923
Mozambique	Eastern Sub-Saharan Africa	Sub-Saharan Africa	1956	0.1007
Mozambique	Eastern Sub-Saharan Africa	Sub-Saharan Africa	1957	0.102168
Mozambique	Eastern Sub-Saharan Africa	Sub-Saharan Africa	1958	0.103803
Mozambique	Eastern Sub-Saharan Africa	Sub-Saharan Africa	1959	0.105628
Mozambique	Eastern Sub-Saharan Africa	Sub-Saharan Africa	1960	0.107482
Mozambique	Eastern Sub-Saharan Africa	Sub-Saharan Africa	1961	0.109387
Mozambique	Eastern Sub-Saharan Africa	Sub-Saharan Africa	1962	0.111574
Mozambique	Eastern Sub-Saharan Africa	Sub-Saharan Africa	1963	0.113612
Mozambique	Eastern Sub-Saharan Africa	Sub-Saharan Africa	1964	0.115798
Mozambique	Eastern Sub-Saharan Africa	Sub-Saharan Africa	1965	0.117962
Mozambique	Eastern Sub-Saharan Africa	Sub-Saharan Africa	1966	0.12027
Mozambique	Eastern Sub-Saharan Africa	Sub-Saharan Africa	1967	0.122808
Mozambique	Eastern Sub-Saharan Africa	Sub-Saharan Africa	1968	0.125766
Mozambique	Eastern Sub-Saharan Africa	Sub-Saharan Africa	1969	0.129183
Mozambique	Eastern Sub-Saharan Africa	Sub-Saharan Africa	1970	0.132541
Mozambique	Eastern Sub-Saharan Africa	Sub-Saharan Africa	1971	0.135943
Mozambique	Eastern Sub-Saharan Africa	Sub-Saharan Africa	1972	0.139175
Mozambique	Eastern Sub-Saharan Africa	Sub-Saharan Africa	1973	0.142337
Mozambique	Eastern Sub-Saharan Africa	Sub-Saharan Africa	1974	0.145031
Mozambique	Eastern Sub-Saharan Africa	Sub-Saharan Africa	1975	0.14704
Mozambique	Eastern Sub-Saharan Africa	Sub-Saharan Africa	1976	0.148823
Mozambique	Eastern Sub-Saharan Africa	Sub-Saharan Africa	1977	0.150596
Mozambique	Eastern Sub-Saharan Africa	Sub-Saharan Africa	1978	0.152462
Mozambique	Eastern Sub-Saharan Africa	Sub-Saharan Africa	1979	0.154559
Mozambique	Eastern Sub-Saharan Africa	Sub-Saharan Africa	1980	0.156912
Mozambique	Eastern Sub-Saharan Africa	Sub-Saharan Africa	1981	0.159461
Mozambique	Eastern Sub-Saharan Africa	Sub-Saharan Africa	1982	0.16187
Mozambique	Eastern Sub-Saharan Africa	Sub-Saharan Africa	1983	0.163752
Mozambique	Eastern Sub-Saharan Africa	Sub-Saharan Africa	1984	0.16588
Mozambique	Eastern Sub-Saharan Africa	Sub-Saharan Africa	1985	0.16772
Mozambique	Eastern Sub-Saharan Africa	Sub-Saharan Africa	1986	0.169422
Mozambique	Eastern Sub-Saharan Africa	Sub-Saharan Africa	1987	0.171088
Mozambique	Eastern Sub-Saharan Africa	Sub-Saharan Africa	1988	0.173058
Mozambique	Eastern Sub-Saharan Africa	Sub-Saharan Africa	1989	0.175697
Mozambique	Eastern Sub-Saharan Africa	Sub-Saharan Africa	1990	0.178489
Mozambique	Eastern Sub-Saharan Africa	Sub-Saharan Africa	1991	0.181267
Mozambique	Eastern Sub-Saharan Africa	Sub-Saharan Africa	1992	0.183072
Mozambique	Eastern Sub-Saharan Africa	Sub-Saharan Africa	1993	0.185404
Mozambique	Eastern Sub-Saharan Africa	Sub-Saharan Africa	1994	0.187818
Mozambique	Eastern Sub-Saharan Africa	Sub-Saharan Africa	1995	0.189774
Mozambique	Eastern Sub-Saharan Africa	Sub-Saharan Africa	1996	0.192556
Mozambique	Eastern Sub-Saharan Africa	Sub-Saharan Africa	1997	0.195799
Mozambique	Eastern Sub-Saharan Africa	Sub-Saharan Africa	1998	0.199542
Mozambique	Eastern Sub-Saharan Africa	Sub-Saharan Africa	1999	0.203608
Mozambique	Eastern Sub-Saharan Africa	Sub-Saharan Africa	2000	0.207105
Mozambique	Eastern Sub-Saharan Africa	Sub-Saharan Africa	2001	0.211279
Mozambique	Eastern Sub-Saharan Africa	Sub-Saharan Africa	2002	0.215773
Mozambique	Eastern Sub-Saharan Africa	Sub-Saharan Africa	2003	0.22032
Mozambique	Eastern Sub-Saharan Africa	Sub-Saharan Africa	2004	0.2251
Mozambique	Eastern Sub-Saharan Africa	Sub-Saharan Africa	2005	0.229922
Mozambique	Eastern Sub-Saharan Africa	Sub-Saharan Africa	2006	0.23489
Mozambique	Eastern Sub-Saharan Africa	Sub-Saharan Africa	2007	0.24014
Mozambique	Eastern Sub-Saharan Africa	Sub-Saharan Africa	2008	0.245592
Mozambique	Eastern Sub-Saharan Africa	Sub-Saharan Africa	2009	0.250917
Mozambique	Eastern Sub-Saharan Africa	Sub-Saharan Africa	2010	0.256152
Mozambique	Eastern Sub-Saharan Africa	Sub-Saharan Africa	2011	0.261315
Mozambique	Eastern Sub-Saharan Africa	Sub-Saharan Africa	2012	0.266916
Mozambique	Eastern Sub-Saharan Africa	Sub-Saharan Africa	2013	0.272863
Mozambique	Eastern Sub-Saharan Africa	Sub-Saharan Africa	2014	0.279306
Mozambique	Eastern Sub-Saharan Africa	Sub-Saharan Africa	2015	0.286629
Mozambique	Eastern Sub-Saharan Africa	Sub-Saharan Africa	2016	0.293906
Mozambique	Eastern Sub-Saharan Africa	Sub-Saharan Africa	2017	0.300942
Mozambique	Eastern Sub-Saharan Africa	Sub-Saharan Africa	2018	0.307922
Mozambique	Eastern Sub-Saharan Africa	Sub-Saharan Africa	2019	0.315002
Mozambique	Eastern Sub-Saharan Africa	Sub-Saharan Africa	2020	0.321649
Mozambique	Eastern Sub-Saharan Africa	Sub-Saharan Africa	2021	0.328289
Mozambique	Eastern Sub-Saharan Africa	Sub-Saharan Africa	2022	0.335038
Mozambique	Eastern Sub-Saharan Africa	Sub-Saharan Africa	2023	0.341791
Guinea	Western Sub-Saharan Africa	Sub-Saharan Africa	1950	0.0660753
Guinea	Western Sub-Saharan Africa	Sub-Saharan Africa	1951	0.0679091
Guinea	Western Sub-Saharan Africa	Sub-Saharan Africa	1952	0.0697335
Guinea	Western Sub-Saharan Africa	Sub-Saharan Africa	1953	0.0717462
Guinea	Western Sub-Saharan Africa	Sub-Saharan Africa	1954	0.0740931
Guinea	Western Sub-Saharan Africa	Sub-Saharan Africa	1955	0.0766453
Guinea	Western Sub-Saharan Africa	Sub-Saharan Africa	1956	0.079379
Guinea	Western Sub-Saharan Africa	Sub-Saharan Africa	1957	0.0822519
Guinea	Western Sub-Saharan Africa	Sub-Saharan Africa	1958	0.0852298
Guinea	Western Sub-Saharan Africa	Sub-Saharan Africa	1959	0.0884198
Guinea	Western Sub-Saharan Africa	Sub-Saharan Africa	1960	0.0919263
Guinea	Western Sub-Saharan Africa	Sub-Saharan Africa	1961	0.0955734
Guinea	Western Sub-Saharan Africa	Sub-Saharan Africa	1962	0.0994289
Guinea	Western Sub-Saharan Africa	Sub-Saharan Africa	1963	0.103396
Guinea	Western Sub-Saharan Africa	Sub-Saharan Africa	1964	0.107172
Guinea	Western Sub-Saharan Africa	Sub-Saharan Africa	1965	0.111124
Guinea	Western Sub-Saharan Africa	Sub-Saharan Africa	1966	0.115244
Guinea	Western Sub-Saharan Africa	Sub-Saharan Africa	1967	0.119266
Guinea	Western Sub-Saharan Africa	Sub-Saharan Africa	1968	0.123295
Guinea	Western Sub-Saharan Africa	Sub-Saharan Africa	1969	0.12715
Guinea	Western Sub-Saharan Africa	Sub-Saharan Africa	1970	0.130783
Guinea	Western Sub-Saharan Africa	Sub-Saharan Africa	1971	0.13441
Guinea	Western Sub-Saharan Africa	Sub-Saharan Africa	1972	0.137905
Guinea	Western Sub-Saharan Africa	Sub-Saharan Africa	1973	0.141318
Guinea	Western Sub-Saharan Africa	Sub-Saharan Africa	1974	0.144817
Guinea	Western Sub-Saharan Africa	Sub-Saharan Africa	1975	0.14769
Guinea	Western Sub-Saharan Africa	Sub-Saharan Africa	1976	0.149756
Guinea	Western Sub-Saharan Africa	Sub-Saharan Africa	1977	0.152476
Guinea	Western Sub-Saharan Africa	Sub-Saharan Africa	1978	0.156697
Guinea	Western Sub-Saharan Africa	Sub-Saharan Africa	1979	0.160009
Guinea	Western Sub-Saharan Africa	Sub-Saharan Africa	1980	0.162374
Guinea	Western Sub-Saharan Africa	Sub-Saharan Africa	1981	0.164419
Guinea	Western Sub-Saharan Africa	Sub-Saharan Africa	1982	0.166336
Guinea	Western Sub-Saharan Africa	Sub-Saharan Africa	1983	0.168071
Guinea	Western Sub-Saharan Africa	Sub-Saharan Africa	1984	0.169655
Guinea	Western Sub-Saharan Africa	Sub-Saharan Africa	1985	0.171362
Guinea	Western Sub-Saharan Africa	Sub-Saharan Africa	1986	0.173227
Guinea	Western Sub-Saharan Africa	Sub-Saharan Africa	1987	0.17542
Guinea	Western Sub-Saharan Africa	Sub-Saharan Africa	1988	0.177901
Guinea	Western Sub-Saharan Africa	Sub-Saharan Africa	1989	0.18045
Guinea	Western Sub-Saharan Africa	Sub-Saharan Africa	1990	0.182976
Guinea	Western Sub-Saharan Africa	Sub-Saharan Africa	1991	0.185893
Guinea	Western Sub-Saharan Africa	Sub-Saharan Africa	1992	0.189114
Guinea	Western Sub-Saharan Africa	Sub-Saharan Africa	1993	0.192449
Guinea	Western Sub-Saharan Africa	Sub-Saharan Africa	1994	0.195916
Guinea	Western Sub-Saharan Africa	Sub-Saharan Africa	1995	0.199783
Guinea	Western Sub-Saharan Africa	Sub-Saharan Africa	1996	0.204341
Guinea	Western Sub-Saharan Africa	Sub-Saharan Africa	1997	0.20896
Guinea	Western Sub-Saharan Africa	Sub-Saharan Africa	1998	0.213839
Guinea	Western Sub-Saharan Africa	Sub-Saharan Africa	1999	0.21889
Guinea	Western Sub-Saharan Africa	Sub-Saharan Africa	2000	0.223791
Guinea	Western Sub-Saharan Africa	Sub-Saharan Africa	2001	0.228189
Guinea	Western Sub-Saharan Africa	Sub-Saharan Africa	2002	0.232479
Guinea	Western Sub-Saharan Africa	Sub-Saharan Africa	2003	0.236806
Guinea	Western Sub-Saharan Africa	Sub-Saharan Africa	2004	0.241256
Guinea	Western Sub-Saharan Africa	Sub-Saharan Africa	2005	0.245553
Guinea	Western Sub-Saharan Africa	Sub-Saharan Africa	2006	0.249445
Guinea	Western Sub-Saharan Africa	Sub-Saharan Africa	2007	0.253456
Guinea	Western Sub-Saharan Africa	Sub-Saharan Africa	2008	0.257834
Guinea	Western Sub-Saharan Africa	Sub-Saharan Africa	2009	0.262101
Guinea	Western Sub-Saharan Africa	Sub-Saharan Africa	2010	0.26703
Guinea	Western Sub-Saharan Africa	Sub-Saharan Africa	2011	0.272363
Guinea	Western Sub-Saharan Africa	Sub-Saharan Africa	2012	0.278128
Guinea	Western Sub-Saharan Africa	Sub-Saharan Africa	2013	0.284115
Guinea	Western Sub-Saharan Africa	Sub-Saharan Africa	2014	0.290159
Guinea	Western Sub-Saharan Africa	Sub-Saharan Africa	2015	0.296244
Guinea	Western Sub-Saharan Africa	Sub-Saharan Africa	2016	0.302811
Guinea	Western Sub-Saharan Africa	Sub-Saharan Africa	2017	0.310405
Guinea	Western Sub-Saharan Africa	Sub-Saharan Africa	2018	0.31782
Guinea	Western Sub-Saharan Africa	Sub-Saharan Africa	2019	0.325378
Guinea	Western Sub-Saharan Africa	Sub-Saharan Africa	2020	0.332966
Guinea	Western Sub-Saharan Africa	Sub-Saharan Africa	2021	0.340584
Guinea	Western Sub-Saharan Africa	Sub-Saharan Africa	2022	0.347998
Guinea	Western Sub-Saharan Africa	Sub-Saharan Africa	2023	0.355151
Afghanistan	North Africa and Middle East	North Africa and Middle East	1950	0.113559
Afghanistan	North Africa and Middle East	North Africa and Middle East	1951	0.115323
Afghanistan	North Africa and Middle East	North Africa and Middle East	1952	0.117155
Afghanistan	North Africa and Middle East	North Africa and Middle East	1953	0.119177
Afghanistan	North Africa and Middle East	North Africa and Middle East	1954	0.121099
Afghanistan	North Africa and Middle East	North Africa and Middle East	1955	0.122988
Afghanistan	North Africa and Middle East	North Africa and Middle East	1956	0.124886
Afghanistan	North Africa and Middle East	North Africa and Middle East	1957	0.126691
Afghanistan	North Africa and Middle East	North Africa and Middle East	1958	0.128595
Afghanistan	North Africa and Middle East	North Africa and Middle East	1959	0.130475
Afghanistan	North Africa and Middle East	North Africa and Middle East	1960	0.132636
Afghanistan	North Africa and Middle East	North Africa and Middle East	1961	0.134738
Afghanistan	North Africa and Middle East	North Africa and Middle East	1962	0.13671
Afghanistan	North Africa and Middle East	North Africa and Middle East	1963	0.138445
Afghanistan	North Africa and Middle East	North Africa and Middle East	1964	0.139923
Afghanistan	North Africa and Middle East	North Africa and Middle East	1965	0.141422
Afghanistan	North Africa and Middle East	North Africa and Middle East	1966	0.143383
Afghanistan	North Africa and Middle East	North Africa and Middle East	1967	0.145378
Afghanistan	North Africa and Middle East	North Africa and Middle East	1968	0.147399
Afghanistan	North Africa and Middle East	North Africa and Middle East	1969	0.149402
Afghanistan	North Africa and Middle East	North Africa and Middle East	1970	0.151506
Afghanistan	North Africa and Middle East	North Africa and Middle East	1971	0.153383
Afghanistan	North Africa and Middle East	North Africa and Middle East	1972	0.154536
Afghanistan	North Africa and Middle East	North Africa and Middle East	1973	0.155741
Afghanistan	North Africa and Middle East	North Africa and Middle East	1974	0.157109
Afghanistan	North Africa and Middle East	North Africa and Middle East	1975	0.158682
Afghanistan	North Africa and Middle East	North Africa and Middle East	1976	0.160473
Afghanistan	North Africa and Middle East	North Africa and Middle East	1977	0.162012
Afghanistan	North Africa and Middle East	North Africa and Middle East	1978	0.163865
Afghanistan	North Africa and Middle East	North Africa and Middle East	1979	0.165516
Afghanistan	North Africa and Middle East	North Africa and Middle East	1980	0.166448
Afghanistan	North Africa and Middle East	North Africa and Middle East	1981	0.165357
Afghanistan	North Africa and Middle East	North Africa and Middle East	1982	0.163879
Afghanistan	North Africa and Middle East	North Africa and Middle East	1983	0.165119
Afghanistan	North Africa and Middle East	North Africa and Middle East	1984	0.167976
Afghanistan	North Africa and Middle East	North Africa and Middle East	1985	0.171133
Afghanistan	North Africa and Middle East	North Africa and Middle East	1986	0.173867
Afghanistan	North Africa and Middle East	North Africa and Middle East	1987	0.175588
Afghanistan	North Africa and Middle East	North Africa and Middle East	1988	0.177088
Afghanistan	North Africa and Middle East	North Africa and Middle East	1989	0.178707
Afghanistan	North Africa and Middle East	North Africa and Middle East	1990	0.180215
Afghanistan	North Africa and Middle East	North Africa and Middle East	1991	0.180919
Afghanistan	North Africa and Middle East	North Africa and Middle East	1992	0.182439
Afghanistan	North Africa and Middle East	North Africa and Middle East	1993	0.183536
Afghanistan	North Africa and Middle East	North Africa and Middle East	1994	0.183155
Afghanistan	North Africa and Middle East	North Africa and Middle East	1995	0.183482
Afghanistan	North Africa and Middle East	North Africa and Middle East	1996	0.183144
Afghanistan	North Africa and Middle East	North Africa and Middle East	1997	0.182759
Afghanistan	North Africa and Middle East	North Africa and Middle East	1998	0.182583
Afghanistan	North Africa and Middle East	North Africa and Middle East	1999	0.182526
Afghanistan	North Africa and Middle East	North Africa and Middle East	2000	0.182386
Afghanistan	North Africa and Middle East	North Africa and Middle East	2001	0.182299
Afghanistan	North Africa and Middle East	North Africa and Middle East	2002	0.188052
Afghanistan	North Africa and Middle East	North Africa and Middle East	2003	0.195236
Afghanistan	North Africa and Middle East	North Africa and Middle East	2004	0.201865
Afghanistan	North Africa and Middle East	North Africa and Middle East	2005	0.208744
Afghanistan	North Africa and Middle East	North Africa and Middle East	2006	0.21588
Afghanistan	North Africa and Middle East	North Africa and Middle East	2007	0.223992
Afghanistan	North Africa and Middle East	North Africa and Middle East	2008	0.231763
Afghanistan	North Africa and Middle East	North Africa and Middle East	2009	0.240913
Afghanistan	North Africa and Middle East	North Africa and Middle East	2010	0.249932
Afghanistan	North Africa and Middle East	North Africa and Middle East	2011	0.258381
Afghanistan	North Africa and Middle East	North Africa and Middle East	2012	0.267013
Afghanistan	North Africa and Middle East	North Africa and Middle East	2013	0.275251
Afghanistan	North Africa and Middle East	North Africa and Middle East	2014	0.282874
Afghanistan	North Africa and Middle East	North Africa and Middle East	2015	0.289859
Afghanistan	North Africa and Middle East	North Africa and Middle East	2016	0.296511
Afghanistan	North Africa and Middle East	North Africa and Middle East	2017	0.302941
Afghanistan	North Africa and Middle East	North Africa and Middle East	2018	0.309144
Afghanistan	North Africa and Middle East	North Africa and Middle East	2019	0.315616
Afghanistan	North Africa and Middle East	North Africa and Middle East	2020	0.321745
Afghanistan	North Africa and Middle East	North Africa and Middle East	2021	0.32613
Afghanistan	North Africa and Middle East	North Africa and Middle East	2022	0.329956
Afghanistan	North Africa and Middle East	North Africa and Middle East	2023	0.333711
Liberia	Western Sub-Saharan Africa	Sub-Saharan Africa	1950	0.150261
Liberia	Western Sub-Saharan Africa	Sub-Saharan Africa	1951	0.1524
Liberia	Western Sub-Saharan Africa	Sub-Saharan Africa	1952	0.154372
Liberia	Western Sub-Saharan Africa	Sub-Saharan Africa	1953	0.156238
Liberia	Western Sub-Saharan Africa	Sub-Saharan Africa	1954	0.158124
Liberia	Western Sub-Saharan Africa	Sub-Saharan Africa	1955	0.160113
Liberia	Western Sub-Saharan Africa	Sub-Saharan Africa	1956	0.162182
Liberia	Western Sub-Saharan Africa	Sub-Saharan Africa	1957	0.164346
Liberia	Western Sub-Saharan Africa	Sub-Saharan Africa	1958	0.16638
Liberia	Western Sub-Saharan Africa	Sub-Saharan Africa	1959	0.168614
Liberia	Western Sub-Saharan Africa	Sub-Saharan Africa	1960	0.17089
Liberia	Western Sub-Saharan Africa	Sub-Saharan Africa	1961	0.173127
Liberia	Western Sub-Saharan Africa	Sub-Saharan Africa	1962	0.175264
Liberia	Western Sub-Saharan Africa	Sub-Saharan Africa	1963	0.177244
Liberia	Western Sub-Saharan Africa	Sub-Saharan Africa	1964	0.179096
Liberia	Western Sub-Saharan Africa	Sub-Saharan Africa	1965	0.180708
Liberia	Western Sub-Saharan Africa	Sub-Saharan Africa	1966	0.182959
Liberia	Western Sub-Saharan Africa	Sub-Saharan Africa	1967	0.185116
Liberia	Western Sub-Saharan Africa	Sub-Saharan Africa	1968	0.187109
Liberia	Western Sub-Saharan Africa	Sub-Saharan Africa	1969	0.18936
Liberia	Western Sub-Saharan Africa	Sub-Saharan Africa	1970	0.191566
Liberia	Western Sub-Saharan Africa	Sub-Saharan Africa	1971	0.193885
Liberia	Western Sub-Saharan Africa	Sub-Saharan Africa	1972	0.19597
Liberia	Western Sub-Saharan Africa	Sub-Saharan Africa	1973	0.198185
Liberia	Western Sub-Saharan Africa	Sub-Saharan Africa	1974	0.200386
Liberia	Western Sub-Saharan Africa	Sub-Saharan Africa	1975	0.20226
Liberia	Western Sub-Saharan Africa	Sub-Saharan Africa	1976	0.204451
Liberia	Western Sub-Saharan Africa	Sub-Saharan Africa	1977	0.206662
Liberia	Western Sub-Saharan Africa	Sub-Saharan Africa	1978	0.208945
Liberia	Western Sub-Saharan Africa	Sub-Saharan Africa	1979	0.211649
Liberia	Western Sub-Saharan Africa	Sub-Saharan Africa	1980	0.214248
Liberia	Western Sub-Saharan Africa	Sub-Saharan Africa	1981	0.216359
Liberia	Western Sub-Saharan Africa	Sub-Saharan Africa	1982	0.218792
Liberia	Western Sub-Saharan Africa	Sub-Saharan Africa	1983	0.221357
Liberia	Western Sub-Saharan Africa	Sub-Saharan Africa	1984	0.224537
Liberia	Western Sub-Saharan Africa	Sub-Saharan Africa	1985	0.228269
Liberia	Western Sub-Saharan Africa	Sub-Saharan Africa	1986	0.232084
Liberia	Western Sub-Saharan Africa	Sub-Saharan Africa	1987	0.236313
Liberia	Western Sub-Saharan Africa	Sub-Saharan Africa	1988	0.241072
Liberia	Western Sub-Saharan Africa	Sub-Saharan Africa	1989	0.24644
Liberia	Western Sub-Saharan Africa	Sub-Saharan Africa	1990	0.246084
Liberia	Western Sub-Saharan Africa	Sub-Saharan Africa	1991	0.242257
Liberia	Western Sub-Saharan Africa	Sub-Saharan Africa	1992	0.241731
Liberia	Western Sub-Saharan Africa	Sub-Saharan Africa	1993	0.241526
Liberia	Western Sub-Saharan Africa	Sub-Saharan Africa	1994	0.237884
Liberia	Western Sub-Saharan Africa	Sub-Saharan Africa	1995	0.231879
Liberia	Western Sub-Saharan Africa	Sub-Saharan Africa	1996	0.224669
Liberia	Western Sub-Saharan Africa	Sub-Saharan Africa	1997	0.22151
Liberia	Western Sub-Saharan Africa	Sub-Saharan Africa	1998	0.22158
Liberia	Western Sub-Saharan Africa	Sub-Saharan Africa	1999	0.225455
Liberia	Western Sub-Saharan Africa	Sub-Saharan Africa	2000	0.235269
Liberia	Western Sub-Saharan Africa	Sub-Saharan Africa	2001	0.244708
Liberia	Western Sub-Saharan Africa	Sub-Saharan Africa	2002	0.254605
Liberia	Western Sub-Saharan Africa	Sub-Saharan Africa	2003	0.258337
Liberia	Western Sub-Saharan Africa	Sub-Saharan Africa	2004	0.261979
Liberia	Western Sub-Saharan Africa	Sub-Saharan Africa	2005	0.265951
Liberia	Western Sub-Saharan Africa	Sub-Saharan Africa	2006	0.270277
Liberia	Western Sub-Saharan Africa	Sub-Saharan Africa	2007	0.275048
Liberia	Western Sub-Saharan Africa	Sub-Saharan Africa	2008	0.280021
Liberia	Western Sub-Saharan Africa	Sub-Saharan Africa	2009	0.285092
Liberia	Western Sub-Saharan Africa	Sub-Saharan Africa	2010	0.290599
Liberia	Western Sub-Saharan Africa	Sub-Saharan Africa	2011	0.29684
Liberia	Western Sub-Saharan Africa	Sub-Saharan Africa	2012	0.304326
Liberia	Western Sub-Saharan Africa	Sub-Saharan Africa	2013	0.313066
Liberia	Western Sub-Saharan Africa	Sub-Saharan Africa	2014	0.321501
Liberia	Western Sub-Saharan Africa	Sub-Saharan Africa	2015	0.330018
Liberia	Western Sub-Saharan Africa	Sub-Saharan Africa	2016	0.338
Liberia	Western Sub-Saharan Africa	Sub-Saharan Africa	2017	0.345862
Liberia	Western Sub-Saharan Africa	Sub-Saharan Africa	2018	0.353944
Liberia	Western Sub-Saharan Africa	Sub-Saharan Africa	2019	0.360218
Liberia	Western Sub-Saharan Africa	Sub-Saharan Africa	2020	0.36564
Liberia	Western Sub-Saharan Africa	Sub-Saharan Africa	2021	0.371376
Liberia	Western Sub-Saharan Africa	Sub-Saharan Africa	2022	0.377254
Liberia	Western Sub-Saharan Africa	Sub-Saharan Africa	2023	0.383021
Guinea-Bissau	Western Sub-Saharan Africa	Sub-Saharan Africa	1950	0.0714214
Guinea-Bissau	Western Sub-Saharan Africa	Sub-Saharan Africa	1951	0.0735079
Guinea-Bissau	Western Sub-Saharan Africa	Sub-Saharan Africa	1952	0.0757644
Guinea-Bissau	Western Sub-Saharan Africa	Sub-Saharan Africa	1953	0.0782801
Guinea-Bissau	Western Sub-Saharan Africa	Sub-Saharan Africa	1954	0.081901
Guinea-Bissau	Western Sub-Saharan Africa	Sub-Saharan Africa	1955	0.0848848
Guinea-Bissau	Western Sub-Saharan Africa	Sub-Saharan Africa	1956	0.0885614
Guinea-Bissau	Western Sub-Saharan Africa	Sub-Saharan Africa	1957	0.092492
Guinea-Bissau	Western Sub-Saharan Africa	Sub-Saharan Africa	1958	0.0965302
Guinea-Bissau	Western Sub-Saharan Africa	Sub-Saharan Africa	1959	0.100617
Guinea-Bissau	Western Sub-Saharan Africa	Sub-Saharan Africa	1960	0.105056
Guinea-Bissau	Western Sub-Saharan Africa	Sub-Saharan Africa	1961	0.10967
Guinea-Bissau	Western Sub-Saharan Africa	Sub-Saharan Africa	1962	0.11439
Guinea-Bissau	Western Sub-Saharan Africa	Sub-Saharan Africa	1963	0.119263
Guinea-Bissau	Western Sub-Saharan Africa	Sub-Saharan Africa	1964	0.124293
Guinea-Bissau	Western Sub-Saharan Africa	Sub-Saharan Africa	1965	0.129361
Guinea-Bissau	Western Sub-Saharan Africa	Sub-Saharan Africa	1966	0.134363
Guinea-Bissau	Western Sub-Saharan Africa	Sub-Saharan Africa	1967	0.13948
Guinea-Bissau	Western Sub-Saharan Africa	Sub-Saharan Africa	1968	0.144396
Guinea-Bissau	Western Sub-Saharan Africa	Sub-Saharan Africa	1969	0.149285
Guinea-Bissau	Western Sub-Saharan Africa	Sub-Saharan Africa	1970	0.154088
Guinea-Bissau	Western Sub-Saharan Africa	Sub-Saharan Africa	1971	0.157938
Guinea-Bissau	Western Sub-Saharan Africa	Sub-Saharan Africa	1972	0.16159
Guinea-Bissau	Western Sub-Saharan Africa	Sub-Saharan Africa	1973	0.164717
Guinea-Bissau	Western Sub-Saharan Africa	Sub-Saharan Africa	1974	0.167596
Guinea-Bissau	Western Sub-Saharan Africa	Sub-Saharan Africa	1975	0.170311
Guinea-Bissau	Western Sub-Saharan Africa	Sub-Saharan Africa	1976	0.172735
Guinea-Bissau	Western Sub-Saharan Africa	Sub-Saharan Africa	1977	0.174197
Guinea-Bissau	Western Sub-Saharan Africa	Sub-Saharan Africa	1978	0.176265
Guinea-Bissau	Western Sub-Saharan Africa	Sub-Saharan Africa	1979	0.178428
Guinea-Bissau	Western Sub-Saharan Africa	Sub-Saharan Africa	1980	0.179955
Guinea-Bissau	Western Sub-Saharan Africa	Sub-Saharan Africa	1981	0.18136
Guinea-Bissau	Western Sub-Saharan Africa	Sub-Saharan Africa	1982	0.183234
Guinea-Bissau	Western Sub-Saharan Africa	Sub-Saharan Africa	1983	0.185174
Guinea-Bissau	Western Sub-Saharan Africa	Sub-Saharan Africa	1984	0.187639
Guinea-Bissau	Western Sub-Saharan Africa	Sub-Saharan Africa	1985	0.1902
Guinea-Bissau	Western Sub-Saharan Africa	Sub-Saharan Africa	1986	0.193234
Guinea-Bissau	Western Sub-Saharan Africa	Sub-Saharan Africa	1987	0.196769
Guinea-Bissau	Western Sub-Saharan Africa	Sub-Saharan Africa	1988	0.200676
Guinea-Bissau	Western Sub-Saharan Africa	Sub-Saharan Africa	1989	0.204846
Guinea-Bissau	Western Sub-Saharan Africa	Sub-Saharan Africa	1990	0.209362
Guinea-Bissau	Western Sub-Saharan Africa	Sub-Saharan Africa	1991	0.214021
Guinea-Bissau	Western Sub-Saharan Africa	Sub-Saharan Africa	1992	0.218361
Guinea-Bissau	Western Sub-Saharan Africa	Sub-Saharan Africa	1993	0.222864
Guinea-Bissau	Western Sub-Saharan Africa	Sub-Saharan Africa	1994	0.227451
Guinea-Bissau	Western Sub-Saharan Africa	Sub-Saharan Africa	1995	0.232094
Guinea-Bissau	Western Sub-Saharan Africa	Sub-Saharan Africa	1996	0.236918
Guinea-Bissau	Western Sub-Saharan Africa	Sub-Saharan Africa	1997	0.242193
Guinea-Bissau	Western Sub-Saharan Africa	Sub-Saharan Africa	1998	0.24533
Guinea-Bissau	Western Sub-Saharan Africa	Sub-Saharan Africa	1999	0.249207
Guinea-Bissau	Western Sub-Saharan Africa	Sub-Saharan Africa	2000	0.253094
Guinea-Bissau	Western Sub-Saharan Africa	Sub-Saharan Africa	2001	0.257026
Guinea-Bissau	Western Sub-Saharan Africa	Sub-Saharan Africa	2002	0.260907
Guinea-Bissau	Western Sub-Saharan Africa	Sub-Saharan Africa	2003	0.264669
Guinea-Bissau	Western Sub-Saharan Africa	Sub-Saharan Africa	2004	0.268536
Guinea-Bissau	Western Sub-Saharan Africa	Sub-Saharan Africa	2005	0.272634
Guinea-Bissau	Western Sub-Saharan Africa	Sub-Saharan Africa	2006	0.276624
Guinea-Bissau	Western Sub-Saharan Africa	Sub-Saharan Africa	2007	0.280837
Guinea-Bissau	Western Sub-Saharan Africa	Sub-Saharan Africa	2008	0.285424
Guinea-Bissau	Western Sub-Saharan Africa	Sub-Saharan Africa	2009	0.290018
Guinea-Bissau	Western Sub-Saharan Africa	Sub-Saharan Africa	2010	0.295082
Guinea-Bissau	Western Sub-Saharan Africa	Sub-Saharan Africa	2011	0.300905
Guinea-Bissau	Western Sub-Saharan Africa	Sub-Saharan Africa	2012	0.306195
Guinea-Bissau	Western Sub-Saharan Africa	Sub-Saharan Africa	2013	0.311609
Guinea-Bissau	Western Sub-Saharan Africa	Sub-Saharan Africa	2014	0.316913
Guinea-Bissau	Western Sub-Saharan Africa	Sub-Saharan Africa	2015	0.322954
Guinea-Bissau	Western Sub-Saharan Africa	Sub-Saharan Africa	2016	0.329417
Guinea-Bissau	Western Sub-Saharan Africa	Sub-Saharan Africa	2017	0.336232
Guinea-Bissau	Western Sub-Saharan Africa	Sub-Saharan Africa	2018	0.342701
Guinea-Bissau	Western Sub-Saharan Africa	Sub-Saharan Africa	2019	0.348928
Guinea-Bissau	Western Sub-Saharan Africa	Sub-Saharan Africa	2020	0.354813
Guinea-Bissau	Western Sub-Saharan Africa	Sub-Saharan Africa	2021	0.361037
Guinea-Bissau	Western Sub-Saharan Africa	Sub-Saharan Africa	2022	0.367279
Guinea-Bissau	Western Sub-Saharan Africa	Sub-Saharan Africa	2023	0.373342
Sierra Leone	Western Sub-Saharan Africa	Sub-Saharan Africa	1950	0.122847
Sierra Leone	Western Sub-Saharan Africa	Sub-Saharan Africa	1951	0.12439
Sierra Leone	Western Sub-Saharan Africa	Sub-Saharan Africa	1952	0.125668
Sierra Leone	Western Sub-Saharan Africa	Sub-Saharan Africa	1953	0.126968
Sierra Leone	Western Sub-Saharan Africa	Sub-Saharan Africa	1954	0.128391
Sierra Leone	Western Sub-Saharan Africa	Sub-Saharan Africa	1955	0.129841
Sierra Leone	Western Sub-Saharan Africa	Sub-Saharan Africa	1956	0.131322
Sierra Leone	Western Sub-Saharan Africa	Sub-Saharan Africa	1957	0.132842
Sierra Leone	Western Sub-Saharan Africa	Sub-Saharan Africa	1958	0.134383
Sierra Leone	Western Sub-Saharan Africa	Sub-Saharan Africa	1959	0.136172
Sierra Leone	Western Sub-Saharan Africa	Sub-Saharan Africa	1960	0.138111
Sierra Leone	Western Sub-Saharan Africa	Sub-Saharan Africa	1961	0.140069
Sierra Leone	Western Sub-Saharan Africa	Sub-Saharan Africa	1962	0.14209
Sierra Leone	Western Sub-Saharan Africa	Sub-Saharan Africa	1963	0.143998
Sierra Leone	Western Sub-Saharan Africa	Sub-Saharan Africa	1964	0.14627
Sierra Leone	Western Sub-Saharan Africa	Sub-Saharan Africa	1965	0.14882
Sierra Leone	Western Sub-Saharan Africa	Sub-Saharan Africa	1966	0.15139
Sierra Leone	Western Sub-Saharan Africa	Sub-Saharan Africa	1967	0.153727
Sierra Leone	Western Sub-Saharan Africa	Sub-Saharan Africa	1968	0.156415
Sierra Leone	Western Sub-Saharan Africa	Sub-Saharan Africa	1969	0.159384
Sierra Leone	Western Sub-Saharan Africa	Sub-Saharan Africa	1970	0.162628
Sierra Leone	Western Sub-Saharan Africa	Sub-Saharan Africa	1971	0.165872
Sierra Leone	Western Sub-Saharan Africa	Sub-Saharan Africa	1972	0.169081
Sierra Leone	Western Sub-Saharan Africa	Sub-Saharan Africa	1973	0.172376
Sierra Leone	Western Sub-Saharan Africa	Sub-Saharan Africa	1974	0.17568
Sierra Leone	Western Sub-Saharan Africa	Sub-Saharan Africa	1975	0.178619
Sierra Leone	Western Sub-Saharan Africa	Sub-Saharan Africa	1976	0.181448
Sierra Leone	Western Sub-Saharan Africa	Sub-Saharan Africa	1977	0.184202
Sierra Leone	Western Sub-Saharan Africa	Sub-Saharan Africa	1978	0.186907
Sierra Leone	Western Sub-Saharan Africa	Sub-Saharan Africa	1979	0.189697
Sierra Leone	Western Sub-Saharan Africa	Sub-Saharan Africa	1980	0.192203
Sierra Leone	Western Sub-Saharan Africa	Sub-Saharan Africa	1981	0.194809
Sierra Leone	Western Sub-Saharan Africa	Sub-Saharan Africa	1982	0.197468
Sierra Leone	Western Sub-Saharan Africa	Sub-Saharan Africa	1983	0.19977
Sierra Leone	Western Sub-Saharan Africa	Sub-Saharan Africa	1984	0.202166
Sierra Leone	Western Sub-Saharan Africa	Sub-Saharan Africa	1985	0.204252
Sierra Leone	Western Sub-Saharan Africa	Sub-Saharan Africa	1986	0.206389
Sierra Leone	Western Sub-Saharan Africa	Sub-Saharan Africa	1987	0.208725
Sierra Leone	Western Sub-Saharan Africa	Sub-Saharan Africa	1988	0.211015
Sierra Leone	Western Sub-Saharan Africa	Sub-Saharan Africa	1989	0.213369
Sierra Leone	Western Sub-Saharan Africa	Sub-Saharan Africa	1990	0.215931
Sierra Leone	Western Sub-Saharan Africa	Sub-Saharan Africa	1991	0.217984
Sierra Leone	Western Sub-Saharan Africa	Sub-Saharan Africa	1992	0.218558
Sierra Leone	Western Sub-Saharan Africa	Sub-Saharan Africa	1993	0.219444
Sierra Leone	Western Sub-Saharan Africa	Sub-Saharan Africa	1994	0.22131
Sierra Leone	Western Sub-Saharan Africa	Sub-Saharan Africa	1995	0.222622
Sierra Leone	Western Sub-Saharan Africa	Sub-Saharan Africa	1996	0.222606
Sierra Leone	Western Sub-Saharan Africa	Sub-Saharan Africa	1997	0.222014
Sierra Leone	Western Sub-Saharan Africa	Sub-Saharan Africa	1998	0.221415
Sierra Leone	Western Sub-Saharan Africa	Sub-Saharan Africa	1999	0.220105
Sierra Leone	Western Sub-Saharan Africa	Sub-Saharan Africa	2000	0.220217
Sierra Leone	Western Sub-Saharan Africa	Sub-Saharan Africa	2001	0.222422
Sierra Leone	Western Sub-Saharan Africa	Sub-Saharan Africa	2002	0.227217
Sierra Leone	Western Sub-Saharan Africa	Sub-Saharan Africa	2003	0.232497
Sierra Leone	Western Sub-Saharan Africa	Sub-Saharan Africa	2004	0.238081
Sierra Leone	Western Sub-Saharan Africa	Sub-Saharan Africa	2005	0.244272
Sierra Leone	Western Sub-Saharan Africa	Sub-Saharan Africa	2006	0.251313
Sierra Leone	Western Sub-Saharan Africa	Sub-Saharan Africa	2007	0.259124
Sierra Leone	Western Sub-Saharan Africa	Sub-Saharan Africa	2008	0.267363
Sierra Leone	Western Sub-Saharan Africa	Sub-Saharan Africa	2009	0.275704
Sierra Leone	Western Sub-Saharan Africa	Sub-Saharan Africa	2010	0.283972
Sierra Leone	Western Sub-Saharan Africa	Sub-Saharan Africa	2011	0.292125
Sierra Leone	Western Sub-Saharan Africa	Sub-Saharan Africa	2012	0.301347
Sierra Leone	Western Sub-Saharan Africa	Sub-Saharan Africa	2013	0.312424
Sierra Leone	Western Sub-Saharan Africa	Sub-Saharan Africa	2014	0.322753
Sierra Leone	Western Sub-Saharan Africa	Sub-Saharan Africa	2015	0.329746
Sierra Leone	Western Sub-Saharan Africa	Sub-Saharan Africa	2016	0.336802
Sierra Leone	Western Sub-Saharan Africa	Sub-Saharan Africa	2017	0.343657
Sierra Leone	Western Sub-Saharan Africa	Sub-Saharan Africa	2018	0.350829
Sierra Leone	Western Sub-Saharan Africa	Sub-Saharan Africa	2019	0.357865
Sierra Leone	Western Sub-Saharan Africa	Sub-Saharan Africa	2020	0.364193
Sierra Leone	Western Sub-Saharan Africa	Sub-Saharan Africa	2021	0.370616
Sierra Leone	Western Sub-Saharan Africa	Sub-Saharan Africa	2022	0.376943
Sierra Leone	Western Sub-Saharan Africa	Sub-Saharan Africa	2023	0.383229
Ethiopia	Eastern Sub-Saharan Africa	Sub-Saharan Africa	1950	0.066415
Ethiopia	Eastern Sub-Saharan Africa	Sub-Saharan Africa	1951	0.0681846
Ethiopia	Eastern Sub-Saharan Africa	Sub-Saharan Africa	1952	0.0691047
Ethiopia	Eastern Sub-Saharan Africa	Sub-Saharan Africa	1953	0.0700393
Ethiopia	Eastern Sub-Saharan Africa	Sub-Saharan Africa	1954	0.0706379
Ethiopia	Eastern Sub-Saharan Africa	Sub-Saharan Africa	1955	0.0711293
Ethiopia	Eastern Sub-Saharan Africa	Sub-Saharan Africa	1956	0.0717292
Ethiopia	Eastern Sub-Saharan Africa	Sub-Saharan Africa	1957	0.0721987
Ethiopia	Eastern Sub-Saharan Africa	Sub-Saharan Africa	1958	0.072634
Ethiopia	Eastern Sub-Saharan Africa	Sub-Saharan Africa	1959	0.0732797
Ethiopia	Eastern Sub-Saharan Africa	Sub-Saharan Africa	1960	0.0740852
Ethiopia	Eastern Sub-Saharan Africa	Sub-Saharan Africa	1961	0.0749253
Ethiopia	Eastern Sub-Saharan Africa	Sub-Saharan Africa	1962	0.0758005
Ethiopia	Eastern Sub-Saharan Africa	Sub-Saharan Africa	1963	0.0766671
Ethiopia	Eastern Sub-Saharan Africa	Sub-Saharan Africa	1964	0.0777178
Ethiopia	Eastern Sub-Saharan Africa	Sub-Saharan Africa	1965	0.0789507
Ethiopia	Eastern Sub-Saharan Africa	Sub-Saharan Africa	1966	0.0801624
Ethiopia	Eastern Sub-Saharan Africa	Sub-Saharan Africa	1967	0.0813389
Ethiopia	Eastern Sub-Saharan Africa	Sub-Saharan Africa	1968	0.0825754
Ethiopia	Eastern Sub-Saharan Africa	Sub-Saharan Africa	1969	0.0840335
Ethiopia	Eastern Sub-Saharan Africa	Sub-Saharan Africa	1970	0.0853833
Ethiopia	Eastern Sub-Saharan Africa	Sub-Saharan Africa	1971	0.0868336
Ethiopia	Eastern Sub-Saharan Africa	Sub-Saharan Africa	1972	0.0884206
Ethiopia	Eastern Sub-Saharan Africa	Sub-Saharan Africa	1973	0.0901022
Ethiopia	Eastern Sub-Saharan Africa	Sub-Saharan Africa	1974	0.0918048
Ethiopia	Eastern Sub-Saharan Africa	Sub-Saharan Africa	1975	0.0936726
Ethiopia	Eastern Sub-Saharan Africa	Sub-Saharan Africa	1976	0.0957246
Ethiopia	Eastern Sub-Saharan Africa	Sub-Saharan Africa	1977	0.0978793
Ethiopia	Eastern Sub-Saharan Africa	Sub-Saharan Africa	1978	0.100045
Ethiopia	Eastern Sub-Saharan Africa	Sub-Saharan Africa	1979	0.102337
Ethiopia	Eastern Sub-Saharan Africa	Sub-Saharan Africa	1980	0.104895
Ethiopia	Eastern Sub-Saharan Africa	Sub-Saharan Africa	1981	0.107726
Ethiopia	Eastern Sub-Saharan Africa	Sub-Saharan Africa	1982	0.110997
Ethiopia	Eastern Sub-Saharan Africa	Sub-Saharan Africa	1983	0.114811
Ethiopia	Eastern Sub-Saharan Africa	Sub-Saharan Africa	1984	0.118201
Ethiopia	Eastern Sub-Saharan Africa	Sub-Saharan Africa	1985	0.121259
Ethiopia	Eastern Sub-Saharan Africa	Sub-Saharan Africa	1986	0.124374
Ethiopia	Eastern Sub-Saharan Africa	Sub-Saharan Africa	1987	0.127821
Ethiopia	Eastern Sub-Saharan Africa	Sub-Saharan Africa	1988	0.131185
Ethiopia	Eastern Sub-Saharan Africa	Sub-Saharan Africa	1989	0.134215
Ethiopia	Eastern Sub-Saharan Africa	Sub-Saharan Africa	1990	0.137575
Ethiopia	Eastern Sub-Saharan Africa	Sub-Saharan Africa	1991	0.140182
Ethiopia	Eastern Sub-Saharan Africa	Sub-Saharan Africa	1992	0.141941
Ethiopia	Eastern Sub-Saharan Africa	Sub-Saharan Africa	1993	0.144201
Ethiopia	Eastern Sub-Saharan Africa	Sub-Saharan Africa	1994	0.146223
Ethiopia	Eastern Sub-Saharan Africa	Sub-Saharan Africa	1995	0.148759
Ethiopia	Eastern Sub-Saharan Africa	Sub-Saharan Africa	1996	0.152019
Ethiopia	Eastern Sub-Saharan Africa	Sub-Saharan Africa	1997	0.155929
Ethiopia	Eastern Sub-Saharan Africa	Sub-Saharan Africa	1998	0.159267
Ethiopia	Eastern Sub-Saharan Africa	Sub-Saharan Africa	1999	0.163067
Ethiopia	Eastern Sub-Saharan Africa	Sub-Saharan Africa	2000	0.167347
Ethiopia	Eastern Sub-Saharan Africa	Sub-Saharan Africa	2001	0.172616
Ethiopia	Eastern Sub-Saharan Africa	Sub-Saharan Africa	2002	0.177671
Ethiopia	Eastern Sub-Saharan Africa	Sub-Saharan Africa	2003	0.182505
Ethiopia	Eastern Sub-Saharan Africa	Sub-Saharan Africa	2004	0.189081
Ethiopia	Eastern Sub-Saharan Africa	Sub-Saharan Africa	2005	0.197104
Ethiopia	Eastern Sub-Saharan Africa	Sub-Saharan Africa	2006	0.205915
Ethiopia	Eastern Sub-Saharan Africa	Sub-Saharan Africa	2007	0.216352
Ethiopia	Eastern Sub-Saharan Africa	Sub-Saharan Africa	2008	0.227593
Ethiopia	Eastern Sub-Saharan Africa	Sub-Saharan Africa	2009	0.239301
Ethiopia	Eastern Sub-Saharan Africa	Sub-Saharan Africa	2010	0.251602
Ethiopia	Eastern Sub-Saharan Africa	Sub-Saharan Africa	2011	0.264313
Ethiopia	Eastern Sub-Saharan Africa	Sub-Saharan Africa	2012	0.276834
Ethiopia	Eastern Sub-Saharan Africa	Sub-Saharan Africa	2013	0.288967
Ethiopia	Eastern Sub-Saharan Africa	Sub-Saharan Africa	2014	0.301014
Ethiopia	Eastern Sub-Saharan Africa	Sub-Saharan Africa	2015	0.312593
Ethiopia	Eastern Sub-Saharan Africa	Sub-Saharan Africa	2016	0.323926
Ethiopia	Eastern Sub-Saharan Africa	Sub-Saharan Africa	2017	0.334752
Ethiopia	Eastern Sub-Saharan Africa	Sub-Saharan Africa	2018	0.345295
Ethiopia	Eastern Sub-Saharan Africa	Sub-Saharan Africa	2019	0.356175
Ethiopia	Eastern Sub-Saharan Africa	Sub-Saharan Africa	2020	0.366353
Ethiopia	Eastern Sub-Saharan Africa	Sub-Saharan Africa	2021	0.375989
Ethiopia	Eastern Sub-Saharan Africa	Sub-Saharan Africa	2022	0.385059
Ethiopia	Eastern Sub-Saharan Africa	Sub-Saharan Africa	2023	0.393768
Benin	Western Sub-Saharan Africa	Sub-Saharan Africa	1950	0.111062
Benin	Western Sub-Saharan Africa	Sub-Saharan Africa	1951	0.112518
Benin	Western Sub-Saharan Africa	Sub-Saharan Africa	1952	0.114022
Benin	Western Sub-Saharan Africa	Sub-Saharan Africa	1953	0.115666
Benin	Western Sub-Saharan Africa	Sub-Saharan Africa	1954	0.117237
Benin	Western Sub-Saharan Africa	Sub-Saharan Africa	1955	0.118941
Benin	Western Sub-Saharan Africa	Sub-Saharan Africa	1956	0.120597
Benin	Western Sub-Saharan Africa	Sub-Saharan Africa	1957	0.122301
Benin	Western Sub-Saharan Africa	Sub-Saharan Africa	1958	0.124298
Benin	Western Sub-Saharan Africa	Sub-Saharan Africa	1959	0.12641
Benin	Western Sub-Saharan Africa	Sub-Saharan Africa	1960	0.128539
Benin	Western Sub-Saharan Africa	Sub-Saharan Africa	1961	0.1307
Benin	Western Sub-Saharan Africa	Sub-Saharan Africa	1962	0.132517
Benin	Western Sub-Saharan Africa	Sub-Saharan Africa	1963	0.134872
Benin	Western Sub-Saharan Africa	Sub-Saharan Africa	1964	0.137364
Benin	Western Sub-Saharan Africa	Sub-Saharan Africa	1965	0.139364
Benin	Western Sub-Saharan Africa	Sub-Saharan Africa	1966	0.142142
Benin	Western Sub-Saharan Africa	Sub-Saharan Africa	1967	0.144842
Benin	Western Sub-Saharan Africa	Sub-Saharan Africa	1968	0.147501
Benin	Western Sub-Saharan Africa	Sub-Saharan Africa	1969	0.150174
Benin	Western Sub-Saharan Africa	Sub-Saharan Africa	1970	0.15307
Benin	Western Sub-Saharan Africa	Sub-Saharan Africa	1971	0.155932
Benin	Western Sub-Saharan Africa	Sub-Saharan Africa	1972	0.159071
Benin	Western Sub-Saharan Africa	Sub-Saharan Africa	1973	0.162198
Benin	Western Sub-Saharan Africa	Sub-Saharan Africa	1974	0.165577
Benin	Western Sub-Saharan Africa	Sub-Saharan Africa	1975	0.168629
Benin	Western Sub-Saharan Africa	Sub-Saharan Africa	1976	0.171713
Benin	Western Sub-Saharan Africa	Sub-Saharan Africa	1977	0.174832
Benin	Western Sub-Saharan Africa	Sub-Saharan Africa	1978	0.177739
Benin	Western Sub-Saharan Africa	Sub-Saharan Africa	1979	0.180985
Benin	Western Sub-Saharan Africa	Sub-Saharan Africa	1980	0.184753
Benin	Western Sub-Saharan Africa	Sub-Saharan Africa	1981	0.188544
Benin	Western Sub-Saharan Africa	Sub-Saharan Africa	1982	0.192029
Benin	Western Sub-Saharan Africa	Sub-Saharan Africa	1983	0.195194
Benin	Western Sub-Saharan Africa	Sub-Saharan Africa	1984	0.198686
Benin	Western Sub-Saharan Africa	Sub-Saharan Africa	1985	0.202594
Benin	Western Sub-Saharan Africa	Sub-Saharan Africa	1986	0.20602
Benin	Western Sub-Saharan Africa	Sub-Saharan Africa	1987	0.209128
Benin	Western Sub-Saharan Africa	Sub-Saharan Africa	1988	0.21233
Benin	Western Sub-Saharan Africa	Sub-Saharan Africa	1989	0.215326
Benin	Western Sub-Saharan Africa	Sub-Saharan Africa	1990	0.218748
Benin	Western Sub-Saharan Africa	Sub-Saharan Africa	1991	0.222164
Benin	Western Sub-Saharan Africa	Sub-Saharan Africa	1992	0.225623
Benin	Western Sub-Saharan Africa	Sub-Saharan Africa	1993	0.22922
Benin	Western Sub-Saharan Africa	Sub-Saharan Africa	1994	0.23256
Benin	Western Sub-Saharan Africa	Sub-Saharan Africa	1995	0.236346
Benin	Western Sub-Saharan Africa	Sub-Saharan Africa	1996	0.240024
Benin	Western Sub-Saharan Africa	Sub-Saharan Africa	1997	0.243658
Benin	Western Sub-Saharan Africa	Sub-Saharan Africa	1998	0.247131
Benin	Western Sub-Saharan Africa	Sub-Saharan Africa	1999	0.250818
Benin	Western Sub-Saharan Africa	Sub-Saharan Africa	2000	0.254826
Benin	Western Sub-Saharan Africa	Sub-Saharan Africa	2001	0.258683
Benin	Western Sub-Saharan Africa	Sub-Saharan Africa	2002	0.262571
Benin	Western Sub-Saharan Africa	Sub-Saharan Africa	2003	0.266594
Benin	Western Sub-Saharan Africa	Sub-Saharan Africa	2004	0.271081
Benin	Western Sub-Saharan Africa	Sub-Saharan Africa	2005	0.275761
Benin	Western Sub-Saharan Africa	Sub-Saharan Africa	2006	0.280599
Benin	Western Sub-Saharan Africa	Sub-Saharan Africa	2007	0.285739
Benin	Western Sub-Saharan Africa	Sub-Saharan Africa	2008	0.291117
Benin	Western Sub-Saharan Africa	Sub-Saharan Africa	2009	0.296628
Benin	Western Sub-Saharan Africa	Sub-Saharan Africa	2010	0.30229
Benin	Western Sub-Saharan Africa	Sub-Saharan Africa	2011	0.308211
Benin	Western Sub-Saharan Africa	Sub-Saharan Africa	2012	0.314692
Benin	Western Sub-Saharan Africa	Sub-Saharan Africa	2013	0.321793
Benin	Western Sub-Saharan Africa	Sub-Saharan Africa	2014	0.329467
Benin	Western Sub-Saharan Africa	Sub-Saharan Africa	2015	0.337503
Benin	Western Sub-Saharan Africa	Sub-Saharan Africa	2016	0.345635
Benin	Western Sub-Saharan Africa	Sub-Saharan Africa	2017	0.353971
Benin	Western Sub-Saharan Africa	Sub-Saharan Africa	2018	0.362621
Benin	Western Sub-Saharan Africa	Sub-Saharan Africa	2019	0.371474
Benin	Western Sub-Saharan Africa	Sub-Saharan Africa	2020	0.380082
Benin	Western Sub-Saharan Africa	Sub-Saharan Africa	2021	0.388962
Benin	Western Sub-Saharan Africa	Sub-Saharan Africa	2022	0.397851
Benin	Western Sub-Saharan Africa	Sub-Saharan Africa	2023	0.406496
Democratic Republic of the Congo	Central Sub-Saharan Africa	Sub-Saharan Africa	1950	0.155803
Democratic Republic of the Congo	Central Sub-Saharan Africa	Sub-Saharan Africa	1951	0.158387
Democratic Republic of the Congo	Central Sub-Saharan Africa	Sub-Saharan Africa	1952	0.160517
Democratic Republic of the Congo	Central Sub-Saharan Africa	Sub-Saharan Africa	1953	0.162836
Democratic Republic of the Congo	Central Sub-Saharan Africa	Sub-Saharan Africa	1954	0.164879
Democratic Republic of the Congo	Central Sub-Saharan Africa	Sub-Saharan Africa	1955	0.166885
Democratic Republic of the Congo	Central Sub-Saharan Africa	Sub-Saharan Africa	1956	0.168894
Democratic Republic of the Congo	Central Sub-Saharan Africa	Sub-Saharan Africa	1957	0.170776
Democratic Republic of the Congo	Central Sub-Saharan Africa	Sub-Saharan Africa	1958	0.172571
Democratic Republic of the Congo	Central Sub-Saharan Africa	Sub-Saharan Africa	1959	0.174472
Democratic Republic of the Congo	Central Sub-Saharan Africa	Sub-Saharan Africa	1960	0.176615
Democratic Republic of the Congo	Central Sub-Saharan Africa	Sub-Saharan Africa	1961	0.178169
Democratic Republic of the Congo	Central Sub-Saharan Africa	Sub-Saharan Africa	1962	0.180621
Democratic Republic of the Congo	Central Sub-Saharan Africa	Sub-Saharan Africa	1963	0.183174
Democratic Republic of the Congo	Central Sub-Saharan Africa	Sub-Saharan Africa	1964	0.185469
Democratic Republic of the Congo	Central Sub-Saharan Africa	Sub-Saharan Africa	1965	0.18781
Democratic Republic of the Congo	Central Sub-Saharan Africa	Sub-Saharan Africa	1966	0.191149
Democratic Republic of the Congo	Central Sub-Saharan Africa	Sub-Saharan Africa	1967	0.194337
Democratic Republic of the Congo	Central Sub-Saharan Africa	Sub-Saharan Africa	1968	0.197903
Democratic Republic of the Congo	Central Sub-Saharan Africa	Sub-Saharan Africa	1969	0.20201
Democratic Republic of the Congo	Central Sub-Saharan Africa	Sub-Saharan Africa	1970	0.206147
Democratic Republic of the Congo	Central Sub-Saharan Africa	Sub-Saharan Africa	1971	0.21043
Democratic Republic of the Congo	Central Sub-Saharan Africa	Sub-Saharan Africa	1972	0.214555
Democratic Republic of the Congo	Central Sub-Saharan Africa	Sub-Saharan Africa	1973	0.219297
Democratic Republic of the Congo	Central Sub-Saharan Africa	Sub-Saharan Africa	1974	0.224344
Democratic Republic of the Congo	Central Sub-Saharan Africa	Sub-Saharan Africa	1975	0.22855
Democratic Republic of the Congo	Central Sub-Saharan Africa	Sub-Saharan Africa	1976	0.232367
Democratic Republic of the Congo	Central Sub-Saharan Africa	Sub-Saharan Africa	1977	0.236348
Democratic Republic of the Congo	Central Sub-Saharan Africa	Sub-Saharan Africa	1978	0.239981
Democratic Republic of the Congo	Central Sub-Saharan Africa	Sub-Saharan Africa	1979	0.244022
Democratic Republic of the Congo	Central Sub-Saharan Africa	Sub-Saharan Africa	1980	0.248372
Democratic Republic of the Congo	Central Sub-Saharan Africa	Sub-Saharan Africa	1981	0.252686
Democratic Republic of the Congo	Central Sub-Saharan Africa	Sub-Saharan Africa	1982	0.256996
Democratic Republic of the Congo	Central Sub-Saharan Africa	Sub-Saharan Africa	1983	0.261339
Democratic Republic of the Congo	Central Sub-Saharan Africa	Sub-Saharan Africa	1984	0.266733
Democratic Republic of the Congo	Central Sub-Saharan Africa	Sub-Saharan Africa	1985	0.271733
Democratic Republic of the Congo	Central Sub-Saharan Africa	Sub-Saharan Africa	1986	0.276387
Democratic Republic of the Congo	Central Sub-Saharan Africa	Sub-Saharan Africa	1987	0.280814
Democratic Republic of the Congo	Central Sub-Saharan Africa	Sub-Saharan Africa	1988	0.285169
Democratic Republic of the Congo	Central Sub-Saharan Africa	Sub-Saharan Africa	1989	0.289159
Democratic Republic of the Congo	Central Sub-Saharan Africa	Sub-Saharan Africa	1990	0.291746
Democratic Republic of the Congo	Central Sub-Saharan Africa	Sub-Saharan Africa	1991	0.292907
Democratic Republic of the Congo	Central Sub-Saharan Africa	Sub-Saharan Africa	1992	0.293904
Democratic Republic of the Congo	Central Sub-Saharan Africa	Sub-Saharan Africa	1993	0.292978
Democratic Republic of the Congo	Central Sub-Saharan Africa	Sub-Saharan Africa	1994	0.290526
Democratic Republic of the Congo	Central Sub-Saharan Africa	Sub-Saharan Africa	1995	0.287768
Democratic Republic of the Congo	Central Sub-Saharan Africa	Sub-Saharan Africa	1996	0.284207
Democratic Republic of the Congo	Central Sub-Saharan Africa	Sub-Saharan Africa	1997	0.28001
Democratic Republic of the Congo	Central Sub-Saharan Africa	Sub-Saharan Africa	1998	0.275315
Democratic Republic of the Congo	Central Sub-Saharan Africa	Sub-Saharan Africa	1999	0.270755
Democratic Republic of the Congo	Central Sub-Saharan Africa	Sub-Saharan Africa	2000	0.265696
Democratic Republic of the Congo	Central Sub-Saharan Africa	Sub-Saharan Africa	2001	0.260908
Democratic Republic of the Congo	Central Sub-Saharan Africa	Sub-Saharan Africa	2002	0.257139
Democratic Republic of the Congo	Central Sub-Saharan Africa	Sub-Saharan Africa	2003	0.255448
Democratic Republic of the Congo	Central Sub-Saharan Africa	Sub-Saharan Africa	2004	0.25588
Democratic Republic of the Congo	Central Sub-Saharan Africa	Sub-Saharan Africa	2005	0.258156
Democratic Republic of the Congo	Central Sub-Saharan Africa	Sub-Saharan Africa	2006	0.261815
Democratic Republic of the Congo	Central Sub-Saharan Africa	Sub-Saharan Africa	2007	0.267138
Democratic Republic of the Congo	Central Sub-Saharan Africa	Sub-Saharan Africa	2008	0.273163
Democratic Republic of the Congo	Central Sub-Saharan Africa	Sub-Saharan Africa	2009	0.279214
Democratic Republic of the Congo	Central Sub-Saharan Africa	Sub-Saharan Africa	2010	0.286688
Democratic Republic of the Congo	Central Sub-Saharan Africa	Sub-Saharan Africa	2011	0.294696
Democratic Republic of the Congo	Central Sub-Saharan Africa	Sub-Saharan Africa	2012	0.303172
Democratic Republic of the Congo	Central Sub-Saharan Africa	Sub-Saharan Africa	2013	0.312264
Democratic Republic of the Congo	Central Sub-Saharan Africa	Sub-Saharan Africa	2014	0.321723
Democratic Republic of the Congo	Central Sub-Saharan Africa	Sub-Saharan Africa	2015	0.331303
Democratic Republic of the Congo	Central Sub-Saharan Africa	Sub-Saharan Africa	2016	0.340491
Democratic Republic of the Congo	Central Sub-Saharan Africa	Sub-Saharan Africa	2017	0.348833
Democratic Republic of the Congo	Central Sub-Saharan Africa	Sub-Saharan Africa	2018	0.356933
Democratic Republic of the Congo	Central Sub-Saharan Africa	Sub-Saharan Africa	2019	0.364783
Democratic Republic of the Congo	Central Sub-Saharan Africa	Sub-Saharan Africa	2020	0.371972
Democratic Republic of the Congo	Central Sub-Saharan Africa	Sub-Saharan Africa	2021	0.37937
Democratic Republic of the Congo	Central Sub-Saharan Africa	Sub-Saharan Africa	2022	0.38737
Democratic Republic of the Congo	Central Sub-Saharan Africa	Sub-Saharan Africa	2023	0.395104
Malawi	Eastern Sub-Saharan Africa	Sub-Saharan Africa	1950	0.0820582
Malawi	Eastern Sub-Saharan Africa	Sub-Saharan Africa	1951	0.0819016
Malawi	Eastern Sub-Saharan Africa	Sub-Saharan Africa	1952	0.0818364
Malawi	Eastern Sub-Saharan Africa	Sub-Saharan Africa	1953	0.0820851
Malawi	Eastern Sub-Saharan Africa	Sub-Saharan Africa	1954	0.0825192
Malawi	Eastern Sub-Saharan Africa	Sub-Saharan Africa	1955	0.0832193
Malawi	Eastern Sub-Saharan Africa	Sub-Saharan Africa	1956	0.0843591
Malawi	Eastern Sub-Saharan Africa	Sub-Saharan Africa	1957	0.0857735
Malawi	Eastern Sub-Saharan Africa	Sub-Saharan Africa	1958	0.0874051
Malawi	Eastern Sub-Saharan Africa	Sub-Saharan Africa	1959	0.0892107
Malawi	Eastern Sub-Saharan Africa	Sub-Saharan Africa	1960	0.0913804
Malawi	Eastern Sub-Saharan Africa	Sub-Saharan Africa	1961	0.0937222
Malawi	Eastern Sub-Saharan Africa	Sub-Saharan Africa	1962	0.0960823
Malawi	Eastern Sub-Saharan Africa	Sub-Saharan Africa	1963	0.0983803
Malawi	Eastern Sub-Saharan Africa	Sub-Saharan Africa	1964	0.100591
Malawi	Eastern Sub-Saharan Africa	Sub-Saharan Africa	1965	0.1035
Malawi	Eastern Sub-Saharan Africa	Sub-Saharan Africa	1966	0.106892
Malawi	Eastern Sub-Saharan Africa	Sub-Saharan Africa	1967	0.110557
Malawi	Eastern Sub-Saharan Africa	Sub-Saharan Africa	1968	0.114158
Malawi	Eastern Sub-Saharan Africa	Sub-Saharan Africa	1969	0.118127
Malawi	Eastern Sub-Saharan Africa	Sub-Saharan Africa	1970	0.122078
Malawi	Eastern Sub-Saharan Africa	Sub-Saharan Africa	1971	0.126646
Malawi	Eastern Sub-Saharan Africa	Sub-Saharan Africa	1972	0.131581
Malawi	Eastern Sub-Saharan Africa	Sub-Saharan Africa	1973	0.136334
Malawi	Eastern Sub-Saharan Africa	Sub-Saharan Africa	1974	0.141233
Malawi	Eastern Sub-Saharan Africa	Sub-Saharan Africa	1975	0.146173
Malawi	Eastern Sub-Saharan Africa	Sub-Saharan Africa	1976	0.151102
Malawi	Eastern Sub-Saharan Africa	Sub-Saharan Africa	1977	0.156137
Malawi	Eastern Sub-Saharan Africa	Sub-Saharan Africa	1978	0.161529
Malawi	Eastern Sub-Saharan Africa	Sub-Saharan Africa	1979	0.166808
Malawi	Eastern Sub-Saharan Africa	Sub-Saharan Africa	1980	0.172157
Malawi	Eastern Sub-Saharan Africa	Sub-Saharan Africa	1981	0.177287
Malawi	Eastern Sub-Saharan Africa	Sub-Saharan Africa	1982	0.182295
Malawi	Eastern Sub-Saharan Africa	Sub-Saharan Africa	1983	0.187397
Malawi	Eastern Sub-Saharan Africa	Sub-Saharan Africa	1984	0.192668
Malawi	Eastern Sub-Saharan Africa	Sub-Saharan Africa	1985	0.19826
Malawi	Eastern Sub-Saharan Africa	Sub-Saharan Africa	1986	0.203278
Malawi	Eastern Sub-Saharan Africa	Sub-Saharan Africa	1987	0.207649
Malawi	Eastern Sub-Saharan Africa	Sub-Saharan Africa	1988	0.211312
Malawi	Eastern Sub-Saharan Africa	Sub-Saharan Africa	1989	0.214405
Malawi	Eastern Sub-Saharan Africa	Sub-Saharan Africa	1990	0.21675
Malawi	Eastern Sub-Saharan Africa	Sub-Saharan Africa	1991	0.21909
Malawi	Eastern Sub-Saharan Africa	Sub-Saharan Africa	1992	0.220245
Malawi	Eastern Sub-Saharan Africa	Sub-Saharan Africa	1993	0.222084
Malawi	Eastern Sub-Saharan Africa	Sub-Saharan Africa	1994	0.223261
Malawi	Eastern Sub-Saharan Africa	Sub-Saharan Africa	1995	0.225432
Malawi	Eastern Sub-Saharan Africa	Sub-Saharan Africa	1996	0.228416
Malawi	Eastern Sub-Saharan Africa	Sub-Saharan Africa	1997	0.23211
Malawi	Eastern Sub-Saharan Africa	Sub-Saharan Africa	1998	0.235545
Malawi	Eastern Sub-Saharan Africa	Sub-Saharan Africa	1999	0.239258
Malawi	Eastern Sub-Saharan Africa	Sub-Saharan Africa	2000	0.243015
Malawi	Eastern Sub-Saharan Africa	Sub-Saharan Africa	2001	0.246257
Malawi	Eastern Sub-Saharan Africa	Sub-Saharan Africa	2002	0.250061
Malawi	Eastern Sub-Saharan Africa	Sub-Saharan Africa	2003	0.254371
Malawi	Eastern Sub-Saharan Africa	Sub-Saharan Africa	2004	0.259384
Malawi	Eastern Sub-Saharan Africa	Sub-Saharan Africa	2005	0.264873
Malawi	Eastern Sub-Saharan Africa	Sub-Saharan Africa	2006	0.271117
Malawi	Eastern Sub-Saharan Africa	Sub-Saharan Africa	2007	0.278919
Malawi	Eastern Sub-Saharan Africa	Sub-Saharan Africa	2008	0.287665
Malawi	Eastern Sub-Saharan Africa	Sub-Saharan Africa	2009	0.296451
Malawi	Eastern Sub-Saharan Africa	Sub-Saharan Africa	2010	0.305452
Malawi	Eastern Sub-Saharan Africa	Sub-Saharan Africa	2011	0.314531
Malawi	Eastern Sub-Saharan Africa	Sub-Saharan Africa	2012	0.322779
Malawi	Eastern Sub-Saharan Africa	Sub-Saharan Africa	2013	0.331074
Malawi	Eastern Sub-Saharan Africa	Sub-Saharan Africa	2014	0.339273
Malawi	Eastern Sub-Saharan Africa	Sub-Saharan Africa	2015	0.347076
Malawi	Eastern Sub-Saharan Africa	Sub-Saharan Africa	2016	0.354591
Malawi	Eastern Sub-Saharan Africa	Sub-Saharan Africa	2017	0.362256
Malawi	Eastern Sub-Saharan Africa	Sub-Saharan Africa	2018	0.370203
Malawi	Eastern Sub-Saharan Africa	Sub-Saharan Africa	2019	0.378644
Malawi	Eastern Sub-Saharan Africa	Sub-Saharan Africa	2020	0.38668
Malawi	Eastern Sub-Saharan Africa	Sub-Saharan Africa	2021	0.394762
Malawi	Eastern Sub-Saharan Africa	Sub-Saharan Africa	2022	0.402512
Malawi	Eastern Sub-Saharan Africa	Sub-Saharan Africa	2023	0.409533
Madagascar	Eastern Sub-Saharan Africa	Sub-Saharan Africa	1950	0.13431
Madagascar	Eastern Sub-Saharan Africa	Sub-Saharan Africa	1951	0.135831
Madagascar	Eastern Sub-Saharan Africa	Sub-Saharan Africa	1952	0.137494
Madagascar	Eastern Sub-Saharan Africa	Sub-Saharan Africa	1953	0.139331
Madagascar	Eastern Sub-Saharan Africa	Sub-Saharan Africa	1954	0.14133
Madagascar	Eastern Sub-Saharan Africa	Sub-Saharan Africa	1955	0.143563
Madagascar	Eastern Sub-Saharan Africa	Sub-Saharan Africa	1956	0.145998
Madagascar	Eastern Sub-Saharan Africa	Sub-Saharan Africa	1957	0.148553
Madagascar	Eastern Sub-Saharan Africa	Sub-Saharan Africa	1958	0.151246
Madagascar	Eastern Sub-Saharan Africa	Sub-Saharan Africa	1959	0.154104
Madagascar	Eastern Sub-Saharan Africa	Sub-Saharan Africa	1960	0.156989
Madagascar	Eastern Sub-Saharan Africa	Sub-Saharan Africa	1961	0.160082
Madagascar	Eastern Sub-Saharan Africa	Sub-Saharan Africa	1962	0.16332
Madagascar	Eastern Sub-Saharan Africa	Sub-Saharan Africa	1963	0.166598
Madagascar	Eastern Sub-Saharan Africa	Sub-Saharan Africa	1964	0.169998
Madagascar	Eastern Sub-Saharan Africa	Sub-Saharan Africa	1965	0.173402
Madagascar	Eastern Sub-Saharan Africa	Sub-Saharan Africa	1966	0.177016
Madagascar	Eastern Sub-Saharan Africa	Sub-Saharan Africa	1967	0.180851
Madagascar	Eastern Sub-Saharan Africa	Sub-Saharan Africa	1968	0.185007
Madagascar	Eastern Sub-Saharan Africa	Sub-Saharan Africa	1969	0.18939
Madagascar	Eastern Sub-Saharan Africa	Sub-Saharan Africa	1970	0.193989
Madagascar	Eastern Sub-Saharan Africa	Sub-Saharan Africa	1971	0.198758
Madagascar	Eastern Sub-Saharan Africa	Sub-Saharan Africa	1972	0.203437
Madagascar	Eastern Sub-Saharan Africa	Sub-Saharan Africa	1973	0.207887
Madagascar	Eastern Sub-Saharan Africa	Sub-Saharan Africa	1974	0.212361
Madagascar	Eastern Sub-Saharan Africa	Sub-Saharan Africa	1975	0.216948
Madagascar	Eastern Sub-Saharan Africa	Sub-Saharan Africa	1976	0.221526
Madagascar	Eastern Sub-Saharan Africa	Sub-Saharan Africa	1977	0.22611
Madagascar	Eastern Sub-Saharan Africa	Sub-Saharan Africa	1978	0.230538
Madagascar	Eastern Sub-Saharan Africa	Sub-Saharan Africa	1979	0.235429
Madagascar	Eastern Sub-Saharan Africa	Sub-Saharan Africa	1980	0.240516
Madagascar	Eastern Sub-Saharan Africa	Sub-Saharan Africa	1981	0.244994
Madagascar	Eastern Sub-Saharan Africa	Sub-Saharan Africa	1982	0.249193
Madagascar	Eastern Sub-Saharan Africa	Sub-Saharan Africa	1983	0.253266
Madagascar	Eastern Sub-Saharan Africa	Sub-Saharan Africa	1984	0.257217
Madagascar	Eastern Sub-Saharan Africa	Sub-Saharan Africa	1985	0.260932
Madagascar	Eastern Sub-Saharan Africa	Sub-Saharan Africa	1986	0.264498
Madagascar	Eastern Sub-Saharan Africa	Sub-Saharan Africa	1987	0.267112
Madagascar	Eastern Sub-Saharan Africa	Sub-Saharan Africa	1988	0.269069
Madagascar	Eastern Sub-Saharan Africa	Sub-Saharan Africa	1989	0.270643
Madagascar	Eastern Sub-Saharan Africa	Sub-Saharan Africa	1990	0.272048
Madagascar	Eastern Sub-Saharan Africa	Sub-Saharan Africa	1991	0.272513
Madagascar	Eastern Sub-Saharan Africa	Sub-Saharan Africa	1992	0.272493
Madagascar	Eastern Sub-Saharan Africa	Sub-Saharan Africa	1993	0.27211
Madagascar	Eastern Sub-Saharan Africa	Sub-Saharan Africa	1994	0.271436
Madagascar	Eastern Sub-Saharan Africa	Sub-Saharan Africa	1995	0.270783
Madagascar	Eastern Sub-Saharan Africa	Sub-Saharan Africa	1996	0.270393
Madagascar	Eastern Sub-Saharan Africa	Sub-Saharan Africa	1997	0.270526
Madagascar	Eastern Sub-Saharan Africa	Sub-Saharan Africa	1998	0.27117
Madagascar	Eastern Sub-Saharan Africa	Sub-Saharan Africa	1999	0.272136
Madagascar	Eastern Sub-Saharan Africa	Sub-Saharan Africa	2000	0.273442
Madagascar	Eastern Sub-Saharan Africa	Sub-Saharan Africa	2001	0.275466
Madagascar	Eastern Sub-Saharan Africa	Sub-Saharan Africa	2002	0.27621
Madagascar	Eastern Sub-Saharan Africa	Sub-Saharan Africa	2003	0.277819
Madagascar	Eastern Sub-Saharan Africa	Sub-Saharan Africa	2004	0.279839
Madagascar	Eastern Sub-Saharan Africa	Sub-Saharan Africa	2005	0.282171
Madagascar	Eastern Sub-Saharan Africa	Sub-Saharan Africa	2006	0.285125
Madagascar	Eastern Sub-Saharan Africa	Sub-Saharan Africa	2007	0.28856
Madagascar	Eastern Sub-Saharan Africa	Sub-Saharan Africa	2008	0.292517
Madagascar	Eastern Sub-Saharan Africa	Sub-Saharan Africa	2009	0.295876
Madagascar	Eastern Sub-Saharan Africa	Sub-Saharan Africa	2010	0.299512
Madagascar	Eastern Sub-Saharan Africa	Sub-Saharan Africa	2011	0.303702
Madagascar	Eastern Sub-Saharan Africa	Sub-Saharan Africa	2012	0.308459
Madagascar	Eastern Sub-Saharan Africa	Sub-Saharan Africa	2013	0.31353
Madagascar	Eastern Sub-Saharan Africa	Sub-Saharan Africa	2014	0.31892
Madagascar	Eastern Sub-Saharan Africa	Sub-Saharan Africa	2015	0.324631
Madagascar	Eastern Sub-Saharan Africa	Sub-Saharan Africa	2016	0.33103
Madagascar	Eastern Sub-Saharan Africa	Sub-Saharan Africa	2017	0.337685
Madagascar	Eastern Sub-Saharan Africa	Sub-Saharan Africa	2018	0.344516
Madagascar	Eastern Sub-Saharan Africa	Sub-Saharan Africa	2019	0.35175
Madagascar	Eastern Sub-Saharan Africa	Sub-Saharan Africa	2020	0.358079
Madagascar	Eastern Sub-Saharan Africa	Sub-Saharan Africa	2021	0.36515
Madagascar	Eastern Sub-Saharan Africa	Sub-Saharan Africa	2022	0.372607
Madagascar	Eastern Sub-Saharan Africa	Sub-Saharan Africa	2023	0.379988
Eritrea	Eastern Sub-Saharan Africa	Sub-Saharan Africa	1950	0.0640826
Eritrea	Eastern Sub-Saharan Africa	Sub-Saharan Africa	1951	0.0656469
Eritrea	Eastern Sub-Saharan Africa	Sub-Saharan Africa	1952	0.0673185
Eritrea	Eastern Sub-Saharan Africa	Sub-Saharan Africa	1953	0.0692515
Eritrea	Eastern Sub-Saharan Africa	Sub-Saharan Africa	1954	0.0714329
Eritrea	Eastern Sub-Saharan Africa	Sub-Saharan Africa	1955	0.0737909
Eritrea	Eastern Sub-Saharan Africa	Sub-Saharan Africa	1956	0.0763597
Eritrea	Eastern Sub-Saharan Africa	Sub-Saharan Africa	1957	0.0790462
Eritrea	Eastern Sub-Saharan Africa	Sub-Saharan Africa	1958	0.081822
Eritrea	Eastern Sub-Saharan Africa	Sub-Saharan Africa	1959	0.0847778
Eritrea	Eastern Sub-Saharan Africa	Sub-Saharan Africa	1960	0.0880932
Eritrea	Eastern Sub-Saharan Africa	Sub-Saharan Africa	1961	0.0914247
Eritrea	Eastern Sub-Saharan Africa	Sub-Saharan Africa	1962	0.0948503
Eritrea	Eastern Sub-Saharan Africa	Sub-Saharan Africa	1963	0.0983623
Eritrea	Eastern Sub-Saharan Africa	Sub-Saharan Africa	1964	0.101956
Eritrea	Eastern Sub-Saharan Africa	Sub-Saharan Africa	1965	0.105672
Eritrea	Eastern Sub-Saharan Africa	Sub-Saharan Africa	1966	0.109644
Eritrea	Eastern Sub-Saharan Africa	Sub-Saharan Africa	1967	0.113704
Eritrea	Eastern Sub-Saharan Africa	Sub-Saharan Africa	1968	0.117993
Eritrea	Eastern Sub-Saharan Africa	Sub-Saharan Africa	1969	0.122503
Eritrea	Eastern Sub-Saharan Africa	Sub-Saharan Africa	1970	0.127185
Eritrea	Eastern Sub-Saharan Africa	Sub-Saharan Africa	1971	0.131885
Eritrea	Eastern Sub-Saharan Africa	Sub-Saharan Africa	1972	0.136625
Eritrea	Eastern Sub-Saharan Africa	Sub-Saharan Africa	1973	0.141538
Eritrea	Eastern Sub-Saharan Africa	Sub-Saharan Africa	1974	0.146522
Eritrea	Eastern Sub-Saharan Africa	Sub-Saharan Africa	1975	0.151246
Eritrea	Eastern Sub-Saharan Africa	Sub-Saharan Africa	1976	0.156133
Eritrea	Eastern Sub-Saharan Africa	Sub-Saharan Africa	1977	0.161124
Eritrea	Eastern Sub-Saharan Africa	Sub-Saharan Africa	1978	0.166202
Eritrea	Eastern Sub-Saharan Africa	Sub-Saharan Africa	1979	0.171309
Eritrea	Eastern Sub-Saharan Africa	Sub-Saharan Africa	1980	0.176213
Eritrea	Eastern Sub-Saharan Africa	Sub-Saharan Africa	1981	0.180884
Eritrea	Eastern Sub-Saharan Africa	Sub-Saharan Africa	1982	0.185308
Eritrea	Eastern Sub-Saharan Africa	Sub-Saharan Africa	1983	0.189585
Eritrea	Eastern Sub-Saharan Africa	Sub-Saharan Africa	1984	0.193908
Eritrea	Eastern Sub-Saharan Africa	Sub-Saharan Africa	1985	0.197942
Eritrea	Eastern Sub-Saharan Africa	Sub-Saharan Africa	1986	0.201752
Eritrea	Eastern Sub-Saharan Africa	Sub-Saharan Africa	1987	0.205619
Eritrea	Eastern Sub-Saharan Africa	Sub-Saharan Africa	1988	0.209731
Eritrea	Eastern Sub-Saharan Africa	Sub-Saharan Africa	1989	0.214124
Eritrea	Eastern Sub-Saharan Africa	Sub-Saharan Africa	1990	0.218731
Eritrea	Eastern Sub-Saharan Africa	Sub-Saharan Africa	1991	0.225297
Eritrea	Eastern Sub-Saharan Africa	Sub-Saharan Africa	1992	0.233845
Eritrea	Eastern Sub-Saharan Africa	Sub-Saharan Africa	1993	0.244056
Eritrea	Eastern Sub-Saharan Africa	Sub-Saharan Africa	1994	0.256661
Eritrea	Eastern Sub-Saharan Africa	Sub-Saharan Africa	1995	0.26859
Eritrea	Eastern Sub-Saharan Africa	Sub-Saharan Africa	1996	0.280831
Eritrea	Eastern Sub-Saharan Africa	Sub-Saharan Africa	1997	0.292926
Eritrea	Eastern Sub-Saharan Africa	Sub-Saharan Africa	1998	0.303936
Eritrea	Eastern Sub-Saharan Africa	Sub-Saharan Africa	1999	0.313667
Eritrea	Eastern Sub-Saharan Africa	Sub-Saharan Africa	2000	0.320812
Eritrea	Eastern Sub-Saharan Africa	Sub-Saharan Africa	2001	0.327811
Eritrea	Eastern Sub-Saharan Africa	Sub-Saharan Africa	2002	0.333803
Eritrea	Eastern Sub-Saharan Africa	Sub-Saharan Africa	2003	0.338224
Eritrea	Eastern Sub-Saharan Africa	Sub-Saharan Africa	2004	0.341789
Eritrea	Eastern Sub-Saharan Africa	Sub-Saharan Africa	2005	0.344889
Eritrea	Eastern Sub-Saharan Africa	Sub-Saharan Africa	2006	0.347318
Eritrea	Eastern Sub-Saharan Africa	Sub-Saharan Africa	2007	0.349447
Eritrea	Eastern Sub-Saharan Africa	Sub-Saharan Africa	2008	0.349219
Eritrea	Eastern Sub-Saharan Africa	Sub-Saharan Africa	2009	0.350142
Eritrea	Eastern Sub-Saharan Africa	Sub-Saharan Africa	2010	0.352524
Eritrea	Eastern Sub-Saharan Africa	Sub-Saharan Africa	2011	0.3581
Eritrea	Eastern Sub-Saharan Africa	Sub-Saharan Africa	2012	0.363724
Eritrea	Eastern Sub-Saharan Africa	Sub-Saharan Africa	2013	0.367663
Eritrea	Eastern Sub-Saharan Africa	Sub-Saharan Africa	2014	0.375496
Eritrea	Eastern Sub-Saharan Africa	Sub-Saharan Africa	2015	0.379562
Eritrea	Eastern Sub-Saharan Africa	Sub-Saharan Africa	2016	0.384379
Eritrea	Eastern Sub-Saharan Africa	Sub-Saharan Africa	2017	0.38763
Eritrea	Eastern Sub-Saharan Africa	Sub-Saharan Africa	2018	0.392292
Eritrea	Eastern Sub-Saharan Africa	Sub-Saharan Africa	2019	0.397002
Eritrea	Eastern Sub-Saharan Africa	Sub-Saharan Africa	2020	0.4012
Eritrea	Eastern Sub-Saharan Africa	Sub-Saharan Africa	2021	0.405461
Eritrea	Eastern Sub-Saharan Africa	Sub-Saharan Africa	2022	0.409949
Eritrea	Eastern Sub-Saharan Africa	Sub-Saharan Africa	2023	0.414533
Senegal	Western Sub-Saharan Africa	Sub-Saharan Africa	1950	0.0941474
Senegal	Western Sub-Saharan Africa	Sub-Saharan Africa	1951	0.0952546
Senegal	Western Sub-Saharan Africa	Sub-Saharan Africa	1952	0.0964414
Senegal	Western Sub-Saharan Africa	Sub-Saharan Africa	1953	0.0976489
Senegal	Western Sub-Saharan Africa	Sub-Saharan Africa	1954	0.0990936
Senegal	Western Sub-Saharan Africa	Sub-Saharan Africa	1955	0.100585
Senegal	Western Sub-Saharan Africa	Sub-Saharan Africa	1956	0.102143
Senegal	Western Sub-Saharan Africa	Sub-Saharan Africa	1957	0.103872
Senegal	Western Sub-Saharan Africa	Sub-Saharan Africa	1958	0.105712
Senegal	Western Sub-Saharan Africa	Sub-Saharan Africa	1959	0.107693
Senegal	Western Sub-Saharan Africa	Sub-Saharan Africa	1960	0.10986
Senegal	Western Sub-Saharan Africa	Sub-Saharan Africa	1961	0.112225
Senegal	Western Sub-Saharan Africa	Sub-Saharan Africa	1962	0.114562
Senegal	Western Sub-Saharan Africa	Sub-Saharan Africa	1963	0.116995
Senegal	Western Sub-Saharan Africa	Sub-Saharan Africa	1964	0.119525
Senegal	Western Sub-Saharan Africa	Sub-Saharan Africa	1965	0.122196
Senegal	Western Sub-Saharan Africa	Sub-Saharan Africa	1966	0.125142
Senegal	Western Sub-Saharan Africa	Sub-Saharan Africa	1967	0.128732
Senegal	Western Sub-Saharan Africa	Sub-Saharan Africa	1968	0.132857
Senegal	Western Sub-Saharan Africa	Sub-Saharan Africa	1969	0.136732
Senegal	Western Sub-Saharan Africa	Sub-Saharan Africa	1970	0.140554
Senegal	Western Sub-Saharan Africa	Sub-Saharan Africa	1971	0.144119
Senegal	Western Sub-Saharan Africa	Sub-Saharan Africa	1972	0.147592
Senegal	Western Sub-Saharan Africa	Sub-Saharan Africa	1973	0.150359
Senegal	Western Sub-Saharan Africa	Sub-Saharan Africa	1974	0.152709
Senegal	Western Sub-Saharan Africa	Sub-Saharan Africa	1975	0.154647
Senegal	Western Sub-Saharan Africa	Sub-Saharan Africa	1976	0.156734
Senegal	Western Sub-Saharan Africa	Sub-Saharan Africa	1977	0.159567
Senegal	Western Sub-Saharan Africa	Sub-Saharan Africa	1978	0.163359
Senegal	Western Sub-Saharan Africa	Sub-Saharan Africa	1979	0.168387
Senegal	Western Sub-Saharan Africa	Sub-Saharan Africa	1980	0.173868
Senegal	Western Sub-Saharan Africa	Sub-Saharan Africa	1981	0.179559
Senegal	Western Sub-Saharan Africa	Sub-Saharan Africa	1982	0.186232
Senegal	Western Sub-Saharan Africa	Sub-Saharan Africa	1983	0.193016
Senegal	Western Sub-Saharan Africa	Sub-Saharan Africa	1984	0.19921
Senegal	Western Sub-Saharan Africa	Sub-Saharan Africa	1985	0.20586
Senegal	Western Sub-Saharan Africa	Sub-Saharan Africa	1986	0.212955
Senegal	Western Sub-Saharan Africa	Sub-Saharan Africa	1987	0.219992
Senegal	Western Sub-Saharan Africa	Sub-Saharan Africa	1988	0.22711
Senegal	Western Sub-Saharan Africa	Sub-Saharan Africa	1989	0.234164
Senegal	Western Sub-Saharan Africa	Sub-Saharan Africa	1990	0.241283
Senegal	Western Sub-Saharan Africa	Sub-Saharan Africa	1991	0.248119
Senegal	Western Sub-Saharan Africa	Sub-Saharan Africa	1992	0.254365
Senegal	Western Sub-Saharan Africa	Sub-Saharan Africa	1993	0.259907
Senegal	Western Sub-Saharan Africa	Sub-Saharan Africa	1994	0.264599
Senegal	Western Sub-Saharan Africa	Sub-Saharan Africa	1995	0.268702
Senegal	Western Sub-Saharan Africa	Sub-Saharan Africa	1996	0.272559
Senegal	Western Sub-Saharan Africa	Sub-Saharan Africa	1997	0.27636
Senegal	Western Sub-Saharan Africa	Sub-Saharan Africa	1998	0.280364
Senegal	Western Sub-Saharan Africa	Sub-Saharan Africa	1999	0.284517
Senegal	Western Sub-Saharan Africa	Sub-Saharan Africa	2000	0.288163
Senegal	Western Sub-Saharan Africa	Sub-Saharan Africa	2001	0.291681
Senegal	Western Sub-Saharan Africa	Sub-Saharan Africa	2002	0.295119
Senegal	Western Sub-Saharan Africa	Sub-Saharan Africa	2003	0.298903
Senegal	Western Sub-Saharan Africa	Sub-Saharan Africa	2004	0.302915
Senegal	Western Sub-Saharan Africa	Sub-Saharan Africa	2005	0.306968
Senegal	Western Sub-Saharan Africa	Sub-Saharan Africa	2006	0.311043
Senegal	Western Sub-Saharan Africa	Sub-Saharan Africa	2007	0.315217
Senegal	Western Sub-Saharan Africa	Sub-Saharan Africa	2008	0.31982
Senegal	Western Sub-Saharan Africa	Sub-Saharan Africa	2009	0.325024
Senegal	Western Sub-Saharan Africa	Sub-Saharan Africa	2010	0.330559
Senegal	Western Sub-Saharan Africa	Sub-Saharan Africa	2011	0.336288
Senegal	Western Sub-Saharan Africa	Sub-Saharan Africa	2012	0.34257
Senegal	Western Sub-Saharan Africa	Sub-Saharan Africa	2013	0.349036
Senegal	Western Sub-Saharan Africa	Sub-Saharan Africa	2014	0.355494
Senegal	Western Sub-Saharan Africa	Sub-Saharan Africa	2015	0.361703
Senegal	Western Sub-Saharan Africa	Sub-Saharan Africa	2016	0.367606
Senegal	Western Sub-Saharan Africa	Sub-Saharan Africa	2017	0.37354
Senegal	Western Sub-Saharan Africa	Sub-Saharan Africa	2018	0.379762
Senegal	Western Sub-Saharan Africa	Sub-Saharan Africa	2019	0.386242
Senegal	Western Sub-Saharan Africa	Sub-Saharan Africa	2020	0.392492
Senegal	Western Sub-Saharan Africa	Sub-Saharan Africa	2021	0.399144
Senegal	Western Sub-Saharan Africa	Sub-Saharan Africa	2022	0.405958
Senegal	Western Sub-Saharan Africa	Sub-Saharan Africa	2023	0.412747
Togo	Western Sub-Saharan Africa	Sub-Saharan Africa	1950	0.112271
Togo	Western Sub-Saharan Africa	Sub-Saharan Africa	1951	0.114117
Togo	Western Sub-Saharan Africa	Sub-Saharan Africa	1952	0.116027
Togo	Western Sub-Saharan Africa	Sub-Saharan Africa	1953	0.117976
Togo	Western Sub-Saharan Africa	Sub-Saharan Africa	1954	0.120074
Togo	Western Sub-Saharan Africa	Sub-Saharan Africa	1955	0.12225
Togo	Western Sub-Saharan Africa	Sub-Saharan Africa	1956	0.124509
Togo	Western Sub-Saharan Africa	Sub-Saharan Africa	1957	0.126934
Togo	Western Sub-Saharan Africa	Sub-Saharan Africa	1958	0.129439
Togo	Western Sub-Saharan Africa	Sub-Saharan Africa	1959	0.132035
Togo	Western Sub-Saharan Africa	Sub-Saharan Africa	1960	0.135018
Togo	Western Sub-Saharan Africa	Sub-Saharan Africa	1961	0.138477
Togo	Western Sub-Saharan Africa	Sub-Saharan Africa	1962	0.141673
Togo	Western Sub-Saharan Africa	Sub-Saharan Africa	1963	0.144936
Togo	Western Sub-Saharan Africa	Sub-Saharan Africa	1964	0.149616
Togo	Western Sub-Saharan Africa	Sub-Saharan Africa	1965	0.155128
Togo	Western Sub-Saharan Africa	Sub-Saharan Africa	1966	0.160542
Togo	Western Sub-Saharan Africa	Sub-Saharan Africa	1967	0.165942
Togo	Western Sub-Saharan Africa	Sub-Saharan Africa	1968	0.171486
Togo	Western Sub-Saharan Africa	Sub-Saharan Africa	1969	0.177154
Togo	Western Sub-Saharan Africa	Sub-Saharan Africa	1970	0.182446
Togo	Western Sub-Saharan Africa	Sub-Saharan Africa	1971	0.187935
Togo	Western Sub-Saharan Africa	Sub-Saharan Africa	1972	0.193441
Togo	Western Sub-Saharan Africa	Sub-Saharan Africa	1973	0.198669
Togo	Western Sub-Saharan Africa	Sub-Saharan Africa	1974	0.204401
Togo	Western Sub-Saharan Africa	Sub-Saharan Africa	1975	0.209759
Togo	Western Sub-Saharan Africa	Sub-Saharan Africa	1976	0.215192
Togo	Western Sub-Saharan Africa	Sub-Saharan Africa	1977	0.221364
Togo	Western Sub-Saharan Africa	Sub-Saharan Africa	1978	0.228153
Togo	Western Sub-Saharan Africa	Sub-Saharan Africa	1979	0.234843
Togo	Western Sub-Saharan Africa	Sub-Saharan Africa	1980	0.24123
Togo	Western Sub-Saharan Africa	Sub-Saharan Africa	1981	0.246951
Togo	Western Sub-Saharan Africa	Sub-Saharan Africa	1982	0.252281
Togo	Western Sub-Saharan Africa	Sub-Saharan Africa	1983	0.257021
Togo	Western Sub-Saharan Africa	Sub-Saharan Africa	1984	0.261698
Togo	Western Sub-Saharan Africa	Sub-Saharan Africa	1985	0.266292
Togo	Western Sub-Saharan Africa	Sub-Saharan Africa	1986	0.270715
Togo	Western Sub-Saharan Africa	Sub-Saharan Africa	1987	0.274739
Togo	Western Sub-Saharan Africa	Sub-Saharan Africa	1988	0.279527
Togo	Western Sub-Saharan Africa	Sub-Saharan Africa	1989	0.284364
Togo	Western Sub-Saharan Africa	Sub-Saharan Africa	1990	0.289819
Togo	Western Sub-Saharan Africa	Sub-Saharan Africa	1991	0.294925
Togo	Western Sub-Saharan Africa	Sub-Saharan Africa	1992	0.299414
Togo	Western Sub-Saharan Africa	Sub-Saharan Africa	1993	0.302289
Togo	Western Sub-Saharan Africa	Sub-Saharan Africa	1994	0.306107
Togo	Western Sub-Saharan Africa	Sub-Saharan Africa	1995	0.310325
Togo	Western Sub-Saharan Africa	Sub-Saharan Africa	1996	0.314603
Togo	Western Sub-Saharan Africa	Sub-Saharan Africa	1997	0.31911
Togo	Western Sub-Saharan Africa	Sub-Saharan Africa	1998	0.322422
Togo	Western Sub-Saharan Africa	Sub-Saharan Africa	1999	0.325627
Togo	Western Sub-Saharan Africa	Sub-Saharan Africa	2000	0.328479
Togo	Western Sub-Saharan Africa	Sub-Saharan Africa	2001	0.331227
Togo	Western Sub-Saharan Africa	Sub-Saharan Africa	2002	0.334261
Togo	Western Sub-Saharan Africa	Sub-Saharan Africa	2003	0.338033
Togo	Western Sub-Saharan Africa	Sub-Saharan Africa	2004	0.341429
Togo	Western Sub-Saharan Africa	Sub-Saharan Africa	2005	0.344295
Togo	Western Sub-Saharan Africa	Sub-Saharan Africa	2006	0.347436
Togo	Western Sub-Saharan Africa	Sub-Saharan Africa	2007	0.350802
Togo	Western Sub-Saharan Africa	Sub-Saharan Africa	2008	0.354778
Togo	Western Sub-Saharan Africa	Sub-Saharan Africa	2009	0.359139
Togo	Western Sub-Saharan Africa	Sub-Saharan Africa	2010	0.363952
Togo	Western Sub-Saharan Africa	Sub-Saharan Africa	2011	0.369406
Togo	Western Sub-Saharan Africa	Sub-Saharan Africa	2012	0.375706
Togo	Western Sub-Saharan Africa	Sub-Saharan Africa	2013	0.382524
Togo	Western Sub-Saharan Africa	Sub-Saharan Africa	2014	0.389731
Togo	Western Sub-Saharan Africa	Sub-Saharan Africa	2015	0.397487
Togo	Western Sub-Saharan Africa	Sub-Saharan Africa	2016	0.405711
Togo	Western Sub-Saharan Africa	Sub-Saharan Africa	2017	0.413767
Togo	Western Sub-Saharan Africa	Sub-Saharan Africa	2018	0.421795
Togo	Western Sub-Saharan Africa	Sub-Saharan Africa	2019	0.429846
Togo	Western Sub-Saharan Africa	Sub-Saharan Africa	2020	0.437427
Togo	Western Sub-Saharan Africa	Sub-Saharan Africa	2021	0.445182
Togo	Western Sub-Saharan Africa	Sub-Saharan Africa	2022	0.453014
Togo	Western Sub-Saharan Africa	Sub-Saharan Africa	2023	0.460522
Papua New Guinea	Oceania	Southeast Asia, east Asia, and Oceania	1950	0.144221
Papua New Guinea	Oceania	Southeast Asia, east Asia, and Oceania	1951	0.146216
Papua New Guinea	Oceania	Southeast Asia, east Asia, and Oceania	1952	0.148366
Papua New Guinea	Oceania	Southeast Asia, east Asia, and Oceania	1953	0.150647
Papua New Guinea	Oceania	Southeast Asia, east Asia, and Oceania	1954	0.153042
Papua New Guinea	Oceania	Southeast Asia, east Asia, and Oceania	1955	0.155605
Papua New Guinea	Oceania	Southeast Asia, east Asia, and Oceania	1956	0.158211
Papua New Guinea	Oceania	Southeast Asia, east Asia, and Oceania	1957	0.16102
Papua New Guinea	Oceania	Southeast Asia, east Asia, and Oceania	1958	0.16391
Papua New Guinea	Oceania	Southeast Asia, east Asia, and Oceania	1959	0.166988
Papua New Guinea	Oceania	Southeast Asia, east Asia, and Oceania	1960	0.170263
Papua New Guinea	Oceania	Southeast Asia, east Asia, and Oceania	1961	0.173931
Papua New Guinea	Oceania	Southeast Asia, east Asia, and Oceania	1962	0.177833
Papua New Guinea	Oceania	Southeast Asia, east Asia, and Oceania	1963	0.181879
Papua New Guinea	Oceania	Southeast Asia, east Asia, and Oceania	1964	0.186282
Papua New Guinea	Oceania	Southeast Asia, east Asia, and Oceania	1965	0.191027
Papua New Guinea	Oceania	Southeast Asia, east Asia, and Oceania	1966	0.196454
Papua New Guinea	Oceania	Southeast Asia, east Asia, and Oceania	1967	0.201739
Papua New Guinea	Oceania	Southeast Asia, east Asia, and Oceania	1968	0.207233
Papua New Guinea	Oceania	Southeast Asia, east Asia, and Oceania	1969	0.213163
Papua New Guinea	Oceania	Southeast Asia, east Asia, and Oceania	1970	0.219659
Papua New Guinea	Oceania	Southeast Asia, east Asia, and Oceania	1971	0.226175
Papua New Guinea	Oceania	Southeast Asia, east Asia, and Oceania	1972	0.23244
Papua New Guinea	Oceania	Southeast Asia, east Asia, and Oceania	1973	0.238688
Papua New Guinea	Oceania	Southeast Asia, east Asia, and Oceania	1974	0.244805
Papua New Guinea	Oceania	Southeast Asia, east Asia, and Oceania	1975	0.250722
Papua New Guinea	Oceania	Southeast Asia, east Asia, and Oceania	1976	0.256418
Papua New Guinea	Oceania	Southeast Asia, east Asia, and Oceania	1977	0.261744
Papua New Guinea	Oceania	Southeast Asia, east Asia, and Oceania	1978	0.267565
Papua New Guinea	Oceania	Southeast Asia, east Asia, and Oceania	1979	0.273466
Papua New Guinea	Oceania	Southeast Asia, east Asia, and Oceania	1980	0.279133
Papua New Guinea	Oceania	Southeast Asia, east Asia, and Oceania	1981	0.284724
Papua New Guinea	Oceania	Southeast Asia, east Asia, and Oceania	1982	0.290114
Papua New Guinea	Oceania	Southeast Asia, east Asia, and Oceania	1983	0.295662
Papua New Guinea	Oceania	Southeast Asia, east Asia, and Oceania	1984	0.301041
Papua New Guinea	Oceania	Southeast Asia, east Asia, and Oceania	1985	0.306513
Papua New Guinea	Oceania	Southeast Asia, east Asia, and Oceania	1986	0.312167
Papua New Guinea	Oceania	Southeast Asia, east Asia, and Oceania	1987	0.317869
Papua New Guinea	Oceania	Southeast Asia, east Asia, and Oceania	1988	0.323475
Papua New Guinea	Oceania	Southeast Asia, east Asia, and Oceania	1989	0.328622
Papua New Guinea	Oceania	Southeast Asia, east Asia, and Oceania	1990	0.333173
Papua New Guinea	Oceania	Southeast Asia, east Asia, and Oceania	1991	0.33791
Papua New Guinea	Oceania	Southeast Asia, east Asia, and Oceania	1992	0.342874
Papua New Guinea	Oceania	Southeast Asia, east Asia, and Oceania	1993	0.348668
Papua New Guinea	Oceania	Southeast Asia, east Asia, and Oceania	1994	0.354623
Papua New Guinea	Oceania	Southeast Asia, east Asia, and Oceania	1995	0.359579
Papua New Guinea	Oceania	Southeast Asia, east Asia, and Oceania	1996	0.364552
Papua New Guinea	Oceania	Southeast Asia, east Asia, and Oceania	1997	0.36841
Papua New Guinea	Oceania	Southeast Asia, east Asia, and Oceania	1998	0.371937
Papua New Guinea	Oceania	Southeast Asia, east Asia, and Oceania	1999	0.375329
Papua New Guinea	Oceania	Southeast Asia, east Asia, and Oceania	2000	0.378141
Papua New Guinea	Oceania	Southeast Asia, east Asia, and Oceania	2001	0.380511
Papua New Guinea	Oceania	Southeast Asia, east Asia, and Oceania	2002	0.382389
Papua New Guinea	Oceania	Southeast Asia, east Asia, and Oceania	2003	0.38441
Papua New Guinea	Oceania	Southeast Asia, east Asia, and Oceania	2004	0.386392
Papua New Guinea	Oceania	Southeast Asia, east Asia, and Oceania	2005	0.388757
Papua New Guinea	Oceania	Southeast Asia, east Asia, and Oceania	2006	0.391221
Papua New Guinea	Oceania	Southeast Asia, east Asia, and Oceania	2007	0.394086
Papua New Guinea	Oceania	Southeast Asia, east Asia, and Oceania	2008	0.396583
Papua New Guinea	Oceania	Southeast Asia, east Asia, and Oceania	2009	0.399651
Papua New Guinea	Oceania	Southeast Asia, east Asia, and Oceania	2010	0.403363
Papua New Guinea	Oceania	Southeast Asia, east Asia, and Oceania	2011	0.406534
Papua New Guinea	Oceania	Southeast Asia, east Asia, and Oceania	2012	0.409536
Papua New Guinea	Oceania	Southeast Asia, east Asia, and Oceania	2013	0.412464
Papua New Guinea	Oceania	Southeast Asia, east Asia, and Oceania	2014	0.416406
Papua New Guinea	Oceania	Southeast Asia, east Asia, and Oceania	2015	0.420487
Papua New Guinea	Oceania	Southeast Asia, east Asia, and Oceania	2016	0.424442
Papua New Guinea	Oceania	Southeast Asia, east Asia, and Oceania	2017	0.427998
Papua New Guinea	Oceania	Southeast Asia, east Asia, and Oceania	2018	0.430737
Papua New Guinea	Oceania	Southeast Asia, east Asia, and Oceania	2019	0.433395
Papua New Guinea	Oceania	Southeast Asia, east Asia, and Oceania	2020	0.435279
Papua New Guinea	Oceania	Southeast Asia, east Asia, and Oceania	2021	0.435592
Papua New Guinea	Oceania	Southeast Asia, east Asia, and Oceania	2022	0.436156
Papua New Guinea	Oceania	Southeast Asia, east Asia, and Oceania	2023	0.436714
Uganda	Eastern Sub-Saharan Africa	Sub-Saharan Africa	1950	0.0877631
Uganda	Eastern Sub-Saharan Africa	Sub-Saharan Africa	1951	0.0894336
Uganda	Eastern Sub-Saharan Africa	Sub-Saharan Africa	1952	0.0907755
Uganda	Eastern Sub-Saharan Africa	Sub-Saharan Africa	1953	0.0916749
Uganda	Eastern Sub-Saharan Africa	Sub-Saharan Africa	1954	0.0928928
Uganda	Eastern Sub-Saharan Africa	Sub-Saharan Africa	1955	0.0944002
Uganda	Eastern Sub-Saharan Africa	Sub-Saharan Africa	1956	0.0960245
Uganda	Eastern Sub-Saharan Africa	Sub-Saharan Africa	1957	0.0979361
Uganda	Eastern Sub-Saharan Africa	Sub-Saharan Africa	1958	0.0998077
Uganda	Eastern Sub-Saharan Africa	Sub-Saharan Africa	1959	0.101897
Uganda	Eastern Sub-Saharan Africa	Sub-Saharan Africa	1960	0.104136
Uganda	Eastern Sub-Saharan Africa	Sub-Saharan Africa	1961	0.106361
Uganda	Eastern Sub-Saharan Africa	Sub-Saharan Africa	1962	0.108795
Uganda	Eastern Sub-Saharan Africa	Sub-Saharan Africa	1963	0.111534
Uganda	Eastern Sub-Saharan Africa	Sub-Saharan Africa	1964	0.114725
Uganda	Eastern Sub-Saharan Africa	Sub-Saharan Africa	1965	0.117656
Uganda	Eastern Sub-Saharan Africa	Sub-Saharan Africa	1966	0.121113
Uganda	Eastern Sub-Saharan Africa	Sub-Saharan Africa	1967	0.124453
Uganda	Eastern Sub-Saharan Africa	Sub-Saharan Africa	1968	0.127926
Uganda	Eastern Sub-Saharan Africa	Sub-Saharan Africa	1969	0.13165
Uganda	Eastern Sub-Saharan Africa	Sub-Saharan Africa	1970	0.135569
Uganda	Eastern Sub-Saharan Africa	Sub-Saharan Africa	1971	0.13929
Uganda	Eastern Sub-Saharan Africa	Sub-Saharan Africa	1972	0.143114
Uganda	Eastern Sub-Saharan Africa	Sub-Saharan Africa	1973	0.147003
Uganda	Eastern Sub-Saharan Africa	Sub-Saharan Africa	1974	0.150661
Uganda	Eastern Sub-Saharan Africa	Sub-Saharan Africa	1975	0.154138
Uganda	Eastern Sub-Saharan Africa	Sub-Saharan Africa	1976	0.157673
Uganda	Eastern Sub-Saharan Africa	Sub-Saharan Africa	1977	0.161029
Uganda	Eastern Sub-Saharan Africa	Sub-Saharan Africa	1978	0.163901
Uganda	Eastern Sub-Saharan Africa	Sub-Saharan Africa	1979	0.165897
Uganda	Eastern Sub-Saharan Africa	Sub-Saharan Africa	1980	0.167439
Uganda	Eastern Sub-Saharan Africa	Sub-Saharan Africa	1981	0.168841
Uganda	Eastern Sub-Saharan Africa	Sub-Saharan Africa	1982	0.170699
Uganda	Eastern Sub-Saharan Africa	Sub-Saharan Africa	1983	0.172911
Uganda	Eastern Sub-Saharan Africa	Sub-Saharan Africa	1984	0.174557
Uganda	Eastern Sub-Saharan Africa	Sub-Saharan Africa	1985	0.176019
Uganda	Eastern Sub-Saharan Africa	Sub-Saharan Africa	1986	0.17739
Uganda	Eastern Sub-Saharan Africa	Sub-Saharan Africa	1987	0.178907
Uganda	Eastern Sub-Saharan Africa	Sub-Saharan Africa	1988	0.180622
Uganda	Eastern Sub-Saharan Africa	Sub-Saharan Africa	1989	0.182362
Uganda	Eastern Sub-Saharan Africa	Sub-Saharan Africa	1990	0.184004
Uganda	Eastern Sub-Saharan Africa	Sub-Saharan Africa	1991	0.185362
Uganda	Eastern Sub-Saharan Africa	Sub-Saharan Africa	1992	0.186801
Uganda	Eastern Sub-Saharan Africa	Sub-Saharan Africa	1993	0.188731
Uganda	Eastern Sub-Saharan Africa	Sub-Saharan Africa	1994	0.191877
Uganda	Eastern Sub-Saharan Africa	Sub-Saharan Africa	1995	0.195958
Uganda	Eastern Sub-Saharan Africa	Sub-Saharan Africa	1996	0.201037
Uganda	Eastern Sub-Saharan Africa	Sub-Saharan Africa	1997	0.206999
Uganda	Eastern Sub-Saharan Africa	Sub-Saharan Africa	1998	0.213844
Uganda	Eastern Sub-Saharan Africa	Sub-Saharan Africa	1999	0.221478
Uganda	Eastern Sub-Saharan Africa	Sub-Saharan Africa	2000	0.229454
Uganda	Eastern Sub-Saharan Africa	Sub-Saharan Africa	2001	0.237944
Uganda	Eastern Sub-Saharan Africa	Sub-Saharan Africa	2002	0.2469
Uganda	Eastern Sub-Saharan Africa	Sub-Saharan Africa	2003	0.256004
Uganda	Eastern Sub-Saharan Africa	Sub-Saharan Africa	2004	0.265408
Uganda	Eastern Sub-Saharan Africa	Sub-Saharan Africa	2005	0.275615
Uganda	Eastern Sub-Saharan Africa	Sub-Saharan Africa	2006	0.286072
Uganda	Eastern Sub-Saharan Africa	Sub-Saharan Africa	2007	0.296686
Uganda	Eastern Sub-Saharan Africa	Sub-Saharan Africa	2008	0.307534
Uganda	Eastern Sub-Saharan Africa	Sub-Saharan Africa	2009	0.318325
Uganda	Eastern Sub-Saharan Africa	Sub-Saharan Africa	2010	0.328799
Uganda	Eastern Sub-Saharan Africa	Sub-Saharan Africa	2011	0.33887
Uganda	Eastern Sub-Saharan Africa	Sub-Saharan Africa	2012	0.347998
Uganda	Eastern Sub-Saharan Africa	Sub-Saharan Africa	2013	0.356857
Uganda	Eastern Sub-Saharan Africa	Sub-Saharan Africa	2014	0.365692
Uganda	Eastern Sub-Saharan Africa	Sub-Saharan Africa	2015	0.374744
Uganda	Eastern Sub-Saharan Africa	Sub-Saharan Africa	2016	0.383314
Uganda	Eastern Sub-Saharan Africa	Sub-Saharan Africa	2017	0.391842
Uganda	Eastern Sub-Saharan Africa	Sub-Saharan Africa	2018	0.400372
Uganda	Eastern Sub-Saharan Africa	Sub-Saharan Africa	2019	0.409184
Uganda	Eastern Sub-Saharan Africa	Sub-Saharan Africa	2020	0.417338
Uganda	Eastern Sub-Saharan Africa	Sub-Saharan Africa	2021	0.425655
Uganda	Eastern Sub-Saharan Africa	Sub-Saharan Africa	2022	0.434097
Uganda	Eastern Sub-Saharan Africa	Sub-Saharan Africa	2023	0.442281
Coted'Ivoire	Western Sub-Saharan Africa	Sub-Saharan Africa	1950	0.118736
Coted'Ivoire	Western Sub-Saharan Africa	Sub-Saharan Africa	1951	0.120602
Coted'Ivoire	Western Sub-Saharan Africa	Sub-Saharan Africa	1952	0.12259
Coted'Ivoire	Western Sub-Saharan Africa	Sub-Saharan Africa	1953	0.12465
Coted'Ivoire	Western Sub-Saharan Africa	Sub-Saharan Africa	1954	0.126781
Coted'Ivoire	Western Sub-Saharan Africa	Sub-Saharan Africa	1955	0.129064
Coted'Ivoire	Western Sub-Saharan Africa	Sub-Saharan Africa	1956	0.131431
Coted'Ivoire	Western Sub-Saharan Africa	Sub-Saharan Africa	1957	0.133906
Coted'Ivoire	Western Sub-Saharan Africa	Sub-Saharan Africa	1958	0.136539
Coted'Ivoire	Western Sub-Saharan Africa	Sub-Saharan Africa	1959	0.139331
Coted'Ivoire	Western Sub-Saharan Africa	Sub-Saharan Africa	1960	0.1424
Coted'Ivoire	Western Sub-Saharan Africa	Sub-Saharan Africa	1961	0.145621
Coted'Ivoire	Western Sub-Saharan Africa	Sub-Saharan Africa	1962	0.148823
Coted'Ivoire	Western Sub-Saharan Africa	Sub-Saharan Africa	1963	0.152241
Coted'Ivoire	Western Sub-Saharan Africa	Sub-Saharan Africa	1964	0.156274
Coted'Ivoire	Western Sub-Saharan Africa	Sub-Saharan Africa	1965	0.159824
Coted'Ivoire	Western Sub-Saharan Africa	Sub-Saharan Africa	1966	0.163412
Coted'Ivoire	Western Sub-Saharan Africa	Sub-Saharan Africa	1967	0.167125
Coted'Ivoire	Western Sub-Saharan Africa	Sub-Saharan Africa	1968	0.171204
Coted'Ivoire	Western Sub-Saharan Africa	Sub-Saharan Africa	1969	0.175217
Coted'Ivoire	Western Sub-Saharan Africa	Sub-Saharan Africa	1970	0.179388
Coted'Ivoire	Western Sub-Saharan Africa	Sub-Saharan Africa	1971	0.183783
Coted'Ivoire	Western Sub-Saharan Africa	Sub-Saharan Africa	1972	0.188257
Coted'Ivoire	Western Sub-Saharan Africa	Sub-Saharan Africa	1973	0.19279
Coted'Ivoire	Western Sub-Saharan Africa	Sub-Saharan Africa	1974	0.197264
Coted'Ivoire	Western Sub-Saharan Africa	Sub-Saharan Africa	1975	0.201738
Coted'Ivoire	Western Sub-Saharan Africa	Sub-Saharan Africa	1976	0.206742
Coted'Ivoire	Western Sub-Saharan Africa	Sub-Saharan Africa	1977	0.211862
Coted'Ivoire	Western Sub-Saharan Africa	Sub-Saharan Africa	1978	0.217025
Coted'Ivoire	Western Sub-Saharan Africa	Sub-Saharan Africa	1979	0.221845
Coted'Ivoire	Western Sub-Saharan Africa	Sub-Saharan Africa	1980	0.226324
Coted'Ivoire	Western Sub-Saharan Africa	Sub-Saharan Africa	1981	0.231161
Coted'Ivoire	Western Sub-Saharan Africa	Sub-Saharan Africa	1982	0.236137
Coted'Ivoire	Western Sub-Saharan Africa	Sub-Saharan Africa	1983	0.24106
Coted'Ivoire	Western Sub-Saharan Africa	Sub-Saharan Africa	1984	0.246048
Coted'Ivoire	Western Sub-Saharan Africa	Sub-Saharan Africa	1985	0.251308
Coted'Ivoire	Western Sub-Saharan Africa	Sub-Saharan Africa	1986	0.256919
Coted'Ivoire	Western Sub-Saharan Africa	Sub-Saharan Africa	1987	0.262924
Coted'Ivoire	Western Sub-Saharan Africa	Sub-Saharan Africa	1988	0.269698
Coted'Ivoire	Western Sub-Saharan Africa	Sub-Saharan Africa	1989	0.277004
Coted'Ivoire	Western Sub-Saharan Africa	Sub-Saharan Africa	1990	0.283947
Coted'Ivoire	Western Sub-Saharan Africa	Sub-Saharan Africa	1991	0.29087
Coted'Ivoire	Western Sub-Saharan Africa	Sub-Saharan Africa	1992	0.297695
Coted'Ivoire	Western Sub-Saharan Africa	Sub-Saharan Africa	1993	0.303911
Coted'Ivoire	Western Sub-Saharan Africa	Sub-Saharan Africa	1994	0.309254
Coted'Ivoire	Western Sub-Saharan Africa	Sub-Saharan Africa	1995	0.313898
Coted'Ivoire	Western Sub-Saharan Africa	Sub-Saharan Africa	1996	0.318339
Coted'Ivoire	Western Sub-Saharan Africa	Sub-Saharan Africa	1997	0.322943
Coted'Ivoire	Western Sub-Saharan Africa	Sub-Saharan Africa	1998	0.327669
Coted'Ivoire	Western Sub-Saharan Africa	Sub-Saharan Africa	1999	0.332059
Coted'Ivoire	Western Sub-Saharan Africa	Sub-Saharan Africa	2000	0.335645
Coted'Ivoire	Western Sub-Saharan Africa	Sub-Saharan Africa	2001	0.338952
Coted'Ivoire	Western Sub-Saharan Africa	Sub-Saharan Africa	2002	0.342158
Coted'Ivoire	Western Sub-Saharan Africa	Sub-Saharan Africa	2003	0.345243
Coted'Ivoire	Western Sub-Saharan Africa	Sub-Saharan Africa	2004	0.348096
Coted'Ivoire	Western Sub-Saharan Africa	Sub-Saharan Africa	2005	0.350305
Coted'Ivoire	Western Sub-Saharan Africa	Sub-Saharan Africa	2006	0.352155
Coted'Ivoire	Western Sub-Saharan Africa	Sub-Saharan Africa	2007	0.354088
Coted'Ivoire	Western Sub-Saharan Africa	Sub-Saharan Africa	2008	0.356501
Coted'Ivoire	Western Sub-Saharan Africa	Sub-Saharan Africa	2009	0.359492
Coted'Ivoire	Western Sub-Saharan Africa	Sub-Saharan Africa	2010	0.363288
Coted'Ivoire	Western Sub-Saharan Africa	Sub-Saharan Africa	2011	0.366843
Coted'Ivoire	Western Sub-Saharan Africa	Sub-Saharan Africa	2012	0.371449
Coted'Ivoire	Western Sub-Saharan Africa	Sub-Saharan Africa	2013	0.377071
Coted'Ivoire	Western Sub-Saharan Africa	Sub-Saharan Africa	2014	0.383541
Coted'Ivoire	Western Sub-Saharan Africa	Sub-Saharan Africa	2015	0.390811
Coted'Ivoire	Western Sub-Saharan Africa	Sub-Saharan Africa	2016	0.398191
Coted'Ivoire	Western Sub-Saharan Africa	Sub-Saharan Africa	2017	0.40587
Coted'Ivoire	Western Sub-Saharan Africa	Sub-Saharan Africa	2018	0.413759
Coted'Ivoire	Western Sub-Saharan Africa	Sub-Saharan Africa	2019	0.42175
Coted'Ivoire	Western Sub-Saharan Africa	Sub-Saharan Africa	2020	0.429277
Coted'Ivoire	Western Sub-Saharan Africa	Sub-Saharan Africa	2021	0.436879
Coted'Ivoire	Western Sub-Saharan Africa	Sub-Saharan Africa	2022	0.444364
Coted'Ivoire	Western Sub-Saharan Africa	Sub-Saharan Africa	2023	0.451524
Solomon Islands	Oceania	Southeast Asia, east Asia, and Oceania	1950	0.177999
Solomon Islands	Oceania	Southeast Asia, east Asia, and Oceania	1951	0.179625
Solomon Islands	Oceania	Southeast Asia, east Asia, and Oceania	1952	0.181304
Solomon Islands	Oceania	Southeast Asia, east Asia, and Oceania	1953	0.183141
Solomon Islands	Oceania	Southeast Asia, east Asia, and Oceania	1954	0.185159
Solomon Islands	Oceania	Southeast Asia, east Asia, and Oceania	1955	0.1873
Solomon Islands	Oceania	Southeast Asia, east Asia, and Oceania	1956	0.189563
Solomon Islands	Oceania	Southeast Asia, east Asia, and Oceania	1957	0.191921
Solomon Islands	Oceania	Southeast Asia, east Asia, and Oceania	1958	0.194309
Solomon Islands	Oceania	Southeast Asia, east Asia, and Oceania	1959	0.196801
Solomon Islands	Oceania	Southeast Asia, east Asia, and Oceania	1960	0.19947
Solomon Islands	Oceania	Southeast Asia, east Asia, and Oceania	1961	0.202311
Solomon Islands	Oceania	Southeast Asia, east Asia, and Oceania	1962	0.205155
Solomon Islands	Oceania	Southeast Asia, east Asia, and Oceania	1963	0.208073
Solomon Islands	Oceania	Southeast Asia, east Asia, and Oceania	1964	0.211196
Solomon Islands	Oceania	Southeast Asia, east Asia, and Oceania	1965	0.214331
Solomon Islands	Oceania	Southeast Asia, east Asia, and Oceania	1966	0.217671
Solomon Islands	Oceania	Southeast Asia, east Asia, and Oceania	1967	0.221044
Solomon Islands	Oceania	Southeast Asia, east Asia, and Oceania	1968	0.224542
Solomon Islands	Oceania	Southeast Asia, east Asia, and Oceania	1969	0.228046
Solomon Islands	Oceania	Southeast Asia, east Asia, and Oceania	1970	0.231692
Solomon Islands	Oceania	Southeast Asia, east Asia, and Oceania	1971	0.23534
Solomon Islands	Oceania	Southeast Asia, east Asia, and Oceania	1972	0.238772
Solomon Islands	Oceania	Southeast Asia, east Asia, and Oceania	1973	0.242616
Solomon Islands	Oceania	Southeast Asia, east Asia, and Oceania	1974	0.247652
Solomon Islands	Oceania	Southeast Asia, east Asia, and Oceania	1975	0.251507
Solomon Islands	Oceania	Southeast Asia, east Asia, and Oceania	1976	0.256155
Solomon Islands	Oceania	Southeast Asia, east Asia, and Oceania	1977	0.261431
Solomon Islands	Oceania	Southeast Asia, east Asia, and Oceania	1978	0.266973
Solomon Islands	Oceania	Southeast Asia, east Asia, and Oceania	1979	0.273637
Solomon Islands	Oceania	Southeast Asia, east Asia, and Oceania	1980	0.279043
Solomon Islands	Oceania	Southeast Asia, east Asia, and Oceania	1981	0.283859
Solomon Islands	Oceania	Southeast Asia, east Asia, and Oceania	1982	0.288183
Solomon Islands	Oceania	Southeast Asia, east Asia, and Oceania	1983	0.29233
Solomon Islands	Oceania	Southeast Asia, east Asia, and Oceania	1984	0.296355
Solomon Islands	Oceania	Southeast Asia, east Asia, and Oceania	1985	0.300011
Solomon Islands	Oceania	Southeast Asia, east Asia, and Oceania	1986	0.303351
Solomon Islands	Oceania	Southeast Asia, east Asia, and Oceania	1987	0.307023
Solomon Islands	Oceania	Southeast Asia, east Asia, and Oceania	1988	0.310583
Solomon Islands	Oceania	Southeast Asia, east Asia, and Oceania	1989	0.314503
Solomon Islands	Oceania	Southeast Asia, east Asia, and Oceania	1990	0.318675
Solomon Islands	Oceania	Southeast Asia, east Asia, and Oceania	1991	0.323284
Solomon Islands	Oceania	Southeast Asia, east Asia, and Oceania	1992	0.328902
Solomon Islands	Oceania	Southeast Asia, east Asia, and Oceania	1993	0.334608
Solomon Islands	Oceania	Southeast Asia, east Asia, and Oceania	1994	0.34079
Solomon Islands	Oceania	Southeast Asia, east Asia, and Oceania	1995	0.347561
Solomon Islands	Oceania	Southeast Asia, east Asia, and Oceania	1996	0.353929
Solomon Islands	Oceania	Southeast Asia, east Asia, and Oceania	1997	0.359558
Solomon Islands	Oceania	Southeast Asia, east Asia, and Oceania	1998	0.364887
Solomon Islands	Oceania	Southeast Asia, east Asia, and Oceania	1999	0.369731
Solomon Islands	Oceania	Southeast Asia, east Asia, and Oceania	2000	0.372795
Solomon Islands	Oceania	Southeast Asia, east Asia, and Oceania	2001	0.374738
Solomon Islands	Oceania	Southeast Asia, east Asia, and Oceania	2002	0.376133
Solomon Islands	Oceania	Southeast Asia, east Asia, and Oceania	2003	0.37776
Solomon Islands	Oceania	Southeast Asia, east Asia, and Oceania	2004	0.379901
Solomon Islands	Oceania	Southeast Asia, east Asia, and Oceania	2005	0.382641
Solomon Islands	Oceania	Southeast Asia, east Asia, and Oceania	2006	0.385955
Solomon Islands	Oceania	Southeast Asia, east Asia, and Oceania	2007	0.389777
Solomon Islands	Oceania	Southeast Asia, east Asia, and Oceania	2008	0.394353
Solomon Islands	Oceania	Southeast Asia, east Asia, and Oceania	2009	0.399113
Solomon Islands	Oceania	Southeast Asia, east Asia, and Oceania	2010	0.404756
Solomon Islands	Oceania	Southeast Asia, east Asia, and Oceania	2011	0.410817
Solomon Islands	Oceania	Southeast Asia, east Asia, and Oceania	2012	0.416416
Solomon Islands	Oceania	Southeast Asia, east Asia, and Oceania	2013	0.421881
Solomon Islands	Oceania	Southeast Asia, east Asia, and Oceania	2014	0.426785
Solomon Islands	Oceania	Southeast Asia, east Asia, and Oceania	2015	0.431258
Solomon Islands	Oceania	Southeast Asia, east Asia, and Oceania	2016	0.435918
Solomon Islands	Oceania	Southeast Asia, east Asia, and Oceania	2017	0.440402
Solomon Islands	Oceania	Southeast Asia, east Asia, and Oceania	2018	0.444577
Solomon Islands	Oceania	Southeast Asia, east Asia, and Oceania	2019	0.448369
Solomon Islands	Oceania	Southeast Asia, east Asia, and Oceania	2020	0.451188
Solomon Islands	Oceania	Southeast Asia, east Asia, and Oceania	2021	0.453728
Solomon Islands	Oceania	Southeast Asia, east Asia, and Oceania	2022	0.455823
Solomon Islands	Oceania	Southeast Asia, east Asia, and Oceania	2023	0.458023
Nepal	South Asia	South Asia	1950	0.111372
Nepal	South Asia	South Asia	1951	0.11249
Nepal	South Asia	South Asia	1952	0.113746
Nepal	South Asia	South Asia	1953	0.115333
Nepal	South Asia	South Asia	1954	0.116836
Nepal	South Asia	South Asia	1955	0.118305
Nepal	South Asia	South Asia	1956	0.119987
Nepal	South Asia	South Asia	1957	0.121569
Nepal	South Asia	South Asia	1958	0.123459
Nepal	South Asia	South Asia	1959	0.125441
Nepal	South Asia	South Asia	1960	0.127476
Nepal	South Asia	South Asia	1961	0.12941
Nepal	South Asia	South Asia	1962	0.131332
Nepal	South Asia	South Asia	1963	0.133132
Nepal	South Asia	South Asia	1964	0.135112
Nepal	South Asia	South Asia	1965	0.136752
Nepal	South Asia	South Asia	1966	0.138699
Nepal	South Asia	South Asia	1967	0.14027
Nepal	South Asia	South Asia	1968	0.141605
Nepal	South Asia	South Asia	1969	0.142972
Nepal	South Asia	South Asia	1970	0.144386
Nepal	South Asia	South Asia	1971	0.145523
Nepal	South Asia	South Asia	1972	0.146688
Nepal	South Asia	South Asia	1973	0.147736
Nepal	South Asia	South Asia	1974	0.149242
Nepal	South Asia	South Asia	1975	0.150953
Nepal	South Asia	South Asia	1976	0.153096
Nepal	South Asia	South Asia	1977	0.155576
Nepal	South Asia	South Asia	1978	0.158451
Nepal	South Asia	South Asia	1979	0.161591
Nepal	South Asia	South Asia	1980	0.16451
Nepal	South Asia	South Asia	1981	0.168002
Nepal	South Asia	South Asia	1982	0.171751
Nepal	South Asia	South Asia	1983	0.175162
Nepal	South Asia	South Asia	1984	0.179107
Nepal	South Asia	South Asia	1985	0.18339
Nepal	South Asia	South Asia	1986	0.187898
Nepal	South Asia	South Asia	1987	0.192462
Nepal	South Asia	South Asia	1988	0.19757
Nepal	South Asia	South Asia	1989	0.203052
Nepal	South Asia	South Asia	1990	0.208796
Nepal	South Asia	South Asia	1991	0.214736
Nepal	South Asia	South Asia	1992	0.22084
Nepal	South Asia	South Asia	1993	0.227258
Nepal	South Asia	South Asia	1994	0.234203
Nepal	South Asia	South Asia	1995	0.241108
Nepal	South Asia	South Asia	1996	0.248311
Nepal	South Asia	South Asia	1997	0.255785
Nepal	South Asia	South Asia	1998	0.263429
Nepal	South Asia	South Asia	1999	0.271316
Nepal	South Asia	South Asia	2000	0.279484
Nepal	South Asia	South Asia	2001	0.287838
Nepal	South Asia	South Asia	2002	0.29586
Nepal	South Asia	South Asia	2003	0.304044
Nepal	South Asia	South Asia	2004	0.312615
Nepal	South Asia	South Asia	2005	0.321382
Nepal	South Asia	South Asia	2006	0.330222
Nepal	South Asia	South Asia	2007	0.339103
Nepal	South Asia	South Asia	2008	0.348412
Nepal	South Asia	South Asia	2009	0.357845
Nepal	South Asia	South Asia	2010	0.367349
Nepal	South Asia	South Asia	2011	0.376384
Nepal	South Asia	South Asia	2012	0.384975
Nepal	South Asia	South Asia	2013	0.393498
Nepal	South Asia	South Asia	2014	0.402189
Nepal	South Asia	South Asia	2015	0.410781
Nepal	South Asia	South Asia	2016	0.418699
Nepal	South Asia	South Asia	2017	0.427226
Nepal	South Asia	South Asia	2018	0.435771
Nepal	South Asia	South Asia	2019	0.44424
Nepal	South Asia	South Asia	2020	0.451488
Nepal	South Asia	South Asia	2021	0.458389
Nepal	South Asia	South Asia	2022	0.46497
Nepal	South Asia	South Asia	2023	0.471007
[truncated: 16,132 more rows]
