# Supplementary material for: Spatiotemporal Dynamics in the Burden of Lip and Oral Cavity Cancer and Attributable Risk Factors in Asia (1990–2021)
Source: Healthcare (Basel). 2025 Jun 9;13(12):1377. doi: 10.3390/healthcare13121377 (PMC12193132; doi:10.3390/healthcare13121377)
Supplement: Supplementary file 1 [file healthcare-13-01377-s001.zip › Table S2. ASDR in different geographic regions by gender from 1990 to 2021.xlsx]

## Sheet: Sheet1
ASDR in different geographic regions by gender from 1990 to 2021
location_name	sex_name	year	val	upper	lower
East Asia	Male	1991	46.25176508410362	55.00745314002849	38.778240538850724
East Asia	Female	1991	20.435454885162244	24.19839107705085	17.380810977305302
East Asia	Both	1990	32.957202426123885	37.65032542004492	28.123111525091446
East Asia	Male	1990	45.99278413100262	54.79608999750245	38.15319979448972
East Asia	Female	1990	20.502445053299237	24.630242072190793	16.885515628495927
East Asia	Both	1991	33.07056044352774	37.92378924437494	28.93447617645199
North Africa and Middle East	Male	1992	23.606170430676045	27.380853238171667	19.960490217688413
North Africa and Middle East	Female	1992	14.26513029084024	16.241726380363716	12.429245506181694
North Africa and Middle East	Both	1992	19.015146800147743	21.623365713762055	16.695278136231344
Central Asia	Male	1993	91.9326	98.62628236326802	86.05624332514307
Central Asia	Female	1993	29.54326529475577	32.126	27.22058035373304
Central Asia	Both	1993	56.88083976855149	60.85874776224965	53.28385460770136
Central Asia	Male	1992	92.79166729006701	99.78638508165201	86.73779396727743
Central Asia	Female	1992	27.44100038292176	29.883183705195766	25.41852694872738
Central Asia	Both	1992	56.04117475728718	60.01234186123511	52.409488744328804
Southeast Asia	Male	1993	84.40285417650772	94.77045095771702	74.262
Southeast Asia	Female	1993	46.35752901058077	52.58364436361526	40.49877364295228
Southeast Asia	Both	1993	64.50092527498441	71.5479	57.27617174270643
Southeast Asia	Male	1992	83.94969968918268	95.67500607515582	73.17073458285446
Southeast Asia	Female	1992	45.88155102395981	51.72605830799132	40.164242617423554
Southeast Asia	Both	1992	64.04362718474016	71.24975578852907	56.64535708111292
Central Asia	Male	1991	92.283	99.88769253547606	85.79475467520327
Central Asia	Female	1991	26.753261338115838	29.237365530786708	24.82540238575031
Central Asia	Both	1991	55.24519407283815	59.55167255299375	51.474238164867124
North Africa and Middle East	Male	1991	23.551906569066407	27.491733942411713	19.865260959789023
North Africa and Middle East	Female	1991	14.307102056695996	16.30813147607229	12.462313470865745
North Africa and Middle East	Both	1991	19.01246923835351	21.555705710751436	16.636230877476958
North Africa and Middle East	Male	1990	23.47065980341363	27.68139155575208	19.676015627819577
North Africa and Middle East	Female	1990	14.4276	16.56275053005968	12.55271098959212
North Africa and Middle East	Both	1990	19.037908013669064	21.70706375393622	16.678843935092317
East Asia	Male	1995	47.12926055510259	53.751023045028745	40.876118582835836
East Asia	Female	1995	19.500853943358358	22.40236680435377	17.017235664826305
East Asia	Both	1992	32.95706961174414	37.20290042681169	29.118267596118294
South Asia	Male	1990	219.81383621404228	249.17756053775204	191.15870156530727
South Asia	Female	1990	124.1997702249202	140.94721832896562	106.92271248342303
South Asia	Both	1990	174.4614390033586	192.99317940898496	156.85981414591876
Southeast Asia	Male	1991	83.35847849867139	94.91355269764024	72.19568524038898
Southeast Asia	Female	1991	45.55547588162042	52.10774560721616	39.49544631883099
Southeast Asia	Both	1991	63.60406257549287	71.25844238312152	55.816472231846596
East Asia	Male	1994	46.705739622682664	53.166596759752835	40.54370682786853
East Asia	Female	1994	19.79772974766575	22.93755178897132	17.147908550537952
East Asia	Both	1993	32.94227964054554	37.51411097483098	29.14242505829518
Southeast Asia	Male	1990	83.2232	95.28527825796743	71.06874442104355
Southeast Asia	Female	1990	45.2991	51.864226741108475	38.67837460452864
Southeast Asia	Both	1990	63.39876453805831	71.04404656062103	55.133049833052915
Central Asia	Male	1990	89.27505497978999	97.22603745231443	83.18333138432581
Central Asia	Female	1990	26.189323388456863	28.692247127646013	24.25117121977538
Central Asia	Both	1990	53.46444102248846	57.838378392086945	49.81902603987461
Central Asia	Male	1995	88.3791	94.53770339830389	82.3814
Central Asia	Female	1995	30.039924374376987	32.77393372115602	27.484093764849927
Central Asia	Both	1995	55.83793339491711	59.82737669239127	52.37829516104508
East Asia	Male	1993	46.39424298762188	54.07277458816498	39.848210481823244
East Asia	Female	1993	20.02548013293768	23.317460669139212	17.07018239266793
East Asia	Both	1994	32.98544984614419	36.81170980420313	29.42368171394014
South Asia	Male	1992	219.69923699395304	248.89927085122872	194.28568175610542
South Asia	Female	1992	126.24644749254234	144.81251781365157	110.76214910582904
South Asia	Both	1992	175.2915307418524	192.32031420844098	158.94561692808918
Central Asia	Male	1994	90.84771380830075	96.94945205710349	85.15950691905685
Central Asia	Female	1994	30.49809053644772	33.33765866610728	27.900053512688817
Central Asia	Both	1994	57.082925098121436	60.96244246684622	53.37214111222942
East Asia	Male	1992	46.259286064445774	53.566622254919906	39.28792768875836
East Asia	Female	1992	20.198	23.578824466964246	17.071435429377924
East Asia	Both	1995	33.042893939839345	36.5603	29.558026140279104
South Asia	Male	1993	220.46013269096278	246.23549601594527	195.94766760680452
South Asia	Female	1993	126.67535201145888	144.48952244312036	109.26397359123847
South Asia	Both	1993	175.8309580970428	191.74832703714637	160.9552388975101
Central Asia	Male	1997	80.20969907482151	86.33164998226842	74.79727906092148
Central Asia	Female	1997	25.382167398066972	28.221948400492394	23.018785831077082
Central Asia	Both	1997	49.70436314886286	53.757699234973906	46.39004261327496
Central Asia	Male	1996	83.61123085914653	89.7476	78.02511377406128
Central Asia	Female	1996	26.71388984767826	29.39393334138896	24.273803262049473
Central Asia	Both	1996	51.94234258804162	55.81805573005335	48.49934004019112
South Asia	Male	1991	219.28151546605517	247.59737995580883	191.71542083598175
South Asia	Female	1991	124.33681150882794	143.30132815938006	106.76344598405883
South Asia	Both	1991	174.20477184107108	192.09780033659305	157.928
Central Asia	Male	1998	77.59618007182098	83.79342083968649	72.10409341440146
Central Asia	Female	1998	24.57302158732655	27.30583983615308	22.414521120056676
Central Asia	Both	1998	48.140092109123415	51.878201097992594	44.66293904318747
Southeast Asia	Male	1995	85.1965	96.18703871214545	75.51698813264439
Southeast Asia	Female	1995	47.1913	53.547382267757584	40.86005694092646
Southeast Asia	Both	1995	65.31716463613245	72.41514757233234	58.19613974410655
North Africa and Middle East	Male	1994	23.76706301927648	27.027327991033154	20.412690742962834
North Africa and Middle East	Female	1994	14.288198136504587	16.19257732492364	12.5933
North Africa and Middle East	Both	1994	19.102850046715528	21.526142201693773	16.82078116570569
North Africa and Middle East	Male	1993	23.73144673370216	27.211773202947995	20.141438043668288
North Africa and Middle East	Female	1993	14.29489105540011	16.203792115897766	12.523007866343622
North Africa and Middle East	Both	1993	19.09121021833242	21.621587315125925	16.763313362642837
Central Asia	Male	1999	78.05162493807283	84.69421825012695	72.66224781471288
Central Asia	Female	1999	24.946894248729055	27.48591251235592	22.76606853186478
Central Asia	Both	1999	48.59619297266515	52.67706979660912	45.14190456479917
East Asia	Male	1996	47.24473501289634	53.58	40.95851688109921
East Asia	Female	1996	19.127071608292656	21.870567051705684	16.872485668969258
East Asia	Both	1996	32.91454301317789	36.20935209385272	29.538953042235217
Southeast Asia	Male	1994	84.83807653865591	95.98087273465426	74.36647506911368
Southeast Asia	Female	1994	46.733663097598644	53.37053132060213	40.661384646682436
Southeast Asia	Both	1994	64.9059	72.01836585500054	57.28771338285369
South Asia	Male	1994	224.76163986783044	249.60227712313835	198.89530792113206
South Asia	Female	1994	129.6485832078455	145.29109587341307	112.34951517570617
South Asia	Both	1994	179.4069954234958	195.45243053028958	164.63244127601502
South Asia	Male	1995	226.29948752524794	251.00169192717058	202.14153995786248
South Asia	Female	1995	132.10268967925472	147.22683257780471	115.85415860213715
South Asia	Both	1995	181.28044655257594	198.12217849034712	164.62253212406546
South Asia	Male	1996	225.467	252.47989494986606	200.8214007126953
South Asia	Female	1996	132.0198990463549	147.8651668928308	116.42161009318433
South Asia	Both	1996	180.67262542245035	197.10441389002364	164.61921005157416
North Africa and Middle East	Male	1997	23.837641272129922	26.963684626925836	20.35134025487595
North Africa and Middle East	Female	1997	14.145245253720638	15.817421450569519	12.505858725480842
North Africa and Middle East	Both	1997	19.057115050499483	21.21045921562617	16.71463968919387
Southeast Asia	Male	1998	85.0084	95.0339	75.72362952046606
Southeast Asia	Female	1998	47.56214890661727	54.42599751749944	41.333546607840944
Southeast Asia	Both	1998	65.42729574597706	72.43868830694063	58.254189960444755
Southeast Asia	Male	1997	84.85537067952389	94.41736560927528	75.21699996756671
Southeast Asia	Female	1997	47.72196558931357	54.52860212459311	41.51828896986314
Southeast Asia	Both	1997	65.44078459997407	72.54926922871607	58.30318273776019
North Africa and Middle East	Male	1995	23.895253463336463	27.219397694056095	20.40823300245154
North Africa and Middle East	Female	1995	14.255322947771893	16.120588347424363	12.58076750070009
North Africa and Middle East	Both	1995	19.147210622296516	21.42949166886067	16.834149503055887
North Africa and Middle East	Male	1998	23.777871000146753	26.968744502147995	20.234519683319913
North Africa and Middle East	Female	1998	14.11008757340726	15.745777626358615	12.608572353273772
North Africa and Middle East	Both	1998	19.005694844049415	21.101052628284425	16.70058535935615
Central Asia	Male	2001	75.5172	81.72025815235699	69.74032786436089
Central Asia	Female	2001	24.489025316983216	26.954442316053854	22.39231088171016
Central Asia	Both	2001	47.32212446118993	51.39792831607514	43.718480821342965
Central Asia	Male	2000	75.62326901425553	81.5462	69.8441
Central Asia	Female	2000	24.31642247009266	26.771154563375752	22.19322560412623
Central Asia	Both	2000	47.20922777147736	50.99480996339674	43.71376892182235
North Africa and Middle East	Male	1996	23.841824105810726	26.913805774137444	20.26046546898441
North Africa and Middle East	Female	1996	14.195283341593333	15.920890589051412	12.539639814809743
North Africa and Middle East	Both	1996	19.087160911873113	21.25289965912322	16.748510778913225
Southeast Asia	Male	1996	85.37051785507974	95.7305	75.42114783518849
Southeast Asia	Female	1996	47.71282123926157	53.89264694077259	41.62080690731939
Southeast Asia	Both	1996	65.68072338232614	72.68412070316361	58.338159478352516
East Asia	Male	1997	47.09157877643376	52.8316	41.28119686969244
East Asia	Female	1997	18.308057121824998	20.817739031032776	15.967524647880042
East Asia	Both	1997	32.43475790567539	35.73854179478567	29.14422310551127
Central Asia	Male	2003	73.18968412580195	79.64657709435227	67.49444879980632
Central Asia	Female	2003	25.19758779970061	27.662865058480783	23.124875414524514
Central Asia	Both	2003	46.679402304049255	50.789449998207694	43.099623648430565
Central Asia	Male	2002	74.60445196160062	80.70993965504198	68.65783034565334
Central Asia	Female	2002	24.761357644535064	27.21778893392603	22.727173329282376
Central Asia	Both	2002	47.050239211948245	51.240274441044946	43.43530274064191
South Asia	Male	1997	226.5636029489445	251.09302891792245	205.61519322406977
South Asia	Female	1997	131.92184798700242	147.7052541273342	116.71
South Asia	Both	1997	181.05230547168782	196.68791390788283	165.98293440285488
Central Asia	Male	2004	72.11051408515708	78.4125	66.68813515794321
Central Asia	Female	2004	26.14206547003516	28.68922193196907	24.08566338625171
Central Asia	Both	2004	46.70677757426541	50.8795	43.39687601464721
Central Asia	Male	2005	70.77589420081183	76.95329710950669	65.37343168415549
Central Asia	Female	2005	26.708337509137344	29.27524232091771	24.605662500970272
Central Asia	Both	2005	46.419028415809656	50.31609491111287	43.034068061851066
East Asia	Male	1998	47.238585906726584	52.84188701430842	41.77488996721653
East Asia	Female	1998	17.803376311594867	20.004735510662847	15.759020214823803
East Asia	Both	1998	32.261575000606726	35.448673994188226	28.96338584481476
Central Asia	Male	2006	67.844	73.85222919633374	62.46681127194309
Central Asia	Female	2006	26.84261600089211	29.373631081650664	24.76907004586453
Central Asia	Both	2006	45.19048972099743	49.00905013517052	41.79727617916356
East Asia	Male	2000	47.553130913992284	53.38814641702641	42.71576674961295
East Asia	Female	2000	16.992671217013893	19.375373889625727	15.010726936024453
East Asia	Both	1999	32.07055101679564	35.24605426611062	28.882647221855247
Central Asia	Male	2007	66.6492	73.05798897410897	61.39116397217665
Central Asia	Female	2007	26.127753391808188	28.44790972795067	24.104774924275446
Central Asia	Both	2007	44.224047422240176	48.32133634860156	40.85954517121761
East Asia	Male	2001	47.32500213596804	52.917664805132844	42.30296811760371
East Asia	Female	2001	16.43744330660095	18.363972890975237	14.620664551823447
East Asia	Both	2000	31.97875423854666	35.46455787399772	29.053059721350046
Central Asia	Male	2008	68.32480052666492	74.46263877405272	62.89586413567897
Central Asia	Female	2008	25.79820837134916	28.058094861887096	23.84039594999422
Central Asia	Both	2008	44.770805380218086	48.62499675109642	41.51347304150693
Central Asia	Male	2009	68.23093787126771	73.69474169648464	63.22490915086523
Central Asia	Female	2009	26.51743438862091	28.571904389489237	24.63013428552277
Central Asia	Both	2009	45.08614256759495	48.48228324067035	42.03646380681007
East Asia	Male	1999	47.22883797671691	52.75290746934709	41.91356771413233
East Asia	Female	1999	17.460195480720408	19.63700518474432	15.464739306508143
East Asia	Both	2001	31.5695	34.69456395342969	28.73829427642522
Central Asia	Male	2010	68.21873733846166	73.22254614530131	63.442486504353006
Central Asia	Female	2010	26.761520722174332	28.913322466548898	24.786152129118104
Central Asia	Both	2010	45.203888053338645	48.438788860453045	42.22413425557406
South Asia	Male	2001	225.92475208293453	249.10330620774275	204.0997327753294
South Asia	Female	2001	129.37960941467045	142.6121794950255	114.57259010610528
South Asia	Both	2001	178.93142008735072	194.04753309693388	163.3435805750905
Southeast Asia	Male	1999	84.67818148454255	94.7673	75.58713243809966
Southeast Asia	Female	1999	47.841768669822216	54.63232474477754	41.546634261171185
Southeast Asia	Both	1999	65.4313	72.44994433575542	58.14031722681621
East Asia	Male	2002	46.69748246494819	52.047851201124935	41.758580718312956
East Asia	Female	2002	15.63733606510246	17.81049476114928	13.827210074970852
East Asia	Both	2002	30.864937808427616	34.1912	28.12584867973166
South Asia	Male	1999	225.6872586655308	250.72985823217584	205.03652804620194
South Asia	Female	1999	130.75653183397424	144.9311694029947	115.15291104979315
South Asia	Both	1999	179.76452777971335	195.7060865795582	165.6797334429424
South Asia	Male	1998	226.8333100622746	251.3008926436945	204.56298799905338
South Asia	Female	1998	132.0673660757585	148.26105153030116	115.62812531097393
South Asia	Both	1998	181.11550757258942	196.21435336920516	166.12532257422123
Central Asia	Male	2011	71.35723656780425	76.49426818068898	66.46051282899246
Central Asia	Female	2011	27.03688158942236	29.097514527547318	25.217950854034445
Central Asia	Both	2011	46.754181585698696	50.170234482066725	43.68070720524655
South Asia	Male	2000	226.16600289837936	248.73132027099166	205.21270721811743
South Asia	Female	2000	129.72673402763263	143.22243681979967	115.15699945331674
South Asia	Both	2000	179.37847859164347	193.44952647853907	164.47304882676934
Southeast Asia	Male	2000	84.4194	95.0592	75.682
Southeast Asia	Female	2000	47.6461	54.453760392971525	41.458717961393475
Southeast Asia	Both	2000	65.2037	72.4765	58.348462069983235
North Africa and Middle East	Male	2001	23.306258550327538	26.44709940845853	19.820677634967137
North Africa and Middle East	Female	2001	13.915053941202535	15.504416189736485	12.585696982636222
North Africa and Middle East	Both	2001	18.671404174337358	20.780298540436835	16.4519
Southeast Asia	Male	2001	84.43817373521318	94.67857412469556	75.31185667910366
Southeast Asia	Female	2001	47.0354	54.14432890652099	40.90405747505212
Southeast Asia	Both	2001	64.88491404158822	71.86847199465001	57.943262358140935
Central Asia	Male	2012	70.95219319792412	75.96115022492359	66.34812363438196
Central Asia	Female	2012	27.375653222843297	29.26472326804402	25.57987999600303
Central Asia	Both	2012	46.74771008685722	49.89847196582768	43.73217471114999
North Africa and Middle East	Male	2000	23.542981323499202	26.728966349487273	19.987998589876593
North Africa and Middle East	Female	2000	13.931627710577578	15.466140060676594	12.5239
North Africa and Middle East	Both	2000	18.797796161971405	20.871562601108433	16.454215691480275
South Asia	Male	2002	224.883	247.3914244026422	203.76019775575224
South Asia	Female	2002	129.27447488260896	140.2324743099609	115.47814519001763
South Asia	Both	2002	178.23092322407234	193.53122560242068	164.57018448676587
Southeast Asia	Male	2002	84.12942715701494	93.73205353741596	75.22281572318337
Southeast Asia	Female	2002	46.351673649630165	53.13468375424255	40.449913632516775
Southeast Asia	Both	2002	64.37780567635173	71.25872519891384	57.61922172038672
Central Asia	Male	2013	64.96164319221701	69.83666751427671	60.77525998538927
Central Asia	Female	2013	26.689096056037513	28.457688036767806	24.83847444550325
Central Asia	Both	2013	43.67648653367998	46.771431749632335	40.907506527420246
North Africa and Middle East	Male	1999	23.67671048475078	26.827463376003966	20.291636663137464
North Africa and Middle East	Female	1999	14.048849916381448	15.52112022204817	12.653653512496868
North Africa and Middle East	Both	1999	18.920954276455248	21.00315790270387	16.67371586670104
North Africa and Middle East	Male	2002	23.15552389168767	26.112152244060283	19.589342482790872
North Africa and Middle East	Female	2002	13.971477000458268	15.583362321290085	12.591262429405482
North Africa and Middle East	Both	2002	18.623850648720847	20.61717816242463	16.441615936021464
Central Asia	Male	2014	65.13520905946561	69.83912272757009	60.89441460253231
Central Asia	Female	2014	27.219660300774414	29.29625596485518	25.376157585326943
Central Asia	Both	2014	44.00642369587462	47.033662010719524	41.181
North Africa and Middle East	Male	2004	22.791761658773154	25.483087507410318	19.579330192423722
North Africa and Middle East	Female	2004	14.052928383462092	15.563945980287178	12.611114294229417
North Africa and Middle East	Both	2004	18.485430082755865	20.39763785109934	16.470789073281352
Southeast Asia	Male	2003	84.15973962004429	93.72855523044566	75.32993710184614
Southeast Asia	Female	2003	45.60230307282885	52.24079481057609	39.854888214970785
Southeast Asia	Both	2003	63.99704481343393	70.67862380227305	57.42632740750701
Southeast Asia	Male	2004	84.22703737200396	93.1851	75.30965997276317
Southeast Asia	Female	2004	45.00882900566955	51.706671434236256	39.1946
Southeast Asia	Both	2004	63.72162662139497	70.47259437290472	57.1248
North Africa and Middle East	Male	2003	23.12950924275966	26.16085518721988	19.687317657449434
North Africa and Middle East	Female	2003	14.032510122050768	15.664931814217661	12.64041050692593
North Africa and Middle East	Both	2003	18.643712248146883	20.69822738575907	16.53846543221863
East Asia	Male	2004	47.423035684906296	53.23001440827649	42.93472289001311
East Asia	Female	2004	14.794229320202033	16.71631597474923	13.184850059220793
East Asia	Both	2003	30.781274005932815	34.097696614627864	27.976751349087486
Central Asia	Male	2015	67.34136432837452	72.47040864600228	62.80825404570196
Central Asia	Female	2015	27.943343146118227	30.06826935734859	26.092964972769508
Central Asia	Both	2015	45.40549284639955	48.758663751817835	42.369242114747024
East Asia	Male	2003	47.08776421012168	52.377190204362414	41.970591916885226
East Asia	Female	2003	15.155244197366532	17.122455374481785	13.357549755978908
East Asia	Both	2004	30.749560776025696	34.04544186575999	28.129420756150935
East Asia	Male	2005	47.948728300137276	53.07041195893973	43.28459972231096
East Asia	Female	2005	14.403326227969352	16.072366039861425	12.923055410578662
East Asia	Both	2005	30.792849610229446	33.71053628668793	28.261802706956846
Central Asia	Male	2016	68.53876151699788	74.17236899269577	63.68805156382292
Central Asia	Female	2016	28.89824765987227	31.23622405816984	26.856931794925305
Central Asia	Both	2016	46.45630862340048	50.11510150704784	43.12765549129203
South Asia	Male	2003	224.94633866199882	246.307	203.20808443767945
South Asia	Female	2003	128.70653335896768	141.65358175087326	113.563
South Asia	Both	2003	177.87384558721953	192.61479777341745	163.12826530045066
Central Asia	Male	2017	66.17386695214043	72.2058	61.202567291460284
Central Asia	Female	2017	27.740273834850804	30.06994100960567	25.664724850327243
Central Asia	Both	2017	44.8107	48.49590197651601	41.501636079466046
East Asia	Male	2006	48.59346728370028	53.307245690860384	44.36422474106109
East Asia	Female	2006	13.955843603817028	15.314777020417154	12.463210139986927
East Asia	Both	2006	30.867610226164356	33.56031289995773	28.399741121388473
East Asia	Male	2007	49.382236430874606	54.5386	45.04004685598449
East Asia	Female	2007	13.688814769736215	15.354417806490677	12.182723181669514
East Asia	Both	2007	31.08964500549503	34.039145974483574	28.63432475796382
East Asia	Male	2008	50.84668201084505	56.85360063664112	45.72296044673082
East Asia	Female	2008	13.554143461659963	15.123491281802508	12.161114752896033
East Asia	Both	2008	31.7537	34.79770688021535	28.93184782841432
South Asia	Male	2007	224.11035432683934	245.76864875545493	203.60642280703757
South Asia	Female	2007	123.58738009605402	135.27476267746547	110.27165492559789
South Asia	Both	2007	174.6378077420653	188.5098885061477	161.57779647617411
South Asia	Male	2004	223.89979877094373	245.72268257220261	203.67382980424287
South Asia	Female	2004	126.51084111359481	138.233	112.99984234314302
South Asia	Both	2004	176.1459432618594	190.3972811839383	163.1305585387121
South Asia	Male	2006	222.91578048642168	245.44832247179815	202.11042454864048
South Asia	Female	2006	124.84190956020703	136.13164328079398	111.43305846916022
South Asia	Both	2006	174.72498554797576	189.82120720614958	159.88781311245506
South Asia	Male	2005	223.81540173446612	246.56089029763498	200.97998817354318
South Asia	Female	2005	126.93621373951034	139.34529282785263	112.026
South Asia	Both	2005	176.23563017127933	191.49464753780939	160.93285921678918
Central Asia	Male	2018	65.35508274753316	71.54971756536189	60.04707695686034
Central Asia	Female	2018	27.729023731230455	30.166084073194877	25.325444372728718
Central Asia	Both	2018	44.45654376202832	48.52538348662504	40.94362917867111
North Africa and Middle East	Male	2005	22.68567772407489	25.351754817992244	19.472669005603674
North Africa and Middle East	Female	2005	14.182658603958947	15.594634030622641	12.76155828940934
North Africa and Middle East	Both	2005	18.497136665024886	20.26986311993703	16.521206356100755
Southeast Asia	Male	2005	84.38157279180564	94.64863999847309	75.6089
Southeast Asia	Female	2005	44.31673470473823	51.06393658605164	38.926
Southeast Asia	Both	2005	63.435300585628184	70.21592254084169	57.183412937691024
North Africa and Middle East	Male	2006	22.574627796672072	25.171898650637058	19.637410970176436
North Africa and Middle East	Female	2006	14.215103497972684	15.573833883507499	12.743119629572805
North Africa and Middle East	Both	2006	18.456491961742987	20.180003326036733	16.59573660617926
Central Asia	Male	2019	63.47267181705426	69.79240129972888	58.051548138557095
Central Asia	Female	2019	27.779272443960547	30.541699959358972	25.019548046249156
Central Asia	Both	2019	43.71329580180358	48.04004842370906	39.88615977911463
Southeast Asia	Male	2007	84.17496784071253	93.3641	76.19385780231987
Southeast Asia	Female	2007	43.129659763556624	49.400120450396344	37.90855106067114
Southeast Asia	Both	2007	62.71860242209297	68.95394849204405	56.789953757283364
North Africa and Middle East	Male	2008	22.504215840334403	25.301975375351322	19.666896163488413
North Africa and Middle East	Female	2008	14.327742536454513	15.748790394554293	13.014395420463169
North Africa and Middle East	Both	2008	18.477761450037125	20.24038012714922	16.569935343763362
North Africa and Middle East	Male	2007	22.495940805657426	25.14752890991816	19.69239120790844
North Africa and Middle East	Female	2007	14.228406365965967	15.568447704609646	12.877160248426508
North Africa and Middle East	Both	2007	18.422709620881115	20.2341	16.53215974453482
Southeast Asia	Male	2006	83.96178507949428	93.3224	76.25066389919809
Southeast Asia	Female	2006	43.763160036362635	49.98849734785936	38.36807732722249
Southeast Asia	Both	2006	62.94734792017966	69.51123391708722	56.93575224906157
Southeast Asia	Male	2008	84.50868030354704	93.04708065606947	76.7316
Southeast Asia	Female	2008	42.556839983771354	48.1959	37.481094602687655
Southeast Asia	Both	2008	62.57817878103186	68.7755	57.11172563271435
Southeast Asia	Male	2009	84.32514601266861	92.70100819814009	77.42456615255175
Southeast Asia	Female	2009	42.03530122343085	48.128562168526614	36.858397761424705
Southeast Asia	Both	2009	62.22223308853834	68.21140298152163	57.06251214381622
North Africa and Middle East	Male	2009	22.47816794015783	24.9219	19.707562632738217
North Africa and Middle East	Female	2009	14.478408709344377	15.869831194634415	13.204975608383293
North Africa and Middle East	Both	2009	18.542665408817797	20.257159212062625	16.78006481928231
Southeast Asia	Male	2010	84.38689296925614	92.74276060164254	76.94095311174335
Southeast Asia	Female	2010	41.607401742832046	47.46444882564362	36.74776723491504
Southeast Asia	Both	2010	62.03175633614025	67.91312752694984	56.61813677858121
Central Asia	Male	2020	62.20496519868126	69.4377	55.84830907064732
Central Asia	Female	2020	27.453507350132266	30.529095270915466	24.19915719552518
Central Asia	Both	2020	42.95023139692068	47.78927582630088	38.441859502799375
East Asia	Male	2010	53.60746825400261	60.30617628004656	47.490998816586966
East Asia	Female	2010	13.4556	15.090089936773945	11.885021894099784
East Asia	Both	2009	32.32319278288684	35.249658335856054	29.129725624402006
South Asia	Male	2012	223.1253552458696	244.85382577988764	198.80873194217455
South Asia	Female	2012	122.90606828763799	136.05902520269066	110.6810787660097
South Asia	Both	2012	173.4113523773424	188.20034098239935	157.84921116664208
East Asia	Male	2011	55.79809756064111	63.834994631839095	49.24359153274686
East Asia	Female	2011	13.344647420425387	15.050831555307392	11.847449927167315
East Asia	Both	2010	33.09695013909519	36.66369878959668	29.76066753315608
East Asia	Male	2014	55.56802515486407	64.35104630440078	47.661809165448645
East Asia	Female	2014	12.484641476049067	14.327903597642617	10.834132031792382
East Asia	Both	2011	34.065683261499444	38.18053510936017	30.606279116784496
Central Asia	Male	2021	60.807054501622396	70.08451413229079	53.09009460789051
Central Asia	Female	2021	27.32498452584556	31.12670508512177	23.70489993715311
Central Asia	Both	2021	42.264793050342625	48.30918272465332	36.891526462125555
South Asia	Male	2011	224.914	246.52905389056895	202.52987995836207
South Asia	Female	2011	121.98304726794235	134.7602779597906	109.57556187083883
South Asia	Both	2011	173.89471991071454	187.007	159.83134667737795
East Asia	Male	2012	56.833549502510216	64.79108441044555	49.37144979540707
East Asia	Female	2012	13.019069318237012	14.783863598690644	11.341796818214629
East Asia	Both	2012	34.3635	38.740189787520265	30.3214
South Asia	Male	2008	224.4240771548407	244.13013765104077	204.41654674456115
South Asia	Female	2008	121.96252651509081	133.4991138947064	109.54112264419452
South Asia	Both	2008	173.90018812921244	186.5614736079217	160.82623184772729
East Asia	Male	2013	56.58867377292596	64.51936944714413	49.22108887894937
East Asia	Female	2013	12.690087178237414	14.328432445166841	11.025927648934218
East Asia	Both	2013	34.0865	38.18660181530209	30.08076859827496
South Asia	Male	2013	223.9042550878033	247.70591527389826	197.12683314154327
South Asia	Female	2013	125.0971895296502	138.44066378337007	112.34276197223548
South Asia	Both	2013	174.79538703318357	189.05405190289983	159.73307911932014
East Asia	Male	2009	52.06411187526827	57.72485579353131	46.22887724504201
East Asia	Female	2009	13.453321748259995	14.933287959640202	12.118500990506462
East Asia	Both	2014	33.46321580359443	37.92900888726704	29.238378850778076
South Asia	Male	2010	224.40838684264858	245.55265693202816	201.165
South Asia	Female	2010	121.48354039671473	134.04037387683837	109.41927890438615
South Asia	Both	2010	173.46644203420956	188.3429932977485	158.73170171546153
South Asia	Male	2009	223.713	245.14436643400788	202.2737879712263
South Asia	Female	2009	121.24722707281207	132.4543500070743	108.0444341446264
South Asia	Both	2009	173.1079644991793	187.53746945967671	158.02735892896973
North Africa and Middle East	Male	2011	21.972773993988156	24.165880860281796	19.61379474598535
North Africa and Middle East	Female	2011	14.419202305668277	15.91336551307031	13.162725535171067
North Africa and Middle East	Both	2011	18.25871801917181	19.796459792219768	16.617566518324683
North Africa and Middle East	Male	2013	22.012735619474185	24.17666064267702	19.90788159887153
North Africa and Middle East	Female	2013	14.727869009465458	16.234143895671163	13.426220776122426
North Africa and Middle East	Both	2013	18.439556456722546	20.03156535890701	16.93800415826546
North Africa and Middle East	Male	2010	22.235311318470824	24.39954082852565	19.55594993625297
North Africa and Middle East	Female	2010	14.466213381446154	15.955753398198285	13.206082702244286
North Africa and Middle East	Both	2010	18.413515773612126	20.10906239142972	16.71651990162985
Southeast Asia	Male	2011	84.5791	92.5192	77.6024
Southeast Asia	Female	2011	41.41540967928514	46.97280798828339	36.72218409613634
Southeast Asia	Both	2011	62.03354340629781	67.92723152043511	56.96925580843915
Southeast Asia	Male	2014	84.06429279791583	92.86838746749393	76.55061807963223
Southeast Asia	Female	2014	40.165463998843336	46.123270495774456	35.529693816200314
Southeast Asia	Both	2014	61.17393693274789	67.0796	56.09742985216012
North Africa and Middle East	Male	2014	21.947396751210302	24.02146025578367	19.841519315302147
North Africa and Middle East	Female	2014	14.948537699938575	16.300294151490046	13.675453111741334
North Africa and Middle East	Both	2014	18.51976551030308	20.127656303317128	16.97173679632895
Southeast Asia	Male	2013	84.02108025255278	92.1067	75.98150801652454
Southeast Asia	Female	2013	40.40211685847375	46.02681134894251	35.62422632051322
Southeast Asia	Both	2013	61.26174450837294	67.18655699162564	56.07039213152247
North Africa and Middle East	Male	2012	21.881798876789155	23.91303975290829	19.74577915266054
North Africa and Middle East	Female	2012	14.524221808446432	16.023002554061442	13.199869983126788
North Africa and Middle East	Both	2012	18.26745437884286	19.83446402356206	16.70290465617561
Southeast Asia	Male	2012	84.09392961140114	92.2549	77.18663369268239
Southeast Asia	Female	2012	40.8103	46.797410795326144	36.03651563147954
Southeast Asia	Both	2012	61.494058112261904	67.23980389043349	56.553910715405245
North Africa and Middle East	Male	2015	21.93126162075434	24.220865122805964	19.985920504784332
North Africa and Middle East	Female	2015	15.075677512519615	16.53397864496998	13.795342274495635
North Africa and Middle East	Both	2015	18.578291891581344	20.191971634194545	17.15516106851947
South Asia	Male	2014	223.9976425597028	246.31652907130143	197.2233349280498
South Asia	Female	2014	126.10742974493256	138.6983173366851	114.42898981373958
South Asia	Both	2014	175.2347860750639	187.58831072798978	158.90848360446932
Southeast Asia	Male	2015	84.18546317926068	92.3723	75.89013409305646
Southeast Asia	Female	2015	40.04646892683261	46.43278291750413	35.552105829917934
Southeast Asia	Both	2015	61.18302227366138	67.21878690831802	56.09032203759232
Southeast Asia	Male	2016	84.05195065475132	92.81121833019644	74.55352817780961
Southeast Asia	Female	2016	39.93702811799496	46.19461011401381	34.93747664753506
Southeast Asia	Both	2016	61.087426223356054	67.46755762753202	54.79573663374585
East Asia	Male	2016	54.98438581542247	65.68946662983441	45.28188262247934
East Asia	Female	2016	12.520169652217056	14.735458221534547	10.61822229255444
East Asia	Both	2015	33.09690302393055	37.949924361153684	28.69533215852763
South Asia	Male	2015	225.37375022457599	248.09489132080253	195.73504356576797
South Asia	Female	2015	129.1919097230993	143.5998957344229	116.58439804991666
South Asia	Both	2015	177.3862476633954	191.62655270625646	161.22525022590352
East Asia	Male	2015	55.0315	64.41633395605436	46.31347357893342
East Asia	Female	2015	12.426694770160557	14.366410581706875	10.67598012309253
East Asia	Both	2016	33.084689590441435	38.582453693623265	27.858039917247076
South Asia	Male	2016	226.36549557793865	251.56007808563731	192.95158201208017
South Asia	Female	2016	130.87956869863612	145.4744512588186	117.74061080816554
South Asia	Both	2016	178.67520067700482	195.3610132983794	161.42987614569284
East Asia	Male	2017	53.80910790394358	65.79100380823805	43.65842673589034
East Asia	Female	2017	12.577174757944897	15.0967	10.375957455716847
East Asia	Both	2017	32.59099326317364	38.38291807066135	27.23564602792305
East Asia	Male	2018	53.068218453042014	64.30492703401055	42.71868830532009
East Asia	Female	2018	12.629587996200025	15.129734120016627	10.306075566313355
East Asia	Both	2018	32.253730151723786	38.046	27.081296483417955
East Asia	Male	2019	52.95500287628809	66.30018860303973	41.606788956928945
East Asia	Female	2019	12.719418238918017	15.4615	10.084393439048036
East Asia	Both	2019	32.225396363878055	39.0586	26.459065055805656
East Asia	Male	2020	52.550484600722996	66.58783220276365	40.242141927977606
East Asia	Female	2020	12.785677864125734	16.11396662161103	10.219361846050749
East Asia	Both	2020	32.07481600725167	39.28712331045265	25.57914906609805
South Asia	Male	2017	228.22931838251407	251.4856771878881	192.70313994954932
South Asia	Female	2017	133.10814944195923	147.73102987164162	120.04847146839577
South Asia	Both	2017	180.68785997973924	194.924	162.40678951764218
South Asia	Male	2018	229.93358059339104	257.5725677051931	193.25173606596397
South Asia	Female	2018	133.9343436787092	150.13337670818058	121.34947172732112
South Asia	Both	2018	181.90463158154608	198.05693061910426	163.76208693257848
South Asia	Male	2019	230.90369452718113	259.93188414918046	195.24455259082595
South Asia	Female	2019	133.36435192595988	150.63074973386998	118.29795415933641
South Asia	Both	2019	182.0474904802086	201.60112222146853	163.14224352315426
North Africa and Middle East	Male	2016	21.70790272848284	24.079977661066046	19.704956373509887
North Africa and Middle East	Female	2016	15.020796179850132	16.490775955422613	13.825125967898739
North Africa and Middle East	Both	2016	18.441314193797997	20.22300232867021	16.950858921250422
Southeast Asia	Male	2017	83.89166635303175	92.57343712968922	74.54608257879926
Southeast Asia	Female	2017	39.82202488585425	46.25152818401651	34.701899445227056
Southeast Asia	Both	2017	60.96458758753869	67.43560301761283	55.01609003374693
North Africa and Middle East	Male	2017	21.46827895510006	23.889218793752303	19.300791738147225
North Africa and Middle East	Female	2017	14.74481434456615	16.292104623514444	13.417810322279516
North Africa and Middle East	Both	2017	18.187731293296235	20.06429845773716	16.598966089656678
North Africa and Middle East	Male	2018	21.327366613550332	23.90550437603125	19.087553435503995
North Africa and Middle East	Female	2018	14.59667330705452	16.163386772851357	13.181604175449644
North Africa and Middle East	Both	2018	18.046427249886932	20.052929020832323	16.474956856414355
Southeast Asia	Male	2018	84.06935927968416	93.58425086196623	74.8395
Southeast Asia	Female	2018	39.84480881851984	45.70150656988463	34.65547945979842
Southeast Asia	Both	2018	61.066	67.53298789564835	54.99881890618542
North Africa and Middle East	Male	2019	21.32725207640989	23.970020308857798	18.944816272198352
North Africa and Middle East	Female	2019	14.522465795131502	16.102393293066754	13.052985295826256
North Africa and Middle East	Both	2019	18.013250035678244	20.030855631701996	16.379066766316413
Southeast Asia	Male	2019	84.2773	95.80940864177391	73.58057555074961
Southeast Asia	Female	2019	39.94812032712256	46.44856763664295	34.43742548501421
Southeast Asia	Both	2019	61.229631265545414	68.68704564287785	54.473117959512685
Southeast Asia	Male	2020	83.20408248511869	95.35662500781743	71.51878264769202
Southeast Asia	Female	2020	39.535970472333766	46.143176166890186	33.51476021245045
Southeast Asia	Both	2020	60.519694621551004	68.69856757310745	52.89067247529666
South Asia	Male	2020	232.14696347192464	263.4709813479071	190.039
South Asia	Female	2020	132.54404713935105	153.49604939108445	116.84076371440794
South Asia	Both	2020	182.1576076117004	201.97366431797312	160.08790608541045
East Asia	Male	2021	52.186430588696695	65.37709840813903	40.95503740229103
East Asia	Female	2021	12.754166942669876	15.940866932706482	9.966364132370876
East Asia	Both	2021	31.877445330799283	38.824504269330866	25.826458583096752
Southeast Asia	Male	2021	83.88654523858078	96.46478106314683	71.5228
Southeast Asia	Female	2021	39.84579628044377	47.419791003138435	33.36830574930648
Southeast Asia	Both	2021	60.974698300935565	69.50483696354047	52.94513139452489
North Africa and Middle East	Male	2020	21.01386269995123	23.840355673772475	18.404918356614974
North Africa and Middle East	Female	2020	14.378237772801349	16.15105697075322	12.737275764056315
North Africa and Middle East	Both	2020	17.78054075320601	19.93709453272559	15.873537451297073
North Africa and Middle East	Male	2021	20.991636911010048	24.00240507774652	18.229334439660636
North Africa and Middle East	Female	2021	14.321089971213702	16.38935304694036	12.535092239203449
North Africa and Middle East	Both	2021	17.73806724739831	20.22395469778826	15.641139899759775
South Asia	Male	2021	233.17143026587934	270.9711805603925	187.48589703504172
South Asia	Female	2021	132.04869842009904	152.2911888253922	114.1879542602699
South Asia	Both	2021	182.29092884319323	203.68086053062783	157.06118134149838
