# Supplementary material for: Spatiotemporal Dynamics in the Burden of Lip and Oral Cavity Cancer and Attributable Risk Factors in Asia (1990–2021)
Source: Healthcare (Basel). 2025 Jun 9;13(12):1377. doi: 10.3390/healthcare13121377 (PMC12193132; doi:10.3390/healthcare13121377)
Supplement: Supplementary file 1 [file healthcare-13-01377-s001.zip › Table S3. EAPC of different geographic regions and genders with different risk factors.xlsx]

## Sheet: chewing tobacco
EAPC of different geographic regions and genders with different risk factors
	Sexxx	Region	EAPC risk factor(Num)
			chewing tobacco	high alcohol use	smoking
0	Both	North Africa and Middle East	-0.717494	-0.828807	-0.709667
1	Both	North Africa and Middle East	-0.729422	-0.848643	-0.720442
2	Both	North Africa and Middle East	-0.705565	-0.808972	-0.698893
3	Both	Central Asia	-0.326002	-0.887052	-1.09662
4	Both	Central Asia	-0.367039	-0.916767	-1.119
5	Both	Central Asia	-0.284964	-0.857336	-1.07423
6	Both	Southeast Asia	-0.358276	1.62194	-0.667411
7	Both	Southeast Asia	-0.375876	1.60494	-0.676375
8	Both	Southeast Asia	-0.340677	1.63894	-0.658447
9	Both	South Asia	-0.136804	1.53436	-1.01012
10	Both	South Asia	-0.148125	1.49979	-1.0186
11	Both	South Asia	-0.125483	1.56893	-1.00164
12	Both	East Asia	0.149876	0.606356	0.315142
13	Both	East Asia	0.115928	0.565021	0.288145
14	Both	East Asia	0.183823	0.647692	0.342138
15	Female	North Africa and Middle East	-0.568728	-1.75747	-0.790483
16	Female	North Africa and Middle East	-0.578165	-1.79697	-0.800993
17	Female	North Africa and Middle East	-0.559292	-1.71796	-0.779973
18	Female	Central Asia	0.297257	-0.589311	-0.116534
19	Female	Central Asia	0.267752	-0.643612	-0.159007
20	Female	Central Asia	0.326761	-0.53501	-0.0740601
21	Female	Southeast Asia	-0.647137	0.229982	-2.12406
22	Female	Southeast Asia	-0.668021	0.212531	-2.16184
23	Female	Southeast Asia	-0.626253	0.247432	-2.08629
24	Female	South Asia	-0.169231	1.72785	-1.11684
25	Female	South Asia	-0.186102	1.6909	-1.14075
26	Female	South Asia	-0.15236	1.7648	-1.09293
27	Female	East Asia	-0.912976	-1.23407	-1.94325
28	Female	East Asia	-0.969909	-1.30783	-1.96955
29	Female	East Asia	-0.856043	-1.16032	-1.91696
30	Male	North Africa and Middle East	-0.846915	-0.801884	-0.717224
31	Male	North Africa and Middle East	-0.861891	-0.822812	-0.72898
32	Male	North Africa and Middle East	-0.831939	-0.780956	-0.705467
33	Male	Central Asia	-0.534403	-0.942895	-1.17466
34	Male	Central Asia	-0.581758	-0.974123	-1.19923
35	Male	Central Asia	-0.487048	-0.911666	-1.15009
36	Male	Southeast Asia	0.225406	1.71203	-0.537593
37	Male	Southeast Asia	0.197508	1.69283	-0.544803
38	Male	Southeast Asia	0.253304	1.73124	-0.530383
39	Male	South Asia	-0.102049	1.67467	-0.844342
40	Male	South Asia	-0.111292	1.64051	-0.852434
41	Male	South Asia	-0.0928065	1.70882	-0.836249
42	Male	East Asia	0.834359	0.722701	0.456704
43	Male	East Asia	0.809005	0.681531	0.428643
44	Male	East Asia	0.859713	0.763871	0.484764
