# Supplementary material for: Spatiotemporal Dynamics in the Burden of Lip and Oral Cavity Cancer and Attributable Risk Factors in Asia (1990–2021)
Source: Healthcare (Basel). 2025 Jun 9;13(12):1377. doi: 10.3390/healthcare13121377 (PMC12193132; doi:10.3390/healthcare13121377)
Supplement: Supplementary file 1 [file healthcare-13-01377-s001.zip › Table S4. ASDR for different SDI regions from 1990 to 2021.csv]

ASDR for different SDI regions from 1990 to 2021
	SDIIII	SEXXX	Yearrr	val	upper	lower
0	Low SDI	Both	1990	208.8440305	257.6867124	162.5775172
1	Low SDI	Both	1991	209.6979357	255.3832317	164.7426314
2	Low SDI	Both	1992	212.8460961	256.3020289	169.9310295
3	Low SDI	Both	1993	216.6443365	260.212868	174.2312106
4	Low SDI	Both	1994	220.6409149	262.8976098	180.6038712
5	Low SDI	Both	1995	209.5426553	252.8094665	168.9457971
6	Low SDI	Both	1996	209.3919235	251.1172659	170.2607308
7	Low SDI	Both	1997	211.6815644	255.5079499	170.9039645
8	Low SDI	Both	1998	212.8932368	254.6404456	171.9910239
9	Low SDI	Both	1999	214.6337101	260.0441141	173.4710481
10	Low SDI	Both	2000	217.4505364	265.6635616	174.9058809
11	Low SDI	Both	2001	231.7365079	281.9722418	185.388006
12	Low SDI	Both	2002	231.0202927	278.340917	186.9820871
13	Low SDI	Both	2003	230.7842694	281.0571425	184.8582734
14	Low SDI	Both	2004	229.3339808	276.9896047	183.4845464
15	Low SDI	Both	2005	228.1504829	275.9049484	184.0578883
16	Low SDI	Both	2006	227.8906866	276.9560981	182.7825874
17	Low SDI	Both	2007	211.0565528	258.0393835	169.6096735
18	Low SDI	Both	2008	210.1915032	258.4016863	167.1086915
19	Low SDI	Both	2009	209.1134455	260.7027925	166.2214284
20	Low SDI	Both	2010	207.4133301	259.174692	166.0387609
21	Low SDI	Both	2011	205.5199869	258.8642347	161.8178748
22	Low SDI	Both	2012	203.0549155	253.4436992	156.601668
23	Low SDI	Both	2013	202.6996616	255.1151349	156.7084866
24	Low SDI	Both	2014	201.4857971	255.6582535	155.643922
25	Low SDI	Both	2015	201.2837319	254.8137522	152.4723895
26	Low SDI	Both	2016	201.2996431	258.2872179	153.5275502
27	Low SDI	Both	2017	201.8549326	261.5503457	152.7032557
28	Low SDI	Both	2018	214.9970785	277.0715321	166.0289859
29	Low SDI	Both	2019	214.9757628	278.997993	165.3329631
30	Low SDI	Both	2020	215.8143377	281.6939052	160.051913
31	Low SDI	Both	2021	215.3602292	279.0679481	162.2662289
32	Low-middle SDI	Both	1990	123.8107264	138.7178017	108.9436032
33	Low-middle SDI	Both	1991	123.6110595	139.029158	109.5105523
34	Low-middle SDI	Both	1992	124.1598655	139.6726267	110.0213175
35	Low-middle SDI	Both	1993	128.1904021	142.905792	113.8829224
36	Low-middle SDI	Both	1994	131.1154918	146.6238054	116.7264434
37	Low-middle SDI	Both	1995	134.8589833	149.1628273	119.2106376
38	Low-middle SDI	Both	1996	142.0513043	158.2695771	126.3382638
39	Low-middle SDI	Both	1997	142.0557136	158.3422541	127.513353
40	Low-middle SDI	Both	1998	142.0412549	157.0946498	128.0270337
41	Low-middle SDI	Both	1999	140.3927312	154.2930376	126.3948726
42	Low-middle SDI	Both	2000	139.4614354	153.110936	125.4132043
43	Low-middle SDI	Both	2001	136.6356729	151.3005053	122.9509001
44	Low-middle SDI	Both	2002	136.2001244	149.6799258	123.0093911
45	Low-middle SDI	Both	2003	136.0097062	149.6646412	122.5462983
46	Low-middle SDI	Both	2004	134.6846775	148.264053	121.1123697
47	Low-middle SDI	Both	2005	135.057949	149.711053	120.8269109
48	Low-middle SDI	Both	2006	133.5959939	148.0352078	121.0814474
49	Low-middle SDI	Both	2007	137.7308171	150.3196363	125.9879831
50	Low-middle SDI	Both	2008	137.1769849	149.4391997	124.5974405
51	Low-middle SDI	Both	2009	136.6382869	149.0627718	124.1524384
52	Low-middle SDI	Both	2010	140.4527165	153.4636937	126.9521398
53	Low-middle SDI	Both	2011	141.5493171	153.9037666	128.855025
54	Low-middle SDI	Both	2012	141.7201487	154.0984312	127.9957145
55	Low-middle SDI	Both	2013	143.3244771	154.852554	129.8759364
56	Low-middle SDI	Both	2014	144.1085927	156.0435637	130.2252489
57	Low-middle SDI	Both	2015	146.4574821	159.1122388	132.3621048
58	Low-middle SDI	Both	2016	147.7110514	162.4053078	132.8186046
59	Low-middle SDI	Both	2017	149.5812066	162.9258609	133.6143335
60	Low-middle SDI	Both	2018	147.5704657	162.7288733	131.4317188
61	Low-middle SDI	Both	2019	147.5846382	163.7655956	129.5918765
62	Low-middle SDI	Both	2020	147.407431	165.7234261	127.2847066
63	Low-middle SDI	Both	2021	147.5076068	167.6530218	125.0095583
64	Middle SDI	Both	1990	33.63824162	39.52780794	27.5659617
65	Middle SDI	Both	1991	33.73016924	39.54511923	28.27867716
66	Middle SDI	Both	1992	33.64439791	38.97293309	28.53273844
67	Middle SDI	Both	1993	32.59937241	37.81213948	27.82361862
68	Middle SDI	Both	1994	32.7425861	37.69338062	28.11387824
69	Middle SDI	Both	1995	32.69408245	37.206367	28.1066724
70	Middle SDI	Both	1996	31.22458018	35.44051857	26.80534482
71	Middle SDI	Both	1997	30.72946729	34.96914646	26.27117009
72	Middle SDI	Both	1998	31.75504485	36.09342531	27.28989523
73	Middle SDI	Both	1999	31.54452776	36.05855861	27.0794165
74	Middle SDI	Both	2000	31.36173433	35.77156616	27.18930485
75	Middle SDI	Both	2001	31.06081093	35.40024786	26.89506232
76	Middle SDI	Both	2002	30.56662156	35.01984794	26.52631797
77	Middle SDI	Both	2003	30.4000332	34.96788714	26.22795196
78	Middle SDI	Both	2004	30.31485068	34.80966373	26.38646508
79	Middle SDI	Both	2005	30.34843186	34.45295117	26.37337464
80	Middle SDI	Both	2006	30.3533343	34.33540674	26.58005556
81	Middle SDI	Both	2007	30.27981199	34.24378131	26.49454115
82	Middle SDI	Both	2008	30.76898322	35.0123866	26.87980116
83	Middle SDI	Both	2009	31.17522611	35.29553305	26.97048998
84	Middle SDI	Both	2010	32.36495468	37.08378118	27.88450785
85	Middle SDI	Both	2011	33.97547675	40.30302955	27.91444168
86	Middle SDI	Both	2012	33.90710231	40.48966344	27.81988434
87	Middle SDI	Both	2013	33.69228418	40.67266948	27.42665835
88	Middle SDI	Both	2014	33.75231524	40.72283909	27.41644081
89	Middle SDI	Both	2015	33.87333382	40.66794125	27.75176608
90	Middle SDI	Both	2016	34.0027927	40.82029684	27.56288319
91	Middle SDI	Both	2017	33.7656665	40.28953029	27.75235412
92	Middle SDI	Both	2018	33.76835473	40.8075384	27.45554172
93	Middle SDI	Both	2019	33.75880068	40.80536599	27.12284877
94	Middle SDI	Both	2020	33.5377768	41.05107024	26.94023665
95	Middle SDI	Both	2021	33.60715323	41.59847172	25.95602356
96	High-Middle SDI	Both	1990	55.3184044	65.73704017	45.37952632
97	High-Middle SDI	Both	1991	55.23218203	65.56627095	45.47705412
98	High-Middle SDI	Both	1992	55.38113365	65.43962518	46.03987287
99	High-Middle SDI	Both	1993	55.18224276	65.17434507	46.05461167
100	High-Middle SDI	Both	1994	56.31059941	66.20508401	47.13078123
101	High-Middle SDI	Both	1995	56.99444389	67.02841152	48.01156743
102	High-Middle SDI	Both	1996	57.06356199	67.34913418	47.76287663
103	High-Middle SDI	Both	1997	56.27747339	66.78637729	46.72706765
104	High-Middle SDI	Both	1998	56.0153383	68.52304329	45.91730106
105	High-Middle SDI	Both	1999	58.38830802	69.86142832	48.39454178
106	High-Middle SDI	Both	2000	57.70037839	69.14994519	48.33439088
107	High-Middle SDI	Both	2001	56.92024897	67.03950672	47.11539823
108	High-Middle SDI	Both	2002	55.70200063	66.04159663	46.73312855
109	High-Middle SDI	Both	2003	55.32935299	65.43812248	46.54187139
110	High-Middle SDI	Both	2004	55.11514772	64.66036458	46.54415027
111	High-Middle SDI	Both	2005	54.9370745	64.360555	46.97619818
112	High-Middle SDI	Both	2006	54.2357934	63.88907277	46.09170866
113	High-Middle SDI	Both	2007	54.51587074	63.48913484	46.23042534
114	High-Middle SDI	Both	2008	53.4838117	61.63688056	45.71334715
115	High-Middle SDI	Both	2009	52.89314383	60.81008309	45.07132069
116	High-Middle SDI	Both	2010	41.58407324	47.85525251	35.28281168
117	High-Middle SDI	Both	2011	34.77723133	39.54763536	30.54325979
118	High-Middle SDI	Both	2012	35.00965327	39.99486168	29.9360462
119	High-Middle SDI	Both	2013	35.16892882	40.00748989	30.43546563
120	High-Middle SDI	Both	2014	34.49345372	39.67492932	29.45310026
121	High-Middle SDI	Both	2015	33.89842269	39.58179356	28.53840343
122	High-Middle SDI	Both	2016	33.74998303	40.14340947	27.60192316
123	High-Middle SDI	Both	2017	33.28711085	40.17005396	27.01547868
124	High-Middle SDI	Both	2018	33.04712392	40.0099825	26.9473744
125	High-Middle SDI	Both	2019	33.32928777	41.08139422	26.49115215
126	High-Middle SDI	Both	2020	32.89015572	41.38981854	25.19653103
127	High-Middle SDI	Both	2021	33.00098002	41.53944269	25.87439482
128	High SDI	Both	1990	67.06827104	78.26759864	57.48780619
129	High SDI	Both	1991	68.21501319	79.23262741	58.60023906
130	High SDI	Both	1992	69.11811443	80.06232299	59.67329687
131	High SDI	Both	1993	71.47869569	82.54767719	62.07483848
132	High SDI	Both	1994	73.09784191	83.97313978	63.71128146
133	High SDI	Both	1995	73.39033874	84.00782156	64.92750776
134	High SDI	Both	1996	73.0154953	83.03063502	64.70005667
135	High SDI	Both	1997	74.67561741	84.54095314	66.44794906
136	High SDI	Both	1998	76.375295	86.18924135	68.21505958
137	High SDI	Both	1999	69.09346692	78.65161017	60.72814532
138	High SDI	Both	2000	69.86343027	78.74073105	61.86085771
139	High SDI	Both	2001	69.7562984	78.5329066	62.05481615
140	High SDI	Both	2002	70.63419247	79.35641474	63.10156019
141	High SDI	Both	2003	71.69081394	80.72079794	64.23835997
142	High SDI	Both	2004	72.14748554	81.10417016	64.45200577
143	High SDI	Both	2005	72.22870924	81.03275017	64.65988928
144	High SDI	Both	2006	72.10167797	81.05026143	64.69983491
145	High SDI	Both	2007	70.59228424	79.69764483	63.15490591
146	High SDI	Both	2008	71.0035421	80.22227983	63.47148322
147	High SDI	Both	2009	70.78125174	80.26561465	63.06129951
148	High SDI	Both	2010	67.01528103	76.77445137	59.02074748
149	High SDI	Both	2011	52.04594093	59.20352542	45.74888152
150	High SDI	Both	2012	51.14701344	57.8467397	45.08644826
151	High SDI	Both	2013	48.03143572	54.87268075	41.92660245
152	High SDI	Both	2014	48.45500647	55.56718267	42.38222717
153	High SDI	Both	2015	49.64929617	57.04102127	43.59806203
154	High SDI	Both	2016	50.20290307	57.90997111	43.90524121
155	High SDI	Both	2017	49.52841711	57.24868778	43.06254229
156	High SDI	Both	2018	49.00009545	57.13744657	42.14466768
157	High SDI	Both	2019	48.40672003	56.72449421	41.273457
158	High SDI	Both	2020	46.69815655	54.96683797	39.4019113
159	High SDI	Both	2021	46.81213369	55.72020426	39.26933618
