# Supplementary material for: Spatiotemporal Dynamics in the Burden of Lip and Oral Cavity Cancer and Attributable Risk Factors in Asia (1990–2021)
Source: Healthcare (Basel). 2025 Jun 9;13(12):1377. doi: 10.3390/healthcare13121377 (PMC12193132; doi:10.3390/healthcare13121377)
Supplement: Supplementary file 1 [file healthcare-13-01377-s001.zip › Table S5. The DAILYs of Asian LOC for different risk factors in different geographic regions from 1990 to 2021.xlsx]

## Sheet: Sheet1
The DAILYs of Asian LOC for different risk factors in different geographic regions from 1990 to 2021
measure_name	location_name	sex_name	rei_name	year	val	upper	lower
DALYs (Disability-Adjusted Life Years)	East Asia	Male	High alcohol use	1990	14.863906944360002	18.7742	11.001797801150001
DALYs (Disability-Adjusted Life Years)	East Asia	Female	High alcohol use	1990	0.761545	1.13758	0.455575
DALYs (Disability-Adjusted Life Years)	East Asia	Both	High alcohol use	1990	7.7730158738599995	9.85439	5.70454
DALYs (Disability-Adjusted Life Years)	East Asia	Male	High alcohol use	1991	15.0657	19.3139	11.4087
DALYs (Disability-Adjusted Life Years)	East Asia	Female	High alcohol use	1991	0.764557	1.09997	0.495819
DALYs (Disability-Adjusted Life Years)	East Asia	Both	High alcohol use	1991	7.8821432839400005	10.0885	5.980379897570001
DALYs (Disability-Adjusted Life Years)	East Asia	Male	High alcohol use	1992	15.1325	18.962934313599998	11.3535
DALYs (Disability-Adjusted Life Years)	East Asia	Female	High alcohol use	1992	0.759819	1.0945	0.47222495185999996
DALYs (Disability-Adjusted Life Years)	East Asia	Both	High alcohol use	1992	7.91472	9.937	5.95296
DALYs (Disability-Adjusted Life Years)	East Asia	Male	High alcohol use	1993	15.187737302959999	19.056392639440002	11.4027
DALYs (Disability-Adjusted Life Years)	East Asia	Female	High alcohol use	1993	0.755346	1.08763	0.484918
DALYs (Disability-Adjusted Life Years)	East Asia	Both	High alcohol use	1993	7.94335	9.98677	6.01141
DALYs (Disability-Adjusted Life Years)	East Asia	Male	High alcohol use	1994	15.3047	19.044355351140002	11.5596
DALYs (Disability-Adjusted Life Years)	East Asia	Female	High alcohol use	1994	0.74523	1.04307	0.467645
DALYs (Disability-Adjusted Life Years)	East Asia	Both	High alcohol use	1994	7.999096703929999	9.96907	6.11052
DALYs (Disability-Adjusted Life Years)	East Asia	Male	High alcohol use	1995	15.4267	19.082260725570002	11.9466
DALYs (Disability-Adjusted Life Years)	East Asia	Female	High alcohol use	1995	0.7305518989900001	1.04362	0.480231
DALYs (Disability-Adjusted Life Years)	East Asia	Both	High alcohol use	1995	8.052210601819999	9.97498	6.203527891499999
DALYs (Disability-Adjusted Life Years)	East Asia	Male	High alcohol use	1996	15.342639132919999	18.831136604410002	11.777911475389999
DALYs (Disability-Adjusted Life Years)	East Asia	Female	High alcohol use	1996	0.702086	0.991271	0.45531207909000004
DALYs (Disability-Adjusted Life Years)	East Asia	Both	High alcohol use	1996	7.99648	9.78965	6.14281
DALYs (Disability-Adjusted Life Years)	East Asia	Male	High alcohol use	1997	15.006	18.6183	11.5646
DALYs (Disability-Adjusted Life Years)	East Asia	Female	High alcohol use	1997	0.646648	0.927356	0.41995351275000004
DALYs (Disability-Adjusted Life Years)	East Asia	Both	High alcohol use	1997	7.8043803254499995	9.6726	6.014777276909999
DALYs (Disability-Adjusted Life Years)	East Asia	Male	High alcohol use	1998	14.694	18.2487	11.1291
DALYs (Disability-Adjusted Life Years)	East Asia	Female	High alcohol use	1998	0.5976028219299999	0.8284025868599999	0.390594
DALYs (Disability-Adjusted Life Years)	East Asia	Both	High alcohol use	1998	7.6289	9.467149267970001	5.81412
DALYs (Disability-Adjusted Life Years)	East Asia	Male	High alcohol use	1999	14.354673518170001	17.6128	11.1118
DALYs (Disability-Adjusted Life Years)	East Asia	Female	High alcohol use	1999	0.559562	0.781036	0.36598577773999996
DALYs (Disability-Adjusted Life Years)	East Asia	Both	High alcohol use	1999	7.43834	9.153239509710001	5.74969
DALYs (Disability-Adjusted Life Years)	East Asia	Male	High alcohol use	2000	14.296160705259998	17.6601	10.988
DALYs (Disability-Adjusted Life Years)	East Asia	Female	High alcohol use	2000	0.530661	0.746578	0.339054
DALYs (Disability-Adjusted Life Years)	East Asia	Both	High alcohol use	2000	7.389595256500001	9.127373870969999	5.682229068320001
DALYs (Disability-Adjusted Life Years)	East Asia	Male	High alcohol use	2001	14.131606640469998	17.445352109799998	11.232545304550001
DALYs (Disability-Adjusted Life Years)	East Asia	Female	High alcohol use	2001	0.508251	0.709243	0.332285
DALYs (Disability-Adjusted Life Years)	East Asia	Both	High alcohol use	2001	7.28866	9.00777	5.804575579340001
DALYs (Disability-Adjusted Life Years)	East Asia	Male	High alcohol use	2002	13.9006	17.2116	10.8234
DALYs (Disability-Adjusted Life Years)	East Asia	Female	High alcohol use	2002	0.478857	0.674129	0.32188090926999996
DALYs (Disability-Adjusted Life Years)	East Asia	Both	High alcohol use	2002	7.15804	8.855598839999999	5.5613
DALYs (Disability-Adjusted Life Years)	East Asia	Male	High alcohol use	2003	13.950539192849998	17.283360980919998	10.8542
DALYs (Disability-Adjusted Life Years)	East Asia	Female	High alcohol use	2003	0.459568	0.6397502752500001	0.30176793966000004
DALYs (Disability-Adjusted Life Years)	East Asia	Both	High alcohol use	2003	7.16353	8.88144	5.57054
DALYs (Disability-Adjusted Life Years)	East Asia	Male	High alcohol use	2004	14.005415305549999	17.6185	10.993260269110001
DALYs (Disability-Adjusted Life Years)	East Asia	Female	High alcohol use	2004	0.44803308380000006	0.638704	0.299296
DALYs (Disability-Adjusted Life Years)	East Asia	Both	High alcohol use	2004	7.178677866229999	9.030613287060001	5.63358
DALYs (Disability-Adjusted Life Years)	East Asia	Male	High alcohol use	2005	14.143201894779999	17.6678	11.0929
DALYs (Disability-Adjusted Life Years)	East Asia	Female	High alcohol use	2005	0.43642	0.629913	0.301093
DALYs (Disability-Adjusted Life Years)	East Asia	Both	High alcohol use	2005	7.2344	9.0372	5.65859
DALYs (Disability-Adjusted Life Years)	East Asia	Male	High alcohol use	2006	14.458220954040002	18.1019	11.3002
DALYs (Disability-Adjusted Life Years)	East Asia	Female	High alcohol use	2006	0.431655	0.596031	0.283353
DALYs (Disability-Adjusted Life Years)	East Asia	Both	High alcohol use	2006	7.3824384066099995	9.271197237219999	5.78464
DALYs (Disability-Adjusted Life Years)	East Asia	Male	High alcohol use	2007	14.9814	18.3655	11.6847
DALYs (Disability-Adjusted Life Years)	East Asia	Female	High alcohol use	2007	0.442444	0.616068	0.305059
DALYs (Disability-Adjusted Life Years)	East Asia	Both	High alcohol use	2007	7.6369262741399995	9.41878	5.95425
DALYs (Disability-Adjusted Life Years)	East Asia	Male	High alcohol use	2008	15.844657380960001	19.703193950230002	12.420501691590001
DALYs (Disability-Adjusted Life Years)	East Asia	Female	High alcohol use	2008	0.461467	0.648044	0.318178
DALYs (Disability-Adjusted Life Years)	East Asia	Both	High alcohol use	2008	8.07207	10.0675	6.32975
DALYs (Disability-Adjusted Life Years)	East Asia	Male	High alcohol use	2009	16.6285	20.4774	13.140812176859999
DALYs (Disability-Adjusted Life Years)	East Asia	Female	High alcohol use	2009	0.47806330315999995	0.674606	0.324463
DALYs (Disability-Adjusted Life Years)	East Asia	Both	High alcohol use	2009	8.46873	10.4246	6.6972309686100004
DALYs (Disability-Adjusted Life Years)	East Asia	Male	High alcohol use	2010	17.430026085639998	21.7229	13.611595235229998
DALYs (Disability-Adjusted Life Years)	East Asia	Female	High alcohol use	2010	0.490519	0.6726306342099999	0.327185
DALYs (Disability-Adjusted Life Years)	East Asia	Both	High alcohol use	2010	8.87041	11.0697	6.90313
DALYs (Disability-Adjusted Life Years)	East Asia	Male	High alcohol use	2011	18.2844	22.863	14.2389
DALYs (Disability-Adjusted Life Years)	East Asia	Female	High alcohol use	2011	0.49281390945000003	0.697987	0.33398722751000004
DALYs (Disability-Adjusted Life Years)	East Asia	Both	High alcohol use	2011	9.27695	11.5654	7.214594662620001
DALYs (Disability-Adjusted Life Years)	East Asia	Male	High alcohol use	2012	18.7785	23.479619032149998	14.3995
DALYs (Disability-Adjusted Life Years)	East Asia	Female	High alcohol use	2012	0.48587120137999995	0.682078	0.326479
DALYs (Disability-Adjusted Life Years)	East Asia	Both	High alcohol use	2012	9.5031	11.850937880750001	7.30133
DALYs (Disability-Adjusted Life Years)	East Asia	Male	High alcohol use	2013	18.8816	23.8467	14.730581852290001
DALYs (Disability-Adjusted Life Years)	East Asia	Female	High alcohol use	2013	0.480033	0.658767	0.328985
DALYs (Disability-Adjusted Life Years)	East Asia	Both	High alcohol use	2013	9.55024	12.061603652490001	7.45563
DALYs (Disability-Adjusted Life Years)	East Asia	Male	High alcohol use	2014	18.635284594199998	23.4188	14.6706
DALYs (Disability-Adjusted Life Years)	East Asia	Female	High alcohol use	2014	0.47794716005000004	0.676377	0.321961
DALYs (Disability-Adjusted Life Years)	East Asia	Both	High alcohol use	2014	9.42	11.8169	7.40289
DALYs (Disability-Adjusted Life Years)	East Asia	Male	High alcohol use	2015	18.4913	23.5567	14.2108
DALYs (Disability-Adjusted Life Years)	East Asia	Female	High alcohol use	2015	0.47839	0.670042	0.316136
DALYs (Disability-Adjusted Life Years)	East Asia	Both	High alcohol use	2015	9.32624	11.8595	7.1669754478900005
DALYs (Disability-Adjusted Life Years)	East Asia	Male	High alcohol use	2016	18.490377340520002	23.8623	13.884975720119998
DALYs (Disability-Adjusted Life Years)	East Asia	Female	High alcohol use	2016	0.483399	0.6702172268200001	0.314695
DALYs (Disability-Adjusted Life Years)	East Asia	Both	High alcohol use	2016	9.31466	11.9771	7.01749
DALYs (Disability-Adjusted Life Years)	East Asia	Male	High alcohol use	2017	18.1998	23.753598933830002	13.9485
DALYs (Disability-Adjusted Life Years)	East Asia	Female	High alcohol use	2017	0.486683	0.6889092580599999	0.32415
DALYs (Disability-Adjusted Life Years)	East Asia	Both	High alcohol use	2017	9.1828	11.9222	7.048979539309999
DALYs (Disability-Adjusted Life Years)	East Asia	Male	High alcohol use	2018	18.0333	23.2284	13.2812
DALYs (Disability-Adjusted Life Years)	East Asia	Female	High alcohol use	2018	0.48896724864999996	0.691953	0.296238
DALYs (Disability-Adjusted Life Years)	East Asia	Both	High alcohol use	2018	9.09854	11.7075	6.729256661319999
DALYs (Disability-Adjusted Life Years)	East Asia	Male	High alcohol use	2019	18.034823660100002	24.1616	13.012286220380002
DALYs (Disability-Adjusted Life Years)	East Asia	Female	High alcohol use	2019	0.49362165074000003	0.721691	0.318132
DALYs (Disability-Adjusted Life Years)	East Asia	Both	High alcohol use	2019	9.09436	12.1384	6.60591
DALYs (Disability-Adjusted Life Years)	East Asia	Male	High alcohol use	2020	18.0062	24.0545	12.770910106210001
DALYs (Disability-Adjusted Life Years)	East Asia	Female	High alcohol use	2020	0.500633	0.745774	0.305829
DALYs (Disability-Adjusted Life Years)	East Asia	Both	High alcohol use	2020	9.08503	12.1085	6.44616
DALYs (Disability-Adjusted Life Years)	East Asia	Male	High alcohol use	2021	17.9712	23.9364	13.0324
DALYs (Disability-Adjusted Life Years)	East Asia	Female	High alcohol use	2021	0.503483	0.74806	0.314773
DALYs (Disability-Adjusted Life Years)	East Asia	Both	High alcohol use	2021	9.06766	12.104	6.6034
DALYs (Disability-Adjusted Life Years)	East Asia	Male	Smoking	1990	23.5872	30.014	17.349469847010003
DALYs (Disability-Adjusted Life Years)	East Asia	Female	Smoking	1990	1.42987	2.0756307400400003	0.89934
DALYs (Disability-Adjusted Life Years)	East Asia	Both	Smoking	1990	12.262155925780002	15.7129	8.95783
DALYs (Disability-Adjusted Life Years)	East Asia	Male	Smoking	1991	23.7009	30.3903	17.1661
DALYs (Disability-Adjusted Life Years)	East Asia	Female	Smoking	1991	1.45021	2.114	0.913765
DALYs (Disability-Adjusted Life Years)	East Asia	Both	Smoking	1991	12.345624991140001	15.848068062520001	8.91112
DALYs (Disability-Adjusted Life Years)	East Asia	Male	Smoking	1992	23.7071	30.6416	16.9575
DALYs (Disability-Adjusted Life Years)	East Asia	Female	Smoking	1992	1.46121	2.14006	0.925992
DALYs (Disability-Adjusted Life Years)	East Asia	Both	Smoking	1992	12.360729774360001	16.0246	8.77467
DALYs (Disability-Adjusted Life Years)	East Asia	Male	Smoking	1993	23.7247	29.911416788229996	17.1126
DALYs (Disability-Adjusted Life Years)	East Asia	Female	Smoking	1993	1.46873	2.11974	0.9178933535500001
DALYs (Disability-Adjusted Life Years)	East Asia	Both	Smoking	1993	12.3828	15.805653061049998	8.86518
DALYs (Disability-Adjusted Life Years)	East Asia	Male	Smoking	1994	23.8431	30.2017	17.5987
DALYs (Disability-Adjusted Life Years)	East Asia	Female	Smoking	1994	1.46576	2.0943629599099998	0.895513
DALYs (Disability-Adjusted Life Years)	East Asia	Both	Smoking	1994	12.4471	15.813201007650001	9.10513
DALYs (Disability-Adjusted Life Years)	East Asia	Male	Smoking	1995	23.9904	30.3814	17.3607
DALYs (Disability-Adjusted Life Years)	East Asia	Female	Smoking	1995	1.45292	2.11453	0.911967
DALYs (Disability-Adjusted Life Years)	East Asia	Both	Smoking	1995	12.5141	15.9388	8.99922
DALYs (Disability-Adjusted Life Years)	East Asia	Male	Smoking	1996	23.9377	30.3429	17.0821
DALYs (Disability-Adjusted Life Years)	East Asia	Female	Smoking	1996	1.4239152853900001	2.07979	0.902284
DALYs (Disability-Adjusted Life Years)	East Asia	Both	Smoking	1996	12.476809511410002	15.7538	8.94724
DALYs (Disability-Adjusted Life Years)	East Asia	Male	Smoking	1997	23.6736	29.534360559710002	17.329460757649997
DALYs (Disability-Adjusted Life Years)	East Asia	Female	Smoking	1997	1.35798	1.97499	0.8494480939300001
DALYs (Disability-Adjusted Life Years)	East Asia	Both	Smoking	1997	12.3206	15.4169	8.9257
DALYs (Disability-Adjusted Life Years)	East Asia	Male	Smoking	1998	23.5604	30.1489	17.456169525230003
DALYs (Disability-Adjusted Life Years)	East Asia	Female	Smoking	1998	1.3098	1.90983	0.81364
DALYs (Disability-Adjusted Life Years)	East Asia	Both	Smoking	1998	12.248516850079998	15.6773	9.05605
DALYs (Disability-Adjusted Life Years)	East Asia	Male	Smoking	1999	23.3747	28.948301547350002	16.7403
DALYs (Disability-Adjusted Life Years)	East Asia	Female	Smoking	1999	1.2717551569299999	1.8381560741999998	0.8001309855400001
DALYs (Disability-Adjusted Life Years)	East Asia	Both	Smoking	1999	12.131435184939999	15.0937	8.62877
DALYs (Disability-Adjusted Life Years)	East Asia	Male	Smoking	2000	23.396757990100003	29.3154	17.4657
DALYs (Disability-Adjusted Life Years)	East Asia	Female	Smoking	2000	1.2314	1.79588	0.774961
DALYs (Disability-Adjusted Life Years)	East Asia	Both	Smoking	2000	12.111	15.1985	8.94057
DALYs (Disability-Adjusted Life Years)	East Asia	Male	Smoking	2001	23.2277	29.483020480580002	16.847514681289997
DALYs (Disability-Adjusted Life Years)	East Asia	Female	Smoking	2001	1.18692	1.68918	0.741429
DALYs (Disability-Adjusted Life Years)	East Asia	Both	Smoking	2001	11.991512774859999	15.2797	8.64517
DALYs (Disability-Adjusted Life Years)	East Asia	Male	Smoking	2002	22.8151	28.4391	16.8295
DALYs (Disability-Adjusted Life Years)	East Asia	Female	Smoking	2002	1.11739	1.5761	0.700141
DALYs (Disability-Adjusted Life Years)	East Asia	Both	Smoking	2002	11.755832421420001	14.713860757740001	8.620110436720001
DALYs (Disability-Adjusted Life Years)	East Asia	Male	Smoking	2003	22.8866	28.9062	16.7192
DALYs (Disability-Adjusted Life Years)	East Asia	Female	Smoking	2003	1.07434	1.5249	0.676841
DALYs (Disability-Adjusted Life Years)	East Asia	Both	Smoking	2003	11.7496	14.881531758540001	8.54737
DALYs (Disability-Adjusted Life Years)	East Asia	Male	Smoking	2004	23.0256	29.0145	17.148
DALYs (Disability-Adjusted Life Years)	East Asia	Female	Smoking	2004	1.04617	1.5394633379299998	0.65853
DALYs (Disability-Adjusted Life Years)	East Asia	Both	Smoking	2004	11.7922	14.9575	8.753908152780001
DALYs (Disability-Adjusted Life Years)	East Asia	Male	Smoking	2005	23.3036	28.9296	16.8122
DALYs (Disability-Adjusted Life Years)	East Asia	Female	Smoking	2005	1.01463	1.47815	0.623911
DALYs (Disability-Adjusted Life Years)	East Asia	Both	Smoking	2005	11.9008	14.913996043740001	8.54865
DALYs (Disability-Adjusted Life Years)	East Asia	Male	Smoking	2006	23.6864	29.3038	17.5997
DALYs (Disability-Adjusted Life Years)	East Asia	Female	Smoking	2006	0.979069	1.3983677003900001	0.6191267999300001
DALYs (Disability-Adjusted Life Years)	East Asia	Both	Smoking	2006	12.0625	14.9391	8.94131
DALYs (Disability-Adjusted Life Years)	East Asia	Male	Smoking	2007	24.187339406379998	30.4959	17.6662
DALYs (Disability-Adjusted Life Years)	East Asia	Female	Smoking	2007	0.9537554759499999	1.35098	0.594705
DALYs (Disability-Adjusted Life Years)	East Asia	Both	Smoking	2007	12.281002067080001	15.5309	8.93708
DALYs (Disability-Adjusted Life Years)	East Asia	Male	Smoking	2008	25.0514	31.1926	18.9379
DALYs (Disability-Adjusted Life Years)	East Asia	Female	Smoking	2008	0.938193	1.32586	0.5895502448500001
DALYs (Disability-Adjusted Life Years)	East Asia	Both	Smoking	2008	12.7043	15.8664	9.56087
DALYs (Disability-Adjusted Life Years)	East Asia	Male	Smoking	2009	25.7992	32.522	19.0085
DALYs (Disability-Adjusted Life Years)	East Asia	Female	Smoking	2009	0.925082	1.33227	0.577751
DALYs (Disability-Adjusted Life Years)	East Asia	Both	Smoking	2009	13.0766	16.617367013710002	9.609868004980001
DALYs (Disability-Adjusted Life Years)	East Asia	Male	Smoking	2010	26.6865	33.4366	19.496
DALYs (Disability-Adjusted Life Years)	East Asia	Female	Smoking	2010	0.9183754026400001	1.30257	0.584226
DALYs (Disability-Adjusted Life Years)	East Asia	Both	Smoking	2010	13.5144	16.9715	9.83762
DALYs (Disability-Adjusted Life Years)	East Asia	Male	Smoking	2011	27.8546	35.734	20.118815483520002
DALYs (Disability-Adjusted Life Years)	East Asia	Female	Smoking	2011	0.905207	1.28613	0.569418
DALYs (Disability-Adjusted Life Years)	East Asia	Both	Smoking	2011	14.0508	18.0836	10.1151
DALYs (Disability-Adjusted Life Years)	East Asia	Male	Smoking	2012	28.5107	36.0136	20.464
DALYs (Disability-Adjusted Life Years)	East Asia	Female	Smoking	2012	0.8727395122599999	1.25798	0.531893
DALYs (Disability-Adjusted Life Years)	East Asia	Both	Smoking	2012	14.333376602729999	18.1729	10.257641725300001
DALYs (Disability-Adjusted Life Years)	East Asia	Male	Smoking	2013	28.4485	36.320539652629996	20.802
DALYs (Disability-Adjusted Life Years)	East Asia	Female	Smoking	2013	0.837779	1.2012182393600002	0.511409
DALYs (Disability-Adjusted Life Years)	East Asia	Both	Smoking	2013	14.2909	18.2323	10.4121
DALYs (Disability-Adjusted Life Years)	East Asia	Male	Smoking	2014	27.8314	36.215	20.4362
DALYs (Disability-Adjusted Life Years)	East Asia	Female	Smoking	2014	0.811714	1.18049	0.49063455632999997
DALYs (Disability-Adjusted Life Years)	East Asia	Both	Smoking	2014	13.9615	18.1299	10.2068
DALYs (Disability-Adjusted Life Years)	East Asia	Male	Smoking	2015	27.500750859100002	35.07	19.764321842770002
DALYs (Disability-Adjusted Life Years)	East Asia	Female	Smoking	2015	0.8045721158000001	1.2004	0.46560546519999996
DALYs (Disability-Adjusted Life Years)	East Asia	Both	Smoking	2015	13.7522	17.504	9.85827
DALYs (Disability-Adjusted Life Years)	East Asia	Male	Smoking	2016	27.372912668669997	35.4849	19.1526
DALYs (Disability-Adjusted Life Years)	East Asia	Female	Smoking	2016	0.805602	1.19667	0.46341609243000004
DALYs (Disability-Adjusted Life Years)	East Asia	Both	Smoking	2016	13.664040666580002	17.7144	9.51889
DALYs (Disability-Adjusted Life Years)	East Asia	Male	Smoking	2017	26.7127	35.3467	18.2408
DALYs (Disability-Adjusted Life Years)	East Asia	Female	Smoking	2017	0.796097	1.19426	0.478817
DALYs (Disability-Adjusted Life Years)	East Asia	Both	Smoking	2017	13.3575	17.611003301620002	9.1624
DALYs (Disability-Adjusted Life Years)	East Asia	Male	Smoking	2018	26.2224	34.9435	18.0525
DALYs (Disability-Adjusted Life Years)	East Asia	Female	Smoking	2018	0.790325	1.1859017230300002	0.46888410844999995
DALYs (Disability-Adjusted Life Years)	East Asia	Both	Smoking	2018	13.1089	17.418733237959998	9.03519
DALYs (Disability-Adjusted Life Years)	East Asia	Male	Smoking	2019	26.1072	35.4021	16.7965
DALYs (Disability-Adjusted Life Years)	East Asia	Female	Smoking	2019	0.789546	1.22375	0.473953
DALYs (Disability-Adjusted Life Years)	East Asia	Both	Smoking	2019	13.037878637919999	17.7336	8.43313
DALYs (Disability-Adjusted Life Years)	East Asia	Male	Smoking	2020	25.8601	35.911074536419996	17.112113058720002
DALYs (Disability-Adjusted Life Years)	East Asia	Female	Smoking	2020	0.789093	1.24649	0.449972
DALYs (Disability-Adjusted Life Years)	East Asia	Both	Smoking	2020	12.9219	17.9772	8.52935
DALYs (Disability-Adjusted Life Years)	East Asia	Male	Smoking	2021	25.649998538589998	34.8092	17.4963
DALYs (Disability-Adjusted Life Years)	East Asia	Female	Smoking	2021	0.780154	1.24581	0.44950328820999996
DALYs (Disability-Adjusted Life Years)	East Asia	Both	Smoking	2021	12.8101	17.4789	8.70657
DALYs (Disability-Adjusted Life Years)	Southeast Asia	Male	Smoking	1990	35.6023	46.2952	25.8728
DALYs (Disability-Adjusted Life Years)	Southeast Asia	Female	Smoking	1990	3.1588655383199997	4.47269	2.05543
DALYs (Disability-Adjusted Life Years)	Southeast Asia	Both	Smoking	1990	18.3628	24.006067280169997	13.1777
DALYs (Disability-Adjusted Life Years)	Southeast Asia	Male	Smoking	1991	35.6289	46.4981	25.8549
DALYs (Disability-Adjusted Life Years)	Southeast Asia	Female	Smoking	1991	3.1875632337699997	4.50513	2.06723
DALYs (Disability-Adjusted Life Years)	Southeast Asia	Both	Smoking	1991	18.387564734650002	24.3253	13.1517
DALYs (Disability-Adjusted Life Years)	Southeast Asia	Male	Smoking	1992	35.817306963200004	46.362708210929995	26.0182
DALYs (Disability-Adjusted Life Years)	Southeast Asia	Female	Smoking	1992	3.2181333150099998	4.53641	2.07146
DALYs (Disability-Adjusted Life Years)	Southeast Asia	Both	Smoking	1992	18.4782	24.059	13.397021953700001
DALYs (Disability-Adjusted Life Years)	Southeast Asia	Male	Smoking	1993	35.955	46.8812	25.901606880550002
DALYs (Disability-Adjusted Life Years)	Southeast Asia	Female	Smoking	1993	3.2429196564400002	4.54545	2.1021992368699998
DALYs (Disability-Adjusted Life Years)	Southeast Asia	Both	Smoking	1993	18.5424	24.392	13.333
DALYs (Disability-Adjusted Life Years)	Southeast Asia	Male	Smoking	1994	36.020684177090004	46.2445	26.349288761409998
DALYs (Disability-Adjusted Life Years)	Southeast Asia	Female	Smoking	1994	3.2644232648899996	4.56928	2.0825
DALYs (Disability-Adjusted Life Years)	Southeast Asia	Both	Smoking	1994	18.5732	24.113	13.432148170880001
DALYs (Disability-Adjusted Life Years)	Southeast Asia	Male	Smoking	1995	36.037091438050005	46.2958	26.458751537039998
DALYs (Disability-Adjusted Life Years)	Southeast Asia	Female	Smoking	1995	3.27645	4.613477899479999	2.09158
DALYs (Disability-Adjusted Life Years)	Southeast Asia	Both	Smoking	1995	18.5746	23.7954	13.4364
DALYs (Disability-Adjusted Life Years)	Southeast Asia	Male	Smoking	1996	36.0001	46.222750638870004	26.066823844309997
DALYs (Disability-Adjusted Life Years)	Southeast Asia	Female	Smoking	1996	3.29186	4.71223	2.15549
DALYs (Disability-Adjusted Life Years)	Southeast Asia	Both	Smoking	1996	18.5591	23.9984	13.247907383100001
DALYs (Disability-Adjusted Life Years)	Southeast Asia	Male	Smoking	1997	35.6432	45.845809332550004	25.523946664860002
DALYs (Disability-Adjusted Life Years)	Southeast Asia	Female	Smoking	1997	3.25416	4.64324	2.0986922849700003
DALYs (Disability-Adjusted Life Years)	Southeast Asia	Both	Smoking	1997	18.3617	23.7384	13.0489
DALYs (Disability-Adjusted Life Years)	Southeast Asia	Male	Smoking	1998	35.5885	45.7278	26.155353943919998
DALYs (Disability-Adjusted Life Years)	Southeast Asia	Female	Smoking	1998	3.2078396363799997	4.53771	2.06691
DALYs (Disability-Adjusted Life Years)	Southeast Asia	Both	Smoking	1998	18.3013	23.7179	13.302063730879999
DALYs (Disability-Adjusted Life Years)	Southeast Asia	Male	Smoking	1999	35.163	45.3375	25.3428
DALYs (Disability-Adjusted Life Years)	Southeast Asia	Female	Smoking	1999	3.18135	4.44007	2.05315
DALYs (Disability-Adjusted Life Years)	Southeast Asia	Both	Smoking	1999	18.0815	23.3862	12.9296
DALYs (Disability-Adjusted Life Years)	Southeast Asia	Male	Smoking	2000	34.823	44.8304	25.300004556559998
DALYs (Disability-Adjusted Life Years)	Southeast Asia	Female	Smoking	2000	3.1305904494899996	4.45019	2.00485
DALYs (Disability-Adjusted Life Years)	Southeast Asia	Both	Smoking	2000	17.8857	23.3756	12.82
DALYs (Disability-Adjusted Life Years)	Southeast Asia	Male	Smoking	2001	34.6505	44.425621124719996	25.5365
DALYs (Disability-Adjusted Life Years)	Southeast Asia	Female	Smoking	2001	3.0466582245400002	4.36003	1.95902
DALYs (Disability-Adjusted Life Years)	Southeast Asia	Both	Smoking	2001	17.7557	23.0635	12.8756
DALYs (Disability-Adjusted Life Years)	Southeast Asia	Male	Smoking	2002	34.2635	43.6174	24.823
DALYs (Disability-Adjusted Life Years)	Southeast Asia	Female	Smoking	2002	2.94194	4.18324	1.8888950863100002
DALYs (Disability-Adjusted Life Years)	Southeast Asia	Both	Smoking	2002	17.5132	22.5441	12.5397
DALYs (Disability-Adjusted Life Years)	Southeast Asia	Male	Smoking	2003	33.9181	43.0887	24.5649
DALYs (Disability-Adjusted Life Years)	Southeast Asia	Female	Smoking	2003	2.82328	4.027	1.82257
DALYs (Disability-Adjusted Life Years)	Southeast Asia	Both	Smoking	2003	17.2828	22.2098	12.400112290900001
DALYs (Disability-Adjusted Life Years)	Southeast Asia	Male	Smoking	2004	33.6224	43.534	24.3085
DALYs (Disability-Adjusted Life Years)	Southeast Asia	Female	Smoking	2004	2.72381	3.9232494326899996	1.7528773018800001
DALYs (Disability-Adjusted Life Years)	Southeast Asia	Both	Smoking	2004	17.0868	22.1649	12.2819
DALYs (Disability-Adjusted Life Years)	Southeast Asia	Male	Smoking	2005	33.349586492570005	42.7085	24.236
DALYs (Disability-Adjusted Life Years)	Southeast Asia	Female	Smoking	2005	2.6336	3.7681	1.6873619342000001
DALYs (Disability-Adjusted Life Years)	Southeast Asia	Both	Smoking	2005	16.9063	21.731	12.1404
DALYs (Disability-Adjusted Life Years)	Southeast Asia	Male	Smoking	2006	32.9385	42.2532	23.9849
DALYs (Disability-Adjusted Life Years)	Southeast Asia	Female	Smoking	2006	2.55145	3.60349	1.6506805338200001
DALYs (Disability-Adjusted Life Years)	Southeast Asia	Both	Smoking	2006	16.6683	21.3469	12.0504
DALYs (Disability-Adjusted Life Years)	Southeast Asia	Male	Smoking	2007	32.7057	41.4766	23.7941
DALYs (Disability-Adjusted Life Years)	Southeast Asia	Female	Smoking	2007	2.44783	3.47994	1.57844
DALYs (Disability-Adjusted Life Years)	Southeast Asia	Both	Smoking	2007	16.502	21.0214	11.9144
DALYs (Disability-Adjusted Life Years)	Southeast Asia	Male	Smoking	2008	32.5141	41.3953	23.8409
DALYs (Disability-Adjusted Life Years)	Southeast Asia	Female	Smoking	2008	2.34942	3.34346	1.51144
DALYs (Disability-Adjusted Life Years)	Southeast Asia	Both	Smoking	2008	16.358193689340002	21.0038	11.8579
DALYs (Disability-Adjusted Life Years)	Southeast Asia	Male	Smoking	2009	32.2017	40.499479623620005	23.727497588170003
DALYs (Disability-Adjusted Life Years)	Southeast Asia	Female	Smoking	2009	2.2523814153800004	3.2686872838500003	1.4598170777700001
DALYs (Disability-Adjusted Life Years)	Southeast Asia	Both	Smoking	2009	16.1606	20.3556	11.767563896259999
DALYs (Disability-Adjusted Life Years)	Southeast Asia	Male	Smoking	2010	31.9996	39.8878	22.9088
DALYs (Disability-Adjusted Life Years)	Southeast Asia	Female	Smoking	2010	2.17174	3.1161669686199995	1.38296
DALYs (Disability-Adjusted Life Years)	Southeast Asia	Both	Smoking	2010	16.023015133130002	20.157317946099997	11.397315206390001
DALYs (Disability-Adjusted Life Years)	Southeast Asia	Male	Smoking	2011	31.809	40.201286197890006	23.252426876439998
DALYs (Disability-Adjusted Life Years)	Southeast Asia	Female	Smoking	2011	2.09653	3.01524	1.36174
DALYs (Disability-Adjusted Life Years)	Southeast Asia	Both	Smoking	2011	15.8979	20.2659	11.5461
DALYs (Disability-Adjusted Life Years)	Southeast Asia	Male	Smoking	2012	31.4385	39.5218	22.6188
DALYs (Disability-Adjusted Life Years)	Southeast Asia	Female	Smoking	2012	2.0034	2.8574803650600002	1.29516
DALYs (Disability-Adjusted Life Years)	Southeast Asia	Both	Smoking	2012	15.6809	19.759	11.2664
DALYs (Disability-Adjusted Life Years)	Southeast Asia	Male	Smoking	2013	31.1716	39.753807303120006	22.1438
DALYs (Disability-Adjusted Life Years)	Southeast Asia	Female	Smoking	2013	1.9234734051200002	2.80244	1.22122
DALYs (Disability-Adjusted Life Years)	Southeast Asia	Both	Smoking	2013	15.525	19.9403	10.9501
DALYs (Disability-Adjusted Life Years)	Southeast Asia	Male	Smoking	2014	30.9709	39.362385265209994	21.991784813029998
DALYs (Disability-Adjusted Life Years)	Southeast Asia	Female	Smoking	2014	1.855	2.67555	1.19892
DALYs (Disability-Adjusted Life Years)	Southeast Asia	Both	Smoking	2014	15.405938369529999	19.7249	10.8761
DALYs (Disability-Adjusted Life Years)	Southeast Asia	Male	Smoking	2015	30.8469	39.4418	22.147
DALYs (Disability-Adjusted Life Years)	Southeast Asia	Female	Smoking	2015	1.80405	2.60494	1.1373284265599999
DALYs (Disability-Adjusted Life Years)	Southeast Asia	Both	Smoking	2015	15.3327	19.7385	10.9461
DALYs (Disability-Adjusted Life Years)	Southeast Asia	Male	Smoking	2016	30.6589	39.4112	21.7467
DALYs (Disability-Adjusted Life Years)	Southeast Asia	Female	Smoking	2016	1.76115	2.55771	1.11292
DALYs (Disability-Adjusted Life Years)	Southeast Asia	Both	Smoking	2016	15.2373	19.6248	10.7569
DALYs (Disability-Adjusted Life Years)	Southeast Asia	Male	Smoking	2017	30.479290487689997	39.9492	21.0703
DALYs (Disability-Adjusted Life Years)	Southeast Asia	Female	Smoking	2017	1.71913	2.51787	1.10513
DALYs (Disability-Adjusted Life Years)	Southeast Asia	Both	Smoking	2017	15.1401	19.9405	10.4462
DALYs (Disability-Adjusted Life Years)	Southeast Asia	Male	Smoking	2018	30.448006967010002	39.0434	21.4214
DALYs (Disability-Adjusted Life Years)	Southeast Asia	Female	Smoking	2018	1.69125	2.45733	1.07124
DALYs (Disability-Adjusted Life Years)	Southeast Asia	Both	Smoking	2018	15.1148	19.5257	10.5678
DALYs (Disability-Adjusted Life Years)	Southeast Asia	Male	Smoking	2019	30.456133618309998	40.0164	21.2043
DALYs (Disability-Adjusted Life Years)	Southeast Asia	Female	Smoking	2019	1.6729619343600002	2.48523	1.06112
DALYs (Disability-Adjusted Life Years)	Southeast Asia	Both	Smoking	2019	15.114420484300002	19.9918	10.455
DALYs (Disability-Adjusted Life Years)	Southeast Asia	Male	Smoking	2020	30.1533	39.314661066300005	20.9073
DALYs (Disability-Adjusted Life Years)	Southeast Asia	Female	Smoking	2020	1.63319	2.40722	1.0173238095800001
DALYs (Disability-Adjusted Life Years)	Southeast Asia	Both	Smoking	2020	14.9588	19.7065	10.3642
DALYs (Disability-Adjusted Life Years)	Southeast Asia	Male	Smoking	2021	30.340333293769998	39.2885	21.236599865240002
DALYs (Disability-Adjusted Life Years)	Southeast Asia	Female	Smoking	2021	1.63381	2.4331	1.01945
DALYs (Disability-Adjusted Life Years)	Southeast Asia	Both	Smoking	2021	15.024	19.6392	10.4503
DALYs (Disability-Adjusted Life Years)	East Asia	Male	Chewing tobacco	1990	0.564556	1.01896	0.24805645963999998
DALYs (Disability-Adjusted Life Years)	East Asia	Female	Chewing tobacco	1990	0.45769917921000003	0.78823	0.25611
DALYs (Disability-Adjusted Life Years)	East Asia	Both	Chewing tobacco	1990	0.516706	0.766936	0.31415610300999997
DALYs (Disability-Adjusted Life Years)	East Asia	Male	Chewing tobacco	1991	0.568237	1.03661	0.25347566237999997
DALYs (Disability-Adjusted Life Years)	East Asia	Female	Chewing tobacco	1991	0.455593	0.742504	0.25268666023999997
DALYs (Disability-Adjusted Life Years)	East Asia	Both	Chewing tobacco	1991	0.5174570751500001	0.774921	0.319453
DALYs (Disability-Adjusted Life Years)	East Asia	Male	Chewing tobacco	1992	0.566781	1.01664	0.26209761646999996
DALYs (Disability-Adjusted Life Years)	East Asia	Female	Chewing tobacco	1992	0.449791	0.742426	0.265176
DALYs (Disability-Adjusted Life Years)	East Asia	Both	Chewing tobacco	1992	0.513678	0.7699830830300001	0.325314
DALYs (Disability-Adjusted Life Years)	East Asia	Male	Chewing tobacco	1993	0.56779	1.03234	0.24968
DALYs (Disability-Adjusted Life Years)	East Asia	Female	Chewing tobacco	1993	0.445668	0.747748	0.259697
DALYs (Disability-Adjusted Life Years)	East Asia	Both	Chewing tobacco	1993	0.51194	0.753075	0.31772
DALYs (Disability-Adjusted Life Years)	East Asia	Male	Chewing tobacco	1994	0.571311	1.02494	0.254483
DALYs (Disability-Adjusted Life Years)	East Asia	Female	Chewing tobacco	1994	0.43969944147999995	0.708402	0.25888381838999996
DALYs (Disability-Adjusted Life Years)	East Asia	Both	Chewing tobacco	1994	0.510548	0.753789	0.322411
DALYs (Disability-Adjusted Life Years)	East Asia	Male	Chewing tobacco	1995	0.577126	1.09001	0.267869
DALYs (Disability-Adjusted Life Years)	East Asia	Female	Chewing tobacco	1995	0.433932	0.727054	0.250656
DALYs (Disability-Adjusted Life Years)	East Asia	Both	Chewing tobacco	1995	0.510531	0.7541633852499999	0.310389
DALYs (Disability-Adjusted Life Years)	East Asia	Male	Chewing tobacco	1996	0.5768329557699999	1.03924	0.26747988757999996
DALYs (Disability-Adjusted Life Years)	East Asia	Female	Chewing tobacco	1996	0.424734	0.69472	0.24262514417000003
DALYs (Disability-Adjusted Life Years)	East Asia	Both	Chewing tobacco	1996	0.505657	0.74689	0.318553
DALYs (Disability-Adjusted Life Years)	East Asia	Male	Chewing tobacco	1997	0.572591	1.03797	0.260012
DALYs (Disability-Adjusted Life Years)	East Asia	Female	Chewing tobacco	1997	0.407181	0.662271	0.23055412563999997
DALYs (Disability-Adjusted Life Years)	East Asia	Both	Chewing tobacco	1997	0.49452910118000004	0.72879	0.308744
DALYs (Disability-Adjusted Life Years)	East Asia	Male	Chewing tobacco	1998	0.575149	1.0384	0.264849
DALYs (Disability-Adjusted Life Years)	East Asia	Female	Chewing tobacco	1998	0.394729	0.643742	0.234699
DALYs (Disability-Adjusted Life Years)	East Asia	Both	Chewing tobacco	1998	0.489459	0.7274417462999999	0.313019
DALYs (Disability-Adjusted Life Years)	East Asia	Male	Chewing tobacco	1999	0.5737083696699999	1.02707	0.268238
DALYs (Disability-Adjusted Life Years)	East Asia	Female	Chewing tobacco	1999	0.386055	0.616516	0.22675655370999998
DALYs (Disability-Adjusted Life Years)	East Asia	Both	Chewing tobacco	1999	0.484254	0.724936	0.30131797050000003
DALYs (Disability-Adjusted Life Years)	East Asia	Male	Chewing tobacco	2000	0.576906	1.0086160769099999	0.263216
DALYs (Disability-Adjusted Life Years)	East Asia	Female	Chewing tobacco	2000	0.375639	0.603857	0.223584
DALYs (Disability-Adjusted Life Years)	East Asia	Both	Chewing tobacco	2000	0.48052478194000003	0.707216	0.296142
DALYs (Disability-Adjusted Life Years)	East Asia	Male	Chewing tobacco	2001	0.5726497193700001	1.0065255851400001	0.26195101322000003
DALYs (Disability-Adjusted Life Years)	East Asia	Female	Chewing tobacco	2001	0.363342	0.603506	0.210613
DALYs (Disability-Adjusted Life Years)	East Asia	Both	Chewing tobacco	2001	0.472074	0.701245	0.29708
DALYs (Disability-Adjusted Life Years)	East Asia	Male	Chewing tobacco	2002	0.567855	1.00672	0.26571200426999997
DALYs (Disability-Adjusted Life Years)	East Asia	Female	Chewing tobacco	2002	0.344667	0.559768	0.198596
DALYs (Disability-Adjusted Life Years)	East Asia	Both	Chewing tobacco	2002	0.460151	0.6823071819700001	0.282038
DALYs (Disability-Adjusted Life Years)	East Asia	Male	Chewing tobacco	2003	0.572963	1.0057621914800001	0.263411
DALYs (Disability-Adjusted Life Years)	East Asia	Female	Chewing tobacco	2003	0.332841	0.536496	0.19024
DALYs (Disability-Adjusted Life Years)	East Asia	Both	Chewing tobacco	2003	0.456483	0.6783239188300001	0.281095
DALYs (Disability-Adjusted Life Years)	East Asia	Male	Chewing tobacco	2004	0.576237	1.00243	0.266895
DALYs (Disability-Adjusted Life Years)	East Asia	Female	Chewing tobacco	2004	0.324587	0.521816	0.184011
DALYs (Disability-Adjusted Life Years)	East Asia	Both	Chewing tobacco	2004	0.453843	0.666698	0.280368
DALYs (Disability-Adjusted Life Years)	East Asia	Male	Chewing tobacco	2005	0.5815839996500001	1.02551	0.280974
DALYs (Disability-Adjusted Life Years)	East Asia	Female	Chewing tobacco	2005	0.315998	0.49634	0.174857
DALYs (Disability-Adjusted Life Years)	East Asia	Both	Chewing tobacco	2005	0.452028	0.668684	0.27904889085999995
DALYs (Disability-Adjusted Life Years)	East Asia	Male	Chewing tobacco	2006	0.589777	1.05278	0.273458
DALYs (Disability-Adjusted Life Years)	East Asia	Female	Chewing tobacco	2006	0.306502	0.482847	0.172974
DALYs (Disability-Adjusted Life Years)	East Asia	Both	Chewing tobacco	2006	0.451046	0.682103	0.277553
DALYs (Disability-Adjusted Life Years)	East Asia	Male	Chewing tobacco	2007	0.598249	1.02969	0.277034
DALYs (Disability-Adjusted Life Years)	East Asia	Female	Chewing tobacco	2007	0.300849	0.475239	0.16632
DALYs (Disability-Adjusted Life Years)	East Asia	Both	Chewing tobacco	2007	0.452039	0.677254	0.281794
DALYs (Disability-Adjusted Life Years)	East Asia	Male	Chewing tobacco	2008	0.612886	1.09572	0.298911
DALYs (Disability-Adjusted Life Years)	East Asia	Female	Chewing tobacco	2008	0.298133	0.481481	0.168946
DALYs (Disability-Adjusted Life Years)	East Asia	Both	Chewing tobacco	2008	0.45786010697999996	0.691729	0.278798
DALYs (Disability-Adjusted Life Years)	East Asia	Male	Chewing tobacco	2009	0.625724	1.09644	0.298429
DALYs (Disability-Adjusted Life Years)	East Asia	Female	Chewing tobacco	2009	0.295349	0.469935	0.164449
DALYs (Disability-Adjusted Life Years)	East Asia	Both	Chewing tobacco	2009	0.46282517149999997	0.70899	0.28036743806000003
DALYs (Disability-Adjusted Life Years)	East Asia	Male	Chewing tobacco	2010	0.653795	1.15421	0.315281
DALYs (Disability-Adjusted Life Years)	East Asia	Female	Chewing tobacco	2010	0.303257	0.48163936626000003	0.16676545583000002
DALYs (Disability-Adjusted Life Years)	East Asia	Both	Chewing tobacco	2010	0.480787	0.738927	0.290139
DALYs (Disability-Adjusted Life Years)	East Asia	Male	Chewing tobacco	2011	0.68773	1.2416781291499999	0.320974
DALYs (Disability-Adjusted Life Years)	East Asia	Female	Chewing tobacco	2011	0.308553	0.492716	0.168692
DALYs (Disability-Adjusted Life Years)	East Asia	Both	Chewing tobacco	2011	0.500029	0.7648254547400001	0.29887933623999996
DALYs (Disability-Adjusted Life Years)	East Asia	Male	Chewing tobacco	2012	0.7083337294200001	1.2609845044999999	0.336204
DALYs (Disability-Adjusted Life Years)	East Asia	Female	Chewing tobacco	2012	0.308883	0.47969169712000004	0.171986
DALYs (Disability-Adjusted Life Years)	East Asia	Both	Chewing tobacco	2012	0.509887	0.79592	0.302682
DALYs (Disability-Adjusted Life Years)	East Asia	Male	Chewing tobacco	2013	0.7190322918400001	1.28161	0.336697
DALYs (Disability-Adjusted Life Years)	East Asia	Female	Chewing tobacco	2013	0.30858671872000004	0.482475	0.173755
DALYs (Disability-Adjusted Life Years)	East Asia	Both	Chewing tobacco	2013	0.514796	0.8019567913500001	0.308442
DALYs (Disability-Adjusted Life Years)	East Asia	Male	Chewing tobacco	2014	0.718301	1.29188	0.337033
DALYs (Disability-Adjusted Life Years)	East Asia	Female	Chewing tobacco	2014	0.312406	0.512369	0.17831605513999998
DALYs (Disability-Adjusted Life Years)	East Asia	Both	Chewing tobacco	2014	0.516068	0.8034726541399999	0.306961
DALYs (Disability-Adjusted Life Years)	East Asia	Male	Chewing tobacco	2015	0.720934	1.3374277087400002	0.327209
DALYs (Disability-Adjusted Life Years)	East Asia	Female	Chewing tobacco	2015	0.318252	0.525752	0.174058
DALYs (Disability-Adjusted Life Years)	East Asia	Both	Chewing tobacco	2015	0.519876	0.8425197412700001	0.312312
DALYs (Disability-Adjusted Life Years)	East Asia	Male	Chewing tobacco	2016	0.72839	1.33494	0.333713
DALYs (Disability-Adjusted Life Years)	East Asia	Female	Chewing tobacco	2016	0.329089	0.53028	0.177358
DALYs (Disability-Adjusted Life Years)	East Asia	Both	Chewing tobacco	2016	0.528903	0.859252	0.313374
DALYs (Disability-Adjusted Life Years)	East Asia	Male	Chewing tobacco	2017	0.728104	1.32831	0.344487
DALYs (Disability-Adjusted Life Years)	East Asia	Female	Chewing tobacco	2017	0.33769	0.5382569619199999	0.189577
DALYs (Disability-Adjusted Life Years)	East Asia	Both	Chewing tobacco	2017	0.5334855941200001	0.834347	0.32445846908000003
DALYs (Disability-Adjusted Life Years)	East Asia	Male	Chewing tobacco	2018	0.732608	1.30756	0.337048
DALYs (Disability-Adjusted Life Years)	East Asia	Female	Chewing tobacco	2018	0.348613	0.561057	0.183839
DALYs (Disability-Adjusted Life Years)	East Asia	Both	Chewing tobacco	2018	0.541369	0.851213	0.327391
DALYs (Disability-Adjusted Life Years)	East Asia	Male	Chewing tobacco	2019	0.727565	1.30737	0.333089
DALYs (Disability-Adjusted Life Years)	East Asia	Female	Chewing tobacco	2019	0.350893	0.568491	0.187174
DALYs (Disability-Adjusted Life Years)	East Asia	Both	Chewing tobacco	2019	0.540037	0.830421	0.31652
DALYs (Disability-Adjusted Life Years)	East Asia	Male	Chewing tobacco	2020	0.723828	1.29658	0.330731
DALYs (Disability-Adjusted Life Years)	East Asia	Female	Chewing tobacco	2020	0.352667	0.596615	0.18445
DALYs (Disability-Adjusted Life Years)	East Asia	Both	Chewing tobacco	2020	0.539254	0.858475	0.30942876266999997
DALYs (Disability-Adjusted Life Years)	East Asia	Male	Chewing tobacco	2021	0.720504	1.32018	0.320924
DALYs (Disability-Adjusted Life Years)	East Asia	Female	Chewing tobacco	2021	0.35118	0.569737	0.196803
DALYs (Disability-Adjusted Life Years)	East Asia	Both	Chewing tobacco	2021	0.5369391610900001	0.859448	0.325456
DALYs (Disability-Adjusted Life Years)	Central Asia	Male	Smoking	1990	38.2954	48.6469	27.2035
DALYs (Disability-Adjusted Life Years)	Central Asia	Female	Smoking	1990	0.6620427182599999	0.9774218043699999	0.414618
DALYs (Disability-Adjusted Life Years)	Central Asia	Both	Smoking	1990	16.9018	21.5801	12.0353
DALYs (Disability-Adjusted Life Years)	Central Asia	Male	Smoking	1991	39.268690509559995	50.3556	28.093766488139998
DALYs (Disability-Adjusted Life Years)	Central Asia	Female	Smoking	1991	0.667839	0.979356	0.42026457440000003
DALYs (Disability-Adjusted Life Years)	Central Asia	Both	Smoking	1991	17.4266	22.405201453540002	12.4658
DALYs (Disability-Adjusted Life Years)	Central Asia	Male	Smoking	1992	39.177	49.8486	28.1488
DALYs (Disability-Adjusted Life Years)	Central Asia	Female	Smoking	1992	0.680936	1.0041903027499999	0.43178705780000004
DALYs (Disability-Adjusted Life Years)	Central Asia	Both	Smoking	1992	17.5018	22.3027	12.576743497589998
DALYs (Disability-Adjusted Life Years)	Central Asia	Male	Smoking	1993	38.3747	49.2533	27.4296
DALYs (Disability-Adjusted Life Years)	Central Asia	Female	Smoking	1993	0.739273	1.09392	0.473377
DALYs (Disability-Adjusted Life Years)	Central Asia	Both	Smoking	1993	17.2385	22.135699132659997	12.3647
DALYs (Disability-Adjusted Life Years)	Central Asia	Male	Smoking	1994	37.5266	48.0394	26.883369201279997
DALYs (Disability-Adjusted Life Years)	Central Asia	Female	Smoking	1994	0.756523	1.12332	0.482214
DALYs (Disability-Adjusted Life Years)	Central Asia	Both	Smoking	1994	16.9482	21.7175	12.1385
DALYs (Disability-Adjusted Life Years)	Central Asia	Male	Smoking	1995	36.3162	46.3379	25.874483362139998
DALYs (Disability-Adjusted Life Years)	Central Asia	Female	Smoking	1995	0.7437033289899999	1.10373	0.46995
DALYs (Disability-Adjusted Life Years)	Central Asia	Both	Smoking	1995	16.462119832950002	21.0537	11.7665
DALYs (Disability-Adjusted Life Years)	Central Asia	Male	Smoking	1996	34.180190377049996	43.388905530340004	24.4099
DALYs (Disability-Adjusted Life Years)	Central Asia	Female	Smoking	1996	0.638318	0.936354	0.410979
DALYs (Disability-Adjusted Life Years)	Central Asia	Both	Smoking	1996	15.491416853610001	19.6562	11.099764524409999
DALYs (Disability-Adjusted Life Years)	Central Asia	Male	Smoking	1997	32.7612	42.0244	23.5406
DALYs (Disability-Adjusted Life Years)	Central Asia	Female	Smoking	1997	0.599433	0.87306	0.38792212364999995
DALYs (Disability-Adjusted Life Years)	Central Asia	Both	Smoking	1997	14.857108066339999	19.0684	10.7036
DALYs (Disability-Adjusted Life Years)	Central Asia	Male	Smoking	1998	31.7574	40.4428	22.4775
DALYs (Disability-Adjusted Life Years)	Central Asia	Female	Smoking	1998	0.5789846386399999	0.840466	0.371892
DALYs (Disability-Adjusted Life Years)	Central Asia	Both	Smoking	1998	14.4254	18.3527	10.237189141810001
DALYs (Disability-Adjusted Life Years)	Central Asia	Male	Smoking	1999	32.092357101430004	40.7189	22.853
DALYs (Disability-Adjusted Life Years)	Central Asia	Female	Smoking	1999	0.601361	0.8674	0.382027
DALYs (Disability-Adjusted Life Years)	Central Asia	Both	Smoking	1999	14.6136	18.5446	10.4269
DALYs (Disability-Adjusted Life Years)	Central Asia	Male	Smoking	2000	30.9689	39.3397	21.916
DALYs (Disability-Adjusted Life Years)	Central Asia	Female	Smoking	2000	0.583583	0.8421487490899999	0.371407
DALYs (Disability-Adjusted Life Years)	Central Asia	Both	Smoking	2000	14.127013733590001	17.908426311259998	10.005964084310001
DALYs (Disability-Adjusted Life Years)	Central Asia	Male	Smoking	2001	31.026897725669997	39.4773	22.3141
DALYs (Disability-Adjusted Life Years)	Central Asia	Female	Smoking	2001	0.591634	0.858	0.377031
DALYs (Disability-Adjusted Life Years)	Central Asia	Both	Smoking	2001	14.188251487230001	18.0238	10.2068
DALYs (Disability-Adjusted Life Years)	Central Asia	Male	Smoking	2002	30.7369	39.1978	22.266497328870003
DALYs (Disability-Adjusted Life Years)	Central Asia	Female	Smoking	2002	0.604884	0.880747	0.38631579922000003
DALYs (Disability-Adjusted Life Years)	Central Asia	Both	Smoking	2002	14.0672	17.9313	10.1639
DALYs (Disability-Adjusted Life Years)	Central Asia	Male	Smoking	2003	30.274858140530004	38.441	21.6646
DALYs (Disability-Adjusted Life Years)	Central Asia	Female	Smoking	2003	0.628502	0.9058147959099999	0.398645
DALYs (Disability-Adjusted Life Years)	Central Asia	Both	Smoking	2003	13.884619616830001	17.6084	9.91079
DALYs (Disability-Adjusted Life Years)	Central Asia	Male	Smoking	2004	29.9304	37.905	21.2975
DALYs (Disability-Adjusted Life Years)	Central Asia	Female	Smoking	2004	0.6707	0.9610458057300001	0.42847013719000004
DALYs (Disability-Adjusted Life Years)	Central Asia	Both	Smoking	2004	13.759165364829999	17.468	9.78292
DALYs (Disability-Adjusted Life Years)	Central Asia	Male	Smoking	2005	29.2834	37.1785	20.7869
DALYs (Disability-Adjusted Life Years)	Central Asia	Female	Smoking	2005	0.692378	0.9930197419900001	0.440734
DALYs (Disability-Adjusted Life Years)	Central Asia	Both	Smoking	2005	13.4813	17.1708	9.55093
DALYs (Disability-Adjusted Life Years)	Central Asia	Male	Smoking	2006	28.015523947400002	35.7676	19.9042
DALYs (Disability-Adjusted Life Years)	Central Asia	Female	Smoking	2006	0.698501	1.01105	0.44649108531000004
DALYs (Disability-Adjusted Life Years)	Central Asia	Both	Smoking	2006	12.922770843690001	16.4642	9.18186
DALYs (Disability-Adjusted Life Years)	Central Asia	Male	Smoking	2007	27.400580346279998	34.9708	19.5457
DALYs (Disability-Adjusted Life Years)	Central Asia	Female	Smoking	2007	0.6726690731799999	0.96398	0.43269634411999996
DALYs (Disability-Adjusted Life Years)	Central Asia	Both	Smoking	2007	12.620385138360001	16.1366	9.01465
DALYs (Disability-Adjusted Life Years)	Central Asia	Male	Smoking	2008	28.285427438219997	35.9828	20.411922851419998
DALYs (Disability-Adjusted Life Years)	Central Asia	Female	Smoking	2008	0.666691	0.94668	0.427849
DALYs (Disability-Adjusted Life Years)	Central Asia	Both	Smoking	2008	13.005470722690001	16.5876	9.390713238650001
DALYs (Disability-Adjusted Life Years)	Central Asia	Male	Smoking	2009	28.290146017269997	35.8564	20.2707
DALYs (Disability-Adjusted Life Years)	Central Asia	Female	Smoking	2009	0.698905	0.986319	0.445925
DALYs (Disability-Adjusted Life Years)	Central Asia	Both	Smoking	2009	13.0121	16.504	9.31283
DALYs (Disability-Adjusted Life Years)	Central Asia	Male	Smoking	2010	28.2754	35.7881	20.2929
DALYs (Disability-Adjusted Life Years)	Central Asia	Female	Smoking	2010	0.710443	1.00397	0.44832098533000003
DALYs (Disability-Adjusted Life Years)	Central Asia	Both	Smoking	2010	13.0067	16.4822	9.32041
DALYs (Disability-Adjusted Life Years)	Central Asia	Male	Smoking	2011	29.693745479489998	37.338	21.3517
DALYs (Disability-Adjusted Life Years)	Central Asia	Female	Smoking	2011	0.709606	1.0012	0.45308130420000003
DALYs (Disability-Adjusted Life Years)	Central Asia	Both	Smoking	2011	13.6318	17.1478	9.8036
DALYs (Disability-Adjusted Life Years)	Central Asia	Male	Smoking	2012	29.314440725809998	36.8165	21.130871275820002
DALYs (Disability-Adjusted Life Years)	Central Asia	Female	Smoking	2012	0.699033	0.9833406394499999	0.45051305670999997
DALYs (Disability-Adjusted Life Years)	Central Asia	Both	Smoking	2012	13.4521	16.9377	9.69041
DALYs (Disability-Adjusted Life Years)	Central Asia	Male	Smoking	2013	26.7257	33.822703251309996	19.196
DALYs (Disability-Adjusted Life Years)	Central Asia	Female	Smoking	2013	0.66043	0.92931	0.425422
DALYs (Disability-Adjusted Life Years)	Central Asia	Both	Smoking	2013	12.2748	15.558450294800002	8.8112
DALYs (Disability-Adjusted Life Years)	Central Asia	Male	Smoking	2014	26.409737574620003	33.7519	18.9877
DALYs (Disability-Adjusted Life Years)	Central Asia	Female	Smoking	2014	0.6583441463599999	0.9282739787000001	0.419114
DALYs (Disability-Adjusted Life Years)	Central Asia	Both	Smoking	2014	12.1151	15.482420119290001	8.707275380099999
DALYs (Disability-Adjusted Life Years)	Central Asia	Male	Smoking	2015	27.144859486290002	34.7109	19.2801
DALYs (Disability-Adjusted Life Years)	Central Asia	Female	Smoking	2015	0.664889	0.9322507517099999	0.425547
DALYs (Disability-Adjusted Life Years)	Central Asia	Both	Smoking	2015	12.447677587689999	15.936107676379999	8.8297
DALYs (Disability-Adjusted Life Years)	Central Asia	Male	Smoking	2016	27.362216132500002	34.697	19.2419
DALYs (Disability-Adjusted Life Years)	Central Asia	Female	Smoking	2016	0.668489	0.939389	0.420171
DALYs (Disability-Adjusted Life Years)	Central Asia	Both	Smoking	2016	12.5468	15.931041659789999	8.80974
DALYs (Disability-Adjusted Life Years)	Central Asia	Male	Smoking	2017	26.208206990920004	33.41	18.3886
DALYs (Disability-Adjusted Life Years)	Central Asia	Female	Smoking	2017	0.634876	0.8919952501899999	0.39659729546999994
DALYs (Disability-Adjusted Life Years)	Central Asia	Both	Smoking	2017	12.0363	15.3532	8.426704262209999
DALYs (Disability-Adjusted Life Years)	Central Asia	Male	Smoking	2018	25.6243	32.7371	17.9766
DALYs (Disability-Adjusted Life Years)	Central Asia	Female	Smoking	2018	0.621947	0.879604	0.38483388233000004
DALYs (Disability-Adjusted Life Years)	Central Asia	Both	Smoking	2018	11.7837	15.0777	8.25126
DALYs (Disability-Adjusted Life Years)	Central Asia	Male	Smoking	2019	24.6578	31.840519123199996	17.3356
DALYs (Disability-Adjusted Life Years)	Central Asia	Female	Smoking	2019	0.6188578785400001	0.8722741137200001	0.37849102311000005
DALYs (Disability-Adjusted Life Years)	Central Asia	Both	Smoking	2019	11.3727	14.696788141889998	7.98342
DALYs (Disability-Adjusted Life Years)	Central Asia	Male	Smoking	2020	24.0588	31.226569048419996	17.0122
DALYs (Disability-Adjusted Life Years)	Central Asia	Female	Smoking	2020	0.6042206518100001	0.868221	0.377058
DALYs (Disability-Adjusted Life Years)	Central Asia	Both	Smoking	2020	11.0885	14.3907	7.83976
DALYs (Disability-Adjusted Life Years)	Central Asia	Male	Smoking	2021	23.3294	30.841841580769998	16.2515
DALYs (Disability-Adjusted Life Years)	Central Asia	Female	Smoking	2021	0.595211	0.871571	0.369476
DALYs (Disability-Adjusted Life Years)	Central Asia	Both	Smoking	2021	10.7602	14.2219	7.4801
DALYs (Disability-Adjusted Life Years)	North Africa and Middle East	Male	Smoking	1990	9.95802	13.3385	6.66668
DALYs (Disability-Adjusted Life Years)	North Africa and Middle East	Female	Smoking	1990	0.86076	1.27579	0.534247
DALYs (Disability-Adjusted Life Years)	North Africa and Middle East	Both	Smoking	1990	5.48215	7.407866439959999	3.63584
DALYs (Disability-Adjusted Life Years)	North Africa and Middle East	Male	Smoking	1991	9.993733448679999	13.3849	6.7184776381799995
DALYs (Disability-Adjusted Life Years)	North Africa and Middle East	Female	Smoking	1991	0.8644433148599999	1.26856	0.543284
DALYs (Disability-Adjusted Life Years)	North Africa and Middle East	Both	Smoking	1991	5.502067741009999	7.37966	3.6785828280899997
DALYs (Disability-Adjusted Life Years)	North Africa and Middle East	Male	Smoking	1992	10.0103	13.412421122380001	6.825157861989999
DALYs (Disability-Adjusted Life Years)	North Africa and Middle East	Female	Smoking	1992	0.865798	1.2921	0.547632
DALYs (Disability-Adjusted Life Years)	North Africa and Middle East	Both	Smoking	1992	5.50973	7.4191	3.7423632555000004
DALYs (Disability-Adjusted Life Years)	North Africa and Middle East	Male	Smoking	1993	10.0521	13.5029	6.93896
DALYs (Disability-Adjusted Life Years)	North Africa and Middle East	Female	Smoking	1993	0.8695679787899999	1.2905840122999999	0.539825
DALYs (Disability-Adjusted Life Years)	North Africa and Middle East	Both	Smoking	1993	5.53211	7.483240767200001	3.77975
DALYs (Disability-Adjusted Life Years)	North Africa and Middle East	Male	Smoking	1994	10.055	13.387265843209999	6.98693
DALYs (Disability-Adjusted Life Years)	North Africa and Middle East	Female	Smoking	1994	0.868308	1.28983	0.528985
DALYs (Disability-Adjusted Life Years)	North Africa and Middle East	Both	Smoking	1994	5.5313	7.38591	3.80458
DALYs (Disability-Adjusted Life Years)	North Africa and Middle East	Male	Smoking	1995	10.115707510510001	13.457342953409999	7.007433162750001
DALYs (Disability-Adjusted Life Years)	North Africa and Middle East	Female	Smoking	1995	0.867373	1.2683552199199999	0.51536
DALYs (Disability-Adjusted Life Years)	North Africa and Middle East	Both	Smoking	1995	5.55966	7.45866	3.81494
DALYs (Disability-Adjusted Life Years)	North Africa and Middle East	Male	Smoking	1996	10.0804	13.321149842159999	6.968821436429999
DALYs (Disability-Adjusted Life Years)	North Africa and Middle East	Female	Smoking	1996	0.861138	1.25914	0.5141565823600001
DALYs (Disability-Adjusted Life Years)	North Africa and Middle East	Both	Smoking	1996	5.5364	7.35097	3.7925709674599997
DALYs (Disability-Adjusted Life Years)	North Africa and Middle East	Male	Smoking	1997	10.0651	13.233	6.9077710993600006
DALYs (Disability-Adjusted Life Years)	North Africa and Middle East	Female	Smoking	1997	0.8557984862500001	1.24967	0.519416
DALYs (Disability-Adjusted Life Years)	North Africa and Middle East	Both	Smoking	1997	5.524077087519999	7.3025657397699995	3.78508
DALYs (Disability-Adjusted Life Years)	North Africa and Middle East	Male	Smoking	1998	10.0243	13.152633624860002	6.736046522550001
DALYs (Disability-Adjusted Life Years)	North Africa and Middle East	Female	Smoking	1998	0.852385	1.23325	0.5275317063199999
DALYs (Disability-Adjusted Life Years)	North Africa and Middle East	Both	Smoking	1998	5.500525511359999	7.2408	3.6935
DALYs (Disability-Adjusted Life Years)	North Africa and Middle East	Male	Smoking	1999	9.96126	12.9938	6.69834
DALYs (Disability-Adjusted Life Years)	North Africa and Middle East	Female	Smoking	1999	0.8417885619400001	1.19761	0.522349
DALYs (Disability-Adjusted Life Years)	North Africa and Middle East	Both	Smoking	1999	5.46251	7.18589	3.66996
DALYs (Disability-Adjusted Life Years)	North Africa and Middle East	Male	Smoking	2000	9.87403	12.9676	6.67946
DALYs (Disability-Adjusted Life Years)	North Africa and Middle East	Female	Smoking	2000	0.8299851717700001	1.18845	0.523057
DALYs (Disability-Adjusted Life Years)	North Africa and Middle East	Both	Smoking	2000	5.41361	7.12989	3.66089
DALYs (Disability-Adjusted Life Years)	North Africa and Middle East	Male	Smoking	2001	9.73918	12.879940890339999	6.55361
DALYs (Disability-Adjusted Life Years)	North Africa and Middle East	Female	Smoking	2001	0.820124	1.18487	0.5127289523999999
DALYs (Disability-Adjusted Life Years)	North Africa and Middle East	Both	Smoking	2001	5.3406	7.0580188798500005	3.58039
DALYs (Disability-Adjusted Life Years)	North Africa and Middle East	Male	Smoking	2002	9.64251	12.9156	6.455313378950001
DALYs (Disability-Adjusted Life Years)	North Africa and Middle East	Female	Smoking	2002	0.812434	1.16975	0.500841
DALYs (Disability-Adjusted Life Years)	North Africa and Middle East	Both	Smoking	2002	5.28786	7.083546161939999	3.52393
DALYs (Disability-Adjusted Life Years)	North Africa and Middle East	Male	Smoking	2003	9.60094	12.779	6.4616
DALYs (Disability-Adjusted Life Years)	North Africa and Middle East	Female	Smoking	2003	0.802222	1.15756	0.505422
DALYs (Disability-Adjusted Life Years)	North Africa and Middle East	Both	Smoking	2003	5.2627729716600005	7.0466394573499995	3.5416625832899995
DALYs (Disability-Adjusted Life Years)	North Africa and Middle East	Male	Smoking	2004	9.41025	12.4092	6.33565
DALYs (Disability-Adjusted Life Years)	North Africa and Middle East	Female	Smoking	2004	0.786685	1.13587	0.48961522945999997
DALYs (Disability-Adjusted Life Years)	North Africa and Middle East	Both	Smoking	2004	5.15944	6.85676	3.46925
DALYs (Disability-Adjusted Life Years)	North Africa and Middle East	Male	Smoking	2005	9.322347123890001	12.2853	6.20507
DALYs (Disability-Adjusted Life Years)	North Africa and Middle East	Female	Smoking	2005	0.78162	1.12704	0.48292410185999995
DALYs (Disability-Adjusted Life Years)	North Africa and Middle East	Both	Smoking	2005	5.11341	6.76165	3.3972318641999997
DALYs (Disability-Adjusted Life Years)	North Africa and Middle East	Male	Smoking	2006	9.222443301050001	12.0802	6.140703838219999
DALYs (Disability-Adjusted Life Years)	North Africa and Middle East	Female	Smoking	2006	0.770817	1.1062	0.474063
DALYs (Disability-Adjusted Life Years)	North Africa and Middle East	Both	Smoking	2006	5.05639	6.65603	3.36864
DALYs (Disability-Adjusted Life Years)	North Africa and Middle East	Male	Smoking	2007	9.11472	11.9126	6.15037
DALYs (Disability-Adjusted Life Years)	North Africa and Middle East	Female	Smoking	2007	0.759085	1.0814866518900002	0.46259462262000006
DALYs (Disability-Adjusted Life Years)	North Africa and Middle East	Both	Smoking	2007	4.99464	6.581964703600001	3.3603623439700003
DALYs (Disability-Adjusted Life Years)	North Africa and Middle East	Male	Smoking	2008	9.0508	11.8952	6.1935563264199995
DALYs (Disability-Adjusted Life Years)	North Africa and Middle East	Female	Smoking	2008	0.752685	1.08415	0.458953
DALYs (Disability-Adjusted Life Years)	North Africa and Middle East	Both	Smoking	2008	4.95923	6.534442456890001	3.3775303750099996
DALYs (Disability-Adjusted Life Years)	North Africa and Middle East	Male	Smoking	2009	8.974714401109999	11.7942	6.232240480140001
DALYs (Disability-Adjusted Life Years)	North Africa and Middle East	Female	Smoking	2009	0.750753	1.08579	0.46655650636999996
DALYs (Disability-Adjusted Life Years)	North Africa and Middle East	Both	Smoking	2009	4.92042	6.53647	3.4116200171499997
DALYs (Disability-Adjusted Life Years)	North Africa and Middle East	Male	Smoking	2010	8.80735	11.5718	6.107904196510001
DALYs (Disability-Adjusted Life Years)	North Africa and Middle East	Female	Smoking	2010	0.7408	1.07001	0.46048039971000004
DALYs (Disability-Adjusted Life Years)	North Africa and Middle East	Both	Smoking	2010	4.83234	6.40344	3.34029
DALYs (Disability-Adjusted Life Years)	North Africa and Middle East	Male	Smoking	2011	8.64038	11.3894	6.04887
DALYs (Disability-Adjusted Life Years)	North Africa and Middle East	Female	Smoking	2011	0.7328890606399999	1.0635935164599999	0.454914
DALYs (Disability-Adjusted Life Years)	North Africa and Middle East	Both	Smoking	2011	4.745170475919999	6.34726	3.31513
DALYs (Disability-Adjusted Life Years)	North Africa and Middle East	Male	Smoking	2012	8.54014	11.267969815899999	5.98435
DALYs (Disability-Adjusted Life Years)	North Africa and Middle East	Female	Smoking	2012	0.724895	1.05177	0.445495
DALYs (Disability-Adjusted Life Years)	North Africa and Middle East	Both	Smoking	2012	4.69232	6.23453	3.2761116280400002
DALYs (Disability-Adjusted Life Years)	North Africa and Middle East	Male	Smoking	2013	8.51446	11.184	5.95992
DALYs (Disability-Adjusted Life Years)	North Africa and Middle East	Female	Smoking	2013	0.726542	1.06374	0.438447
DALYs (Disability-Adjusted Life Years)	North Africa and Middle East	Both	Smoking	2013	4.68286	6.209697848099999	3.26589
DALYs (Disability-Adjusted Life Years)	North Africa and Middle East	Male	Smoking	2014	8.42793	11.172	5.9530668247400005
DALYs (Disability-Adjusted Life Years)	North Africa and Middle East	Female	Smoking	2014	0.725475	1.0528132298800001	0.435862
DALYs (Disability-Adjusted Life Years)	North Africa and Middle East	Both	Smoking	2014	4.6419	6.1586	3.26316
DALYs (Disability-Adjusted Life Years)	North Africa and Middle East	Male	Smoking	2015	8.37227	10.997988759990001	5.89752
DALYs (Disability-Adjusted Life Years)	North Africa and Middle East	Female	Smoking	2015	0.720687	1.0612	0.431708
DALYs (Disability-Adjusted Life Years)	North Africa and Middle East	Both	Smoking	2015	4.61562	6.08366	3.2279331255700003
DALYs (Disability-Adjusted Life Years)	North Africa and Middle East	Male	Smoking	2016	8.25333	10.835933022659999	5.82101
DALYs (Disability-Adjusted Life Years)	North Africa and Middle East	Female	Smoking	2016	0.7103077340999999	1.03726	0.41972268997000006
DALYs (Disability-Adjusted Life Years)	North Africa and Middle East	Both	Smoking	2016	4.55398	6.0020637712400005	3.18678
DALYs (Disability-Adjusted Life Years)	North Africa and Middle East	Male	Smoking	2017	8.125533425779999	10.6847	5.68284
DALYs (Disability-Adjusted Life Years)	North Africa and Middle East	Female	Smoking	2017	0.6901039561000001	1.0019634903699999	0.41047754484000004
DALYs (Disability-Adjusted Life Years)	North Africa and Middle East	Both	Smoking	2017	4.483	5.92057	3.10735
DALYs (Disability-Adjusted Life Years)	North Africa and Middle East	Male	Smoking	2018	8.03898	10.6487	5.58202
DALYs (Disability-Adjusted Life Years)	North Africa and Middle East	Female	Smoking	2018	0.673618	0.981046	0.403827
DALYs (Disability-Adjusted Life Years)	North Africa and Middle East	Both	Smoking	2018	4.4351	5.87165	3.04798
DALYs (Disability-Adjusted Life Years)	North Africa and Middle East	Male	Smoking	2019	8.00393	10.5239	5.53197
DALYs (Disability-Adjusted Life Years)	North Africa and Middle East	Female	Smoking	2019	0.663358	0.952024	0.39383690526000004
DALYs (Disability-Adjusted Life Years)	North Africa and Middle East	Both	Smoking	2019	4.41586	5.81961	3.01473
DALYs (Disability-Adjusted Life Years)	North Africa and Middle East	Male	Smoking	2020	7.904800483380001	10.4294	5.37913
DALYs (Disability-Adjusted Life Years)	North Africa and Middle East	Female	Smoking	2020	0.651188	0.930895	0.390039
DALYs (Disability-Adjusted Life Years)	North Africa and Middle East	Both	Smoking	2020	4.3588695280400005	5.7834770211899995	2.93815
DALYs (Disability-Adjusted Life Years)	North Africa and Middle East	Male	Smoking	2021	7.878086624660001	10.4468	5.31585
DALYs (Disability-Adjusted Life Years)	North Africa and Middle East	Female	Smoking	2021	0.641727	0.913355	0.380435
DALYs (Disability-Adjusted Life Years)	North Africa and Middle East	Both	Smoking	2021	4.33563	5.76232	2.92269
DALYs (Disability-Adjusted Life Years)	Southeast Asia	Male	High alcohol use	1990	11.7766	14.963092823470001	8.21108
DALYs (Disability-Adjusted Life Years)	Southeast Asia	Female	High alcohol use	1990	0.8376671589000001	1.1135620964800002	0.52499
DALYs (Disability-Adjusted Life Years)	Southeast Asia	Both	High alcohol use	1990	6.0418091587900005	7.651345779130001	4.2033
DALYs (Disability-Adjusted Life Years)	Southeast Asia	Male	High alcohol use	1991	12.0058	15.2379	8.35467
DALYs (Disability-Adjusted Life Years)	Southeast Asia	Female	High alcohol use	1991	0.84946	1.12672	0.53297
DALYs (Disability-Adjusted Life Years)	Southeast Asia	Both	High alcohol use	1991	6.15681	7.82417	4.2783838341500005
DALYs (Disability-Adjusted Life Years)	Southeast Asia	Male	High alcohol use	1992	12.3489	15.6636	8.63675
DALYs (Disability-Adjusted Life Years)	Southeast Asia	Female	High alcohol use	1992	0.869128	1.17254	0.558081
DALYs (Disability-Adjusted Life Years)	Southeast Asia	Both	High alcohol use	1992	6.32728	8.01209	4.45808
DALYs (Disability-Adjusted Life Years)	Southeast Asia	Male	High alcohol use	1993	12.707052955099998	16.0088	9.041339025500001
DALYs (Disability-Adjusted Life Years)	Southeast Asia	Female	High alcohol use	1993	0.888375	1.1809346246799999	0.555441
DALYs (Disability-Adjusted Life Years)	Southeast Asia	Both	High alcohol use	1993	6.50579	8.18607	4.599156306989999
DALYs (Disability-Adjusted Life Years)	Southeast Asia	Male	High alcohol use	1994	13.049307801720001	16.4956	9.38097
DALYs (Disability-Adjusted Life Years)	Southeast Asia	Female	High alcohol use	1994	0.901379	1.21817	0.587538
DALYs (Disability-Adjusted Life Years)	Southeast Asia	Both	High alcohol use	1994	6.67367	8.43554	4.79307
DALYs (Disability-Adjusted Life Years)	Southeast Asia	Male	High alcohol use	1995	13.383029847540001	16.811	9.79242
DALYs (Disability-Adjusted Life Years)	Southeast Asia	Female	High alcohol use	1995	0.918251	1.23714	0.596856
DALYs (Disability-Adjusted Life Years)	Southeast Asia	Both	High alcohol use	1995	6.83993	8.622280828980001	4.99592
DALYs (Disability-Adjusted Life Years)	Southeast Asia	Male	High alcohol use	1996	13.679214119380001	17.0899	9.87665
DALYs (Disability-Adjusted Life Years)	Southeast Asia	Female	High alcohol use	1996	0.938357	1.24956	0.600276
DALYs (Disability-Adjusted Life Years)	Southeast Asia	Both	High alcohol use	1996	6.99121	8.74188	5.00586
DALYs (Disability-Adjusted Life Years)	Southeast Asia	Male	High alcohol use	1997	13.7733	17.4528	10.0393
DALYs (Disability-Adjusted Life Years)	Southeast Asia	Female	High alcohol use	1997	0.939898	1.2784	0.60786
DALYs (Disability-Adjusted Life Years)	Southeast Asia	Both	High alcohol use	1997	7.034626263770001	8.918573248409999	5.124560858070001
DALYs (Disability-Adjusted Life Years)	Southeast Asia	Male	High alcohol use	1998	14.1486	17.8417	10.3195
DALYs (Disability-Adjusted Life Years)	Southeast Asia	Female	High alcohol use	1998	0.9453037250999999	1.27458	0.609929
DALYs (Disability-Adjusted Life Years)	Southeast Asia	Both	High alcohol use	1998	7.21409	9.122923635149998	5.21362
DALYs (Disability-Adjusted Life Years)	Southeast Asia	Male	High alcohol use	1999	14.3734	17.946282214249997	10.4356
DALYs (Disability-Adjusted Life Years)	Southeast Asia	Female	High alcohol use	1999	0.963892	1.29398	0.616485
DALYs (Disability-Adjusted Life Years)	Southeast Asia	Both	High alcohol use	1999	7.331689604519999	9.09538	5.29748
DALYs (Disability-Adjusted Life Years)	Southeast Asia	Male	High alcohol use	2000	14.653	18.4632	10.680714309139999
DALYs (Disability-Adjusted Life Years)	Southeast Asia	Female	High alcohol use	2000	0.971677	1.3045834674099999	0.636984
DALYs (Disability-Adjusted Life Years)	Southeast Asia	Both	High alcohol use	2000	7.466336554770001	9.3637	5.47615
DALYs (Disability-Adjusted Life Years)	Southeast Asia	Male	High alcohol use	2001	15.0626	18.8164	11.193160611889999
DALYs (Disability-Adjusted Life Years)	Southeast Asia	Female	High alcohol use	2001	0.965343	1.31567	0.636975
DALYs (Disability-Adjusted Life Years)	Southeast Asia	Both	High alcohol use	2001	7.65472	9.59084	5.6841
DALYs (Disability-Adjusted Life Years)	Southeast Asia	Male	High alcohol use	2002	15.4468	19.2558	11.452235792209999
DALYs (Disability-Adjusted Life Years)	Southeast Asia	Female	High alcohol use	2002	0.960975	1.31524	0.633186
DALYs (Disability-Adjusted Life Years)	Southeast Asia	Both	High alcohol use	2002	7.83235	9.76369	5.808762364980001
DALYs (Disability-Adjusted Life Years)	Southeast Asia	Male	High alcohol use	2003	15.910006546799998	19.8184	11.7575
DALYs (Disability-Adjusted Life Years)	Southeast Asia	Female	High alcohol use	2003	0.947342	1.29476	0.632629
DALYs (Disability-Adjusted Life Years)	Southeast Asia	Both	High alcohol use	2003	8.043080806219999	10.0039	5.96435
DALYs (Disability-Adjusted Life Years)	Southeast Asia	Male	High alcohol use	2004	16.4037	20.5666	12.0995
DALYs (Disability-Adjusted Life Years)	Southeast Asia	Female	High alcohol use	2004	0.9426019758299999	1.2595579826599999	0.624494
DALYs (Disability-Adjusted Life Years)	Southeast Asia	Both	High alcohol use	2004	8.272707313509999	10.352237325079999	6.14005
DALYs (Disability-Adjusted Life Years)	Southeast Asia	Male	High alcohol use	2005	16.8945	21.2076	12.6066
DALYs (Disability-Adjusted Life Years)	Southeast Asia	Female	High alcohol use	2005	0.9367777973399999	1.27	0.619356
DALYs (Disability-Adjusted Life Years)	Southeast Asia	Both	High alcohol use	2005	8.49984	10.7379	6.30007
DALYs (Disability-Adjusted Life Years)	Southeast Asia	Male	High alcohol use	2006	17.3081	22.0418	12.7904
DALYs (Disability-Adjusted Life Years)	Southeast Asia	Female	High alcohol use	2006	0.940726	1.2786086588099999	0.620483
DALYs (Disability-Adjusted Life Years)	Southeast Asia	Both	High alcohol use	2006	8.69558	11.0461	6.39725
DALYs (Disability-Adjusted Life Years)	Southeast Asia	Male	High alcohol use	2007	17.8877	22.3786	13.405830682660001
DALYs (Disability-Adjusted Life Years)	Southeast Asia	Female	High alcohol use	2007	0.940583	1.28389	0.638353
DALYs (Disability-Adjusted Life Years)	Southeast Asia	Both	High alcohol use	2007	8.968384995600001	11.244626360069999	6.70404
DALYs (Disability-Adjusted Life Years)	Southeast Asia	Male	High alcohol use	2008	18.5065	23.0176	13.8537
DALYs (Disability-Adjusted Life Years)	Southeast Asia	Female	High alcohol use	2008	0.943411	1.27302	0.6391442724199999
DALYs (Disability-Adjusted Life Years)	Southeast Asia	Both	High alcohol use	2008	9.261235826910001	11.4841	6.933133678620001
DALYs (Disability-Adjusted Life Years)	Southeast Asia	Male	High alcohol use	2009	18.9438	23.145019155259998	14.242950627650002
DALYs (Disability-Adjusted Life Years)	Southeast Asia	Female	High alcohol use	2009	0.9454114542900001	1.27728	0.644612
DALYs (Disability-Adjusted Life Years)	Southeast Asia	Both	High alcohol use	2009	9.46856	11.5763	7.078012676989999
DALYs (Disability-Adjusted Life Years)	Southeast Asia	Male	High alcohol use	2010	19.353161218460002	23.8366	14.9434
DALYs (Disability-Adjusted Life Years)	Southeast Asia	Female	High alcohol use	2010	0.945661	1.2886111525900001	0.651241
DALYs (Disability-Adjusted Life Years)	Southeast Asia	Both	High alcohol use	2010	9.66142	11.9368	7.429304215270001
DALYs (Disability-Adjusted Life Years)	Southeast Asia	Male	High alcohol use	2011	19.7533	24.364206279250002	15.2005
DALYs (Disability-Adjusted Life Years)	Southeast Asia	Female	High alcohol use	2011	0.940279	1.27313	0.638502
DALYs (Disability-Adjusted Life Years)	Southeast Asia	Both	High alcohol use	2011	9.84878	12.1502	7.58106
DALYs (Disability-Adjusted Life Years)	Southeast Asia	Male	High alcohol use	2012	19.9838	24.6002	15.312095423099999
DALYs (Disability-Adjusted Life Years)	Southeast Asia	Female	High alcohol use	2012	0.9297241625499999	1.2512	0.646891
DALYs (Disability-Adjusted Life Years)	Southeast Asia	Both	High alcohol use	2012	9.95457	12.270718548709999	7.6162827358300005
DALYs (Disability-Adjusted Life Years)	Southeast Asia	Male	High alcohol use	2013	20.297539673840003	24.963457753089997	15.414903903649998
DALYs (Disability-Adjusted Life Years)	Southeast Asia	Female	High alcohol use	2013	0.9220169192900001	1.22475	0.635747
DALYs (Disability-Adjusted Life Years)	Southeast Asia	Both	High alcohol use	2013	10.1049	12.4188	7.63164
DALYs (Disability-Adjusted Life Years)	Southeast Asia	Male	High alcohol use	2014	20.5953	25.441492779729998	15.670486612700001
DALYs (Disability-Adjusted Life Years)	Southeast Asia	Female	High alcohol use	2014	0.9207770928100001	1.2468575373200002	0.63532
DALYs (Disability-Adjusted Life Years)	Southeast Asia	Both	High alcohol use	2014	10.2521	12.6016	7.75495
DALYs (Disability-Adjusted Life Years)	Southeast Asia	Male	High alcohol use	2015	20.873060235929998	25.6419	16.2006
DALYs (Disability-Adjusted Life Years)	Southeast Asia	Female	High alcohol use	2015	0.9320739205899999	1.25008	0.632934
DALYs (Disability-Adjusted Life Years)	Southeast Asia	Both	High alcohol use	2015	10.3969	12.7866	8.02661
DALYs (Disability-Adjusted Life Years)	Southeast Asia	Male	High alcohol use	2016	20.997769088160002	25.891620838730002	16.1698
DALYs (Disability-Adjusted Life Years)	Southeast Asia	Female	High alcohol use	2016	0.942652	1.28128	0.648119
DALYs (Disability-Adjusted Life Years)	Southeast Asia	Both	High alcohol use	2016	10.4708	12.9068	8.05173
DALYs (Disability-Adjusted Life Years)	Southeast Asia	Male	High alcohol use	2017	21.0757	26.1668	16.2598
DALYs (Disability-Adjusted Life Years)	Southeast Asia	Female	High alcohol use	2017	0.952159	1.2805083808200002	0.6549574539799999
DALYs (Disability-Adjusted Life Years)	Southeast Asia	Both	High alcohol use	2017	10.5185	13.124277975850001	8.096049992260001
DALYs (Disability-Adjusted Life Years)	Southeast Asia	Male	High alcohol use	2018	21.194	26.203223557710004	16.280745141599997
DALYs (Disability-Adjusted Life Years)	Southeast Asia	Female	High alcohol use	2018	0.9692552827900001	1.30273	0.661565
DALYs (Disability-Adjusted Life Years)	Southeast Asia	Both	High alcohol use	2018	10.5866	13.0486	8.06926
DALYs (Disability-Adjusted Life Years)	Southeast Asia	Male	High alcohol use	2019	21.343406875990002	26.627	16.3773
DALYs (Disability-Adjusted Life Years)	Southeast Asia	Female	High alcohol use	2019	0.989356	1.3377068280300002	0.661423
DALYs (Disability-Adjusted Life Years)	Southeast Asia	Both	High alcohol use	2019	10.672743952320001	13.3473	8.14676
DALYs (Disability-Adjusted Life Years)	Southeast Asia	Male	High alcohol use	2020	21.1841	26.779	16.0731
DALYs (Disability-Adjusted Life Years)	Southeast Asia	Female	High alcohol use	2020	0.9886240801899999	1.35347	0.66344
DALYs (Disability-Adjusted Life Years)	Southeast Asia	Both	High alcohol use	2020	10.5982	13.359688902530001	8.01239
DALYs (Disability-Adjusted Life Years)	Southeast Asia	Male	High alcohol use	2021	21.3462	27.2769	15.847469695489998
DALYs (Disability-Adjusted Life Years)	Southeast Asia	Female	High alcohol use	2021	1.00933	1.38791	0.695582
DALYs (Disability-Adjusted Life Years)	Southeast Asia	Both	High alcohol use	2021	10.677	13.5513	7.95121
DALYs (Disability-Adjusted Life Years)	Southeast Asia	Male	Chewing tobacco	1990	4.63674	7.608968052230001	2.4675622447200003
DALYs (Disability-Adjusted Life Years)	Southeast Asia	Female	Chewing tobacco	1990	11.2743	15.2817	7.829966862979999
DALYs (Disability-Adjusted Life Years)	Southeast Asia	Both	Chewing tobacco	1990	8.34337	10.7875	6.13545
DALYs (Disability-Adjusted Life Years)	Southeast Asia	Male	Chewing tobacco	1991	4.58074	7.4809	2.37242
DALYs (Disability-Adjusted Life Years)	Southeast Asia	Female	Chewing tobacco	1991	11.3837	15.3531	7.913052627110001
DALYs (Disability-Adjusted Life Years)	Southeast Asia	Both	Chewing tobacco	1991	8.379145453229999	10.8383	6.244045837210001
DALYs (Disability-Adjusted Life Years)	Southeast Asia	Male	Chewing tobacco	1992	4.59331	7.48335	2.3742434503200003
DALYs (Disability-Adjusted Life Years)	Southeast Asia	Female	Chewing tobacco	1992	11.500695847440001	15.454249151720001	8.00121
DALYs (Disability-Adjusted Life Years)	Southeast Asia	Both	Chewing tobacco	1992	8.451008500210001	10.8493	6.3453036139500005
DALYs (Disability-Adjusted Life Years)	Southeast Asia	Male	Chewing tobacco	1993	4.57744	7.34797	2.3414183042600003
DALYs (Disability-Adjusted Life Years)	Southeast Asia	Female	Chewing tobacco	1993	11.64	15.8531	8.16249
DALYs (Disability-Adjusted Life Years)	Southeast Asia	Both	Chewing tobacco	1993	8.522269419939999	10.9247	6.39219
DALYs (Disability-Adjusted Life Years)	Southeast Asia	Male	Chewing tobacco	1994	4.61048	7.4138453671399995	2.35782
DALYs (Disability-Adjusted Life Years)	Southeast Asia	Female	Chewing tobacco	1994	11.7745	15.9672	8.06847
DALYs (Disability-Adjusted Life Years)	Southeast Asia	Both	Chewing tobacco	1994	8.61616	11.0572	6.45271
DALYs (Disability-Adjusted Life Years)	Southeast Asia	Male	Chewing tobacco	1995	4.64321	7.52409	2.37719
DALYs (Disability-Adjusted Life Years)	Southeast Asia	Female	Chewing tobacco	1995	11.8937	16.1018	8.20633
DALYs (Disability-Adjusted Life Years)	Southeast Asia	Both	Chewing tobacco	1995	8.70253	11.268974749689999	6.4818670988800005
DALYs (Disability-Adjusted Life Years)	Southeast Asia	Male	Chewing tobacco	1996	4.64497	7.31582	2.39465
DALYs (Disability-Adjusted Life Years)	Southeast Asia	Female	Chewing tobacco	1996	12.055	16.2161	8.39532
DALYs (Disability-Adjusted Life Years)	Southeast Asia	Both	Chewing tobacco	1996	8.7967	11.3752	6.581511046789999
DALYs (Disability-Adjusted Life Years)	Southeast Asia	Male	Chewing tobacco	1997	4.64557	7.46214	2.41996
DALYs (Disability-Adjusted Life Years)	Southeast Asia	Female	Chewing tobacco	1997	12.086431577779999	16.4432	8.370107475760001
DALYs (Disability-Adjusted Life Years)	Southeast Asia	Both	Chewing tobacco	1997	8.81999	11.390113644780001	6.55855
DALYs (Disability-Adjusted Life Years)	Southeast Asia	Male	Chewing tobacco	1998	4.63142	7.360690120949999	2.40783
DALYs (Disability-Adjusted Life Years)	Southeast Asia	Female	Chewing tobacco	1998	12.0297	16.314862059670002	8.419693132899999
DALYs (Disability-Adjusted Life Years)	Southeast Asia	Both	Chewing tobacco	1998	8.78964	11.4182	6.57137
DALYs (Disability-Adjusted Life Years)	Southeast Asia	Male	Chewing tobacco	1999	4.62166	7.439586513589999	2.37273
DALYs (Disability-Adjusted Life Years)	Southeast Asia	Female	Chewing tobacco	1999	12.080721127210001	16.6203	8.39292
DALYs (Disability-Adjusted Life Years)	Southeast Asia	Both	Chewing tobacco	1999	8.82081	11.5836	6.57302
DALYs (Disability-Adjusted Life Years)	Southeast Asia	Male	Chewing tobacco	2000	4.63574	7.309191144230001	2.40081
DALYs (Disability-Adjusted Life Years)	Southeast Asia	Female	Chewing tobacco	2000	12.0357	16.5931	8.30678
DALYs (Disability-Adjusted Life Years)	Southeast Asia	Both	Chewing tobacco	2000	8.81015	11.4354	6.627995149029999
DALYs (Disability-Adjusted Life Years)	Southeast Asia	Male	Chewing tobacco	2001	4.63586	7.27645	2.4433500005199997
DALYs (Disability-Adjusted Life Years)	Southeast Asia	Female	Chewing tobacco	2001	11.8471	16.164395733590002	8.220984624549999
DALYs (Disability-Adjusted Life Years)	Southeast Asia	Both	Chewing tobacco	2001	8.71257	11.2221	6.515328341290001
DALYs (Disability-Adjusted Life Years)	Southeast Asia	Male	Chewing tobacco	2002	4.63053	7.39786	2.4469723971199997
DALYs (Disability-Adjusted Life Years)	Southeast Asia	Female	Chewing tobacco	2002	11.6628	15.9188	8.160372257699999
DALYs (Disability-Adjusted Life Years)	Southeast Asia	Both	Chewing tobacco	2002	8.61698	11.1842	6.498109767089999
DALYs (Disability-Adjusted Life Years)	Southeast Asia	Male	Chewing tobacco	2003	4.70083	7.487506923730001	2.49481
DALYs (Disability-Adjusted Life Years)	Southeast Asia	Female	Chewing tobacco	2003	11.491772927669999	15.802740978570002	8.07817
DALYs (Disability-Adjusted Life Years)	Southeast Asia	Both	Chewing tobacco	2003	8.56377	11.1379	6.400960500789999
DALYs (Disability-Adjusted Life Years)	Southeast Asia	Male	Chewing tobacco	2004	4.7820028396000005	7.4671390853999995	2.50674
DALYs (Disability-Adjusted Life Years)	Southeast Asia	Female	Chewing tobacco	2004	11.391980055060001	15.461	7.991184677010001
DALYs (Disability-Adjusted Life Years)	Southeast Asia	Both	Chewing tobacco	2004	8.556824284480001	11.177	6.380278730540001
DALYs (Disability-Adjusted Life Years)	Southeast Asia	Male	Chewing tobacco	2005	4.92276	7.536184442210001	2.58129
DALYs (Disability-Adjusted Life Years)	Southeast Asia	Female	Chewing tobacco	2005	11.2479	15.283761633180001	7.96209
DALYs (Disability-Adjusted Life Years)	Southeast Asia	Both	Chewing tobacco	2005	8.55368	11.0323	6.453539244770001
DALYs (Disability-Adjusted Life Years)	Southeast Asia	Male	Chewing tobacco	2006	4.96273	7.65608	2.657
DALYs (Disability-Adjusted Life Years)	Southeast Asia	Female	Chewing tobacco	2006	11.111044045849999	15.2515	7.870675643799999
DALYs (Disability-Adjusted Life Years)	Southeast Asia	Both	Chewing tobacco	2006	8.50356	10.9141	6.39001
DALYs (Disability-Adjusted Life Years)	Southeast Asia	Male	Chewing tobacco	2007	5.08724	7.681742137530001	2.7056466816399998
DALYs (Disability-Adjusted Life Years)	Southeast Asia	Female	Chewing tobacco	2007	10.9545	14.942792355609999	7.6785397476999995
DALYs (Disability-Adjusted Life Years)	Southeast Asia	Both	Chewing tobacco	2007	8.48472	10.8774	6.42734
DALYs (Disability-Adjusted Life Years)	Southeast Asia	Male	Chewing tobacco	2008	5.24275	7.95645	2.7960317799700003
DALYs (Disability-Adjusted Life Years)	Southeast Asia	Female	Chewing tobacco	2008	10.8258	14.9782	7.49484
DALYs (Disability-Adjusted Life Years)	Southeast Asia	Both	Chewing tobacco	2008	8.49551	10.9327	6.4607
DALYs (Disability-Adjusted Life Years)	Southeast Asia	Male	Chewing tobacco	2009	5.2789	8.102084038480001	2.79938
DALYs (Disability-Adjusted Life Years)	Southeast Asia	Female	Chewing tobacco	2009	10.696	14.662804164359999	7.47836
DALYs (Disability-Adjusted Life Years)	Southeast Asia	Both	Chewing tobacco	2009	8.44796	10.6854	6.39515
DALYs (Disability-Adjusted Life Years)	Southeast Asia	Male	Chewing tobacco	2010	5.31048	8.108651704789999	2.8541256967899997
DALYs (Disability-Adjusted Life Years)	Southeast Asia	Female	Chewing tobacco	2010	10.5545	14.477243849609998	7.31205
DALYs (Disability-Adjusted Life Years)	Southeast Asia	Both	Chewing tobacco	2010	8.39256	10.652222183840001	6.31766
DALYs (Disability-Adjusted Life Years)	Southeast Asia	Male	Chewing tobacco	2011	5.33349	8.13214	2.88726
DALYs (Disability-Adjusted Life Years)	Southeast Asia	Female	Chewing tobacco	2011	10.4553	14.313771926480001	7.275753793899999
DALYs (Disability-Adjusted Life Years)	Southeast Asia	Both	Chewing tobacco	2011	8.35278	10.6783	6.18658
DALYs (Disability-Adjusted Life Years)	Southeast Asia	Male	Chewing tobacco	2012	5.23922	7.99055	2.80735
DALYs (Disability-Adjusted Life Years)	Southeast Asia	Female	Chewing tobacco	2012	10.234420850700001	13.9495	7.1803229455099995
DALYs (Disability-Adjusted Life Years)	Southeast Asia	Both	Chewing tobacco	2012	8.18827	10.3349	6.04381
DALYs (Disability-Adjusted Life Years)	Southeast Asia	Male	Chewing tobacco	2013	5.20931	7.976389320559999	2.79756
DALYs (Disability-Adjusted Life Years)	Southeast Asia	Female	Chewing tobacco	2013	10.0678	13.7513	7.076280176129999
DALYs (Disability-Adjusted Life Years)	Southeast Asia	Both	Chewing tobacco	2013	8.08243	10.245734294430001	6.01845
DALYs (Disability-Adjusted Life Years)	Southeast Asia	Male	Chewing tobacco	2014	5.167562494919999	7.90526	2.78199
DALYs (Disability-Adjusted Life Years)	Southeast Asia	Female	Chewing tobacco	2014	9.94893	13.473108812269999	7.00448
DALYs (Disability-Adjusted Life Years)	Southeast Asia	Both	Chewing tobacco	2014	7.99579	10.219557184500001	5.990646566800001
DALYs (Disability-Adjusted Life Years)	Southeast Asia	Male	Chewing tobacco	2015	5.09189	7.758749667859999	2.77229
DALYs (Disability-Adjusted Life Years)	Southeast Asia	Female	Chewing tobacco	2015	9.81135	13.4922	6.89751
DALYs (Disability-Adjusted Life Years)	Southeast Asia	Both	Chewing tobacco	2015	7.88058	10.0394	5.94369
DALYs (Disability-Adjusted Life Years)	Southeast Asia	Male	Chewing tobacco	2016	4.97332	7.68371	2.69058
DALYs (Disability-Adjusted Life Years)	Southeast Asia	Female	Chewing tobacco	2016	9.71647	13.4303	6.79857
DALYs (Disability-Adjusted Life Years)	Southeast Asia	Both	Chewing tobacco	2016	7.76875	9.91998	5.79142
DALYs (Disability-Adjusted Life Years)	Southeast Asia	Male	Chewing tobacco	2017	4.887796653310001	7.60836	2.5721167921599997
DALYs (Disability-Adjusted Life Years)	Southeast Asia	Female	Chewing tobacco	2017	9.62663	13.307	6.715435629840001
DALYs (Disability-Adjusted Life Years)	Southeast Asia	Both	Chewing tobacco	2017	7.6761	9.98002	5.76281
DALYs (Disability-Adjusted Life Years)	Southeast Asia	Male	Chewing tobacco	2018	4.81709	7.28062	2.5189591656299997
DALYs (Disability-Adjusted Life Years)	Southeast Asia	Female	Chewing tobacco	2018	9.61574	13.0509	6.742006066349999
DALYs (Disability-Adjusted Life Years)	Southeast Asia	Both	Chewing tobacco	2018	7.6350463379799995	9.69419	5.68294
DALYs (Disability-Adjusted Life Years)	Southeast Asia	Male	Chewing tobacco	2019	4.737542936800001	7.2803045631800005	2.57605
DALYs (Disability-Adjusted Life Years)	Southeast Asia	Female	Chewing tobacco	2019	9.62641	13.1289	6.64186
DALYs (Disability-Adjusted Life Years)	Southeast Asia	Both	Chewing tobacco	2019	7.60182	9.921900705979999	5.6201527568200005
DALYs (Disability-Adjusted Life Years)	Southeast Asia	Male	Chewing tobacco	2020	4.51873	6.97415	2.43881
DALYs (Disability-Adjusted Life Years)	Southeast Asia	Female	Chewing tobacco	2020	9.51906	12.919068383759999	6.516844548710001
DALYs (Disability-Adjusted Life Years)	Southeast Asia	Both	Chewing tobacco	2020	7.44121	9.632189533530001	5.451007478089999
DALYs (Disability-Adjusted Life Years)	Southeast Asia	Male	Chewing tobacco	2021	4.55938	7.031747427230001	2.46117
DALYs (Disability-Adjusted Life Years)	Southeast Asia	Female	Chewing tobacco	2021	9.59536	13.326	6.50643
DALYs (Disability-Adjusted Life Years)	Southeast Asia	Both	Chewing tobacco	2021	7.50512	9.684671806599999	5.43005
DALYs (Disability-Adjusted Life Years)	Central Asia	Male	High alcohol use	1990	27.1332	34.3414	19.7084
DALYs (Disability-Adjusted Life Years)	Central Asia	Female	High alcohol use	1990	1.8697191306799998	2.71061	1.12715
DALYs (Disability-Adjusted Life Years)	Central Asia	Both	High alcohol use	1990	13.0661	16.626	9.51823
DALYs (Disability-Adjusted Life Years)	Central Asia	Male	High alcohol use	1991	27.971336021890004	35.2233	19.9695
DALYs (Disability-Adjusted Life Years)	Central Asia	Female	High alcohol use	1991	1.90418	2.72832	1.14619
DALYs (Disability-Adjusted Life Years)	Central Asia	Both	High alcohol use	1991	13.521565947049998	17.0475	9.71491
DALYs (Disability-Adjusted Life Years)	Central Asia	Male	High alcohol use	1992	28.203842082980003	35.372802837740004	20.1775
DALYs (Disability-Adjusted Life Years)	Central Asia	Female	High alcohol use	1992	1.9808170767900002	2.83797	1.1750034147000001
DALYs (Disability-Adjusted Life Years)	Central Asia	Both	High alcohol use	1992	13.741495451610001	17.280571993349998	9.88697
DALYs (Disability-Adjusted Life Years)	Central Asia	Male	High alcohol use	1993	27.892365627809998	35.133375109570004	19.8733
DALYs (Disability-Adjusted Life Years)	Central Asia	Female	High alcohol use	1993	2.29639	3.28615	1.36517
DALYs (Disability-Adjusted Life Years)	Central Asia	Both	High alcohol use	1993	13.790358845770001	17.347835426339998	9.8929
DALYs (Disability-Adjusted Life Years)	Central Asia	Male	High alcohol use	1994	27.5378	34.6092	19.4482
DALYs (Disability-Adjusted Life Years)	Central Asia	Female	High alcohol use	1994	2.41943	3.4912	1.4328207068599998
DALYs (Disability-Adjusted Life Years)	Central Asia	Both	High alcohol use	1994	13.739399911069999	17.3646	9.695492028350001
DALYs (Disability-Adjusted Life Years)	Central Asia	Male	High alcohol use	1995	26.596727189249997	33.2485	18.808446032109998
DALYs (Disability-Adjusted Life Years)	Central Asia	Female	High alcohol use	1995	2.31986	3.35584	1.38303
DALYs (Disability-Adjusted Life Years)	Central Asia	Both	High alcohol use	1995	13.2951	16.7012	9.448525897949999
DALYs (Disability-Adjusted Life Years)	Central Asia	Male	High alcohol use	1996	24.770272668100002	31.083744808369996	17.5776
DALYs (Disability-Adjusted Life Years)	Central Asia	Female	High alcohol use	1996	1.8127545835999999	2.58442	1.1088380656899999
DALYs (Disability-Adjusted Life Years)	Central Asia	Both	High alcohol use	1996	12.2196	15.4324	8.69799
DALYs (Disability-Adjusted Life Years)	Central Asia	Male	High alcohol use	1997	23.662341025099998	29.9827	16.7428
DALYs (Disability-Adjusted Life Years)	Central Asia	Female	High alcohol use	1997	1.66303	2.34758	1.05144
DALYs (Disability-Adjusted Life Years)	Central Asia	Both	High alcohol use	1997	11.6468	14.691610059559999	8.32209
DALYs (Disability-Adjusted Life Years)	Central Asia	Male	High alcohol use	1998	22.7837	29.0114	16.0839
DALYs (Disability-Adjusted Life Years)	Central Asia	Female	High alcohol use	1998	1.5571958612699999	2.18393	0.9886709325599999
DALYs (Disability-Adjusted Life Years)	Central Asia	Both	High alcohol use	1998	11.2063	14.2073	7.99594
DALYs (Disability-Adjusted Life Years)	Central Asia	Male	High alcohol use	1999	22.903	29.0644	16.059
DALYs (Disability-Adjusted Life Years)	Central Asia	Female	High alcohol use	1999	1.5996728625299999	2.26063	1.0288
DALYs (Disability-Adjusted Life Years)	Central Asia	Both	High alcohol use	1999	11.2984	14.343922935470001	7.98962
DALYs (Disability-Adjusted Life Years)	Central Asia	Male	High alcohol use	2000	22.2585	28.163882824799998	15.639008210139998
DALYs (Disability-Adjusted Life Years)	Central Asia	Female	High alcohol use	2000	1.5451810899499998	2.18026	0.993362
DALYs (Disability-Adjusted Life Years)	Central Asia	Both	High alcohol use	2000	10.9854	13.9693	7.745264522449999
DALYs (Disability-Adjusted Life Years)	Central Asia	Male	High alcohol use	2001	22.3207	28.6241	15.8768
DALYs (Disability-Adjusted Life Years)	Central Asia	Female	High alcohol use	2001	1.57358	2.2161297109699998	1.03541
DALYs (Disability-Adjusted Life Years)	Central Asia	Both	High alcohol use	2001	11.0422	14.0662	7.871335858430001
DALYs (Disability-Adjusted Life Years)	Central Asia	Male	High alcohol use	2002	22.0796	28.0046	15.674378095119998
DALYs (Disability-Adjusted Life Years)	Central Asia	Female	High alcohol use	2002	1.61032	2.25333	1.08209
DALYs (Disability-Adjusted Life Years)	Central Asia	Both	High alcohol use	2002	10.9474	13.8849	7.823765900679999
DALYs (Disability-Adjusted Life Years)	Central Asia	Male	High alcohol use	2003	21.7513	27.3991	15.4748
DALYs (Disability-Adjusted Life Years)	Central Asia	Female	High alcohol use	2003	1.63467	2.26188	1.10893
DALYs (Disability-Adjusted Life Years)	Central Asia	Both	High alcohol use	2003	10.8117	13.6146	7.71868
DALYs (Disability-Adjusted Life Years)	Central Asia	Male	High alcohol use	2004	21.4665	27.298899048859997	15.207128594919999
DALYs (Disability-Adjusted Life Years)	Central Asia	Female	High alcohol use	2004	1.7540179239799998	2.39643	1.18273
DALYs (Disability-Adjusted Life Years)	Central Asia	Both	High alcohol use	2004	10.7433	13.6013	7.678660700360001
DALYs (Disability-Adjusted Life Years)	Central Asia	Male	High alcohol use	2005	21.0134	26.811937532410003	14.955353160549999
DALYs (Disability-Adjusted Life Years)	Central Asia	Female	High alcohol use	2005	1.8001448515199998	2.45395	1.2053115937599999
DALYs (Disability-Adjusted Life Years)	Central Asia	Both	High alcohol use	2005	10.5593	13.400527767329999	7.57942
DALYs (Disability-Adjusted Life Years)	Central Asia	Male	High alcohol use	2006	20.1617	25.6949	14.304739598469999
DALYs (Disability-Adjusted Life Years)	Central Asia	Female	High alcohol use	2006	1.8154860897499998	2.49961	1.1989066428200001
DALYs (Disability-Adjusted Life Years)	Central Asia	Both	High alcohol use	2006	10.1817	13.0021	7.31374
DALYs (Disability-Adjusted Life Years)	Central Asia	Male	High alcohol use	2007	19.7615	25.126122364270003	13.9766
DALYs (Disability-Adjusted Life Years)	Central Asia	Female	High alcohol use	2007	1.7269	2.33006	1.15744
DALYs (Disability-Adjusted Life Years)	Central Asia	Both	High alcohol use	2007	9.94022	12.6037	7.0990225037700005
DALYs (Disability-Adjusted Life Years)	Central Asia	Male	High alcohol use	2008	20.3733	25.5678	14.559914422819999
DALYs (Disability-Adjusted Life Years)	Central Asia	Female	High alcohol use	2008	1.6596393459099998	2.23341	1.11397
DALYs (Disability-Adjusted Life Years)	Central Asia	Both	High alcohol use	2008	10.1735	12.8375	7.293412879240001
DALYs (Disability-Adjusted Life Years)	Central Asia	Male	High alcohol use	2009	20.3807	25.6796	14.674876350229999
DALYs (Disability-Adjusted Life Years)	Central Asia	Female	High alcohol use	2009	1.70819	2.32444	1.13766
DALYs (Disability-Adjusted Life Years)	Central Asia	Both	High alcohol use	2009	10.1911	12.8038	7.34655
DALYs (Disability-Adjusted Life Years)	Central Asia	Male	High alcohol use	2010	20.4747	26.0519	14.8228
DALYs (Disability-Adjusted Life Years)	Central Asia	Female	High alcohol use	2010	1.71629	2.31756	1.1385559442700002
DALYs (Disability-Adjusted Life Years)	Central Asia	Both	High alcohol use	2010	10.231783219330001	13.022458974980001	7.41265
DALYs (Disability-Adjusted Life Years)	Central Asia	Male	High alcohol use	2011	21.5504	27.3654	15.626636470790002
DALYs (Disability-Adjusted Life Years)	Central Asia	Female	High alcohol use	2011	1.7008640744899999	2.3070718718800003	1.13383
DALYs (Disability-Adjusted Life Years)	Central Asia	Both	High alcohol use	2011	10.7033	13.5928	7.75596
DALYs (Disability-Adjusted Life Years)	Central Asia	Male	High alcohol use	2012	21.472600033139997	27.4093	15.707819954940001
DALYs (Disability-Adjusted Life Years)	Central Asia	Female	High alcohol use	2012	1.6858574252299998	2.2688355106900002	1.1076
DALYs (Disability-Adjusted Life Years)	Central Asia	Both	High alcohol use	2012	10.6578	13.5883	7.77544
DALYs (Disability-Adjusted Life Years)	Central Asia	Male	High alcohol use	2013	19.7232	25.341	14.408
DALYs (Disability-Adjusted Life Years)	Central Asia	Female	High alcohol use	2013	1.60745	2.14941	1.05069
DALYs (Disability-Adjusted Life Years)	Central Asia	Both	High alcohol use	2013	9.821009738879999	12.627384568499998	7.16785
DALYs (Disability-Adjusted Life Years)	Central Asia	Male	High alcohol use	2014	19.6563	25.2704	14.1909
DALYs (Disability-Adjusted Life Years)	Central Asia	Female	High alcohol use	2014	1.59468	2.16714	1.02915
DALYs (Disability-Adjusted Life Years)	Central Asia	Both	High alcohol use	2014	9.77594	12.505855551680002	7.1333
DALYs (Disability-Adjusted Life Years)	Central Asia	Male	High alcohol use	2015	20.3647	26.07	14.6161
DALYs (Disability-Adjusted Life Years)	Central Asia	Female	High alcohol use	2015	1.6139131137100002	2.20534	1.05041
DALYs (Disability-Adjusted Life Years)	Central Asia	Both	High alcohol use	2015	10.1086	12.9377	7.32719
DALYs (Disability-Adjusted Life Years)	Central Asia	Male	High alcohol use	2016	20.7402	26.363097137879997	14.872
DALYs (Disability-Adjusted Life Years)	Central Asia	Female	High alcohol use	2016	1.6276222428199998	2.21942	1.05484
DALYs (Disability-Adjusted Life Years)	Central Asia	Both	High alcohol use	2016	10.289049152599999	13.089995796650001	7.406208926350001
DALYs (Disability-Adjusted Life Years)	Central Asia	Male	High alcohol use	2017	20.16	25.7168	14.6436
DALYs (Disability-Adjusted Life Years)	Central Asia	Female	High alcohol use	2017	1.6025120690799999	2.20667	1.04256
DALYs (Disability-Adjusted Life Years)	Central Asia	Both	High alcohol use	2017	10.0291	12.8244	7.32482
DALYs (Disability-Adjusted Life Years)	Central Asia	Male	High alcohol use	2018	20.0483	25.922818546090003	14.2927
DALYs (Disability-Adjusted Life Years)	Central Asia	Female	High alcohol use	2018	1.6167953327299998	2.2170787973799997	1.06201
DALYs (Disability-Adjusted Life Years)	Central Asia	Both	High alcohol use	2018	9.99695	12.8749	7.17016
DALYs (Disability-Adjusted Life Years)	Central Asia	Male	High alcohol use	2019	19.6351	25.1302	14.088747195380002
DALYs (Disability-Adjusted Life Years)	Central Asia	Female	High alcohol use	2019	1.62915	2.25699	1.06436
DALYs (Disability-Adjusted Life Years)	Central Asia	Both	High alcohol use	2019	9.83433	12.6073	7.09432
DALYs (Disability-Adjusted Life Years)	Central Asia	Male	High alcohol use	2020	19.251727610779998	24.6722	13.838353626879998
DALYs (Disability-Adjusted Life Years)	Central Asia	Female	High alcohol use	2020	1.59846	2.23482	1.0447645563099999
DALYs (Disability-Adjusted Life Years)	Central Asia	Both	High alcohol use	2020	9.63774	12.3664	6.98435
DALYs (Disability-Adjusted Life Years)	Central Asia	Male	High alcohol use	2021	18.8822	24.4761	13.3386
DALYs (Disability-Adjusted Life Years)	Central Asia	Female	High alcohol use	2021	1.60032	2.2580284925200003	1.05388
DALYs (Disability-Adjusted Life Years)	Central Asia	Both	High alcohol use	2021	9.47789	12.2065	6.73178
DALYs (Disability-Adjusted Life Years)	North Africa and Middle East	Male	High alcohol use	1990	1.45458	2.03409	0.9164190432099999
DALYs (Disability-Adjusted Life Years)	North Africa and Middle East	Female	High alcohol use	1990	0.0975859	0.14812910133999999	0.0578835
DALYs (Disability-Adjusted Life Years)	North Africa and Middle East	Both	High alcohol use	1990	0.790755	1.10587	0.503705
DALYs (Disability-Adjusted Life Years)	North Africa and Middle East	Male	High alcohol use	1991	1.48032	2.06551	0.954064
DALYs (Disability-Adjusted Life Years)	North Africa and Middle East	Female	High alcohol use	1991	0.0988291	0.146343	0.060442928449999996
DALYs (Disability-Adjusted Life Years)	North Africa and Middle East	Both	High alcohol use	1991	0.8045417270299999	1.11555	0.515976
DALYs (Disability-Adjusted Life Years)	North Africa and Middle East	Male	High alcohol use	1992	1.50415	2.07139	0.975321
DALYs (Disability-Adjusted Life Years)	North Africa and Middle East	Female	High alcohol use	1992	0.100579	0.146959	0.062306674799999996
DALYs (Disability-Adjusted Life Years)	North Africa and Middle East	Both	High alcohol use	1992	0.817512	1.12536	0.538872
DALYs (Disability-Adjusted Life Years)	North Africa and Middle East	Male	High alcohol use	1993	1.52232	2.11313	0.986134
DALYs (Disability-Adjusted Life Years)	North Africa and Middle East	Female	High alcohol use	1993	0.10232376282000001	0.149982	0.0644807
DALYs (Disability-Adjusted Life Years)	North Africa and Middle East	Both	High alcohol use	1993	0.827627	1.14317	0.5412644063500001
DALYs (Disability-Adjusted Life Years)	North Africa and Middle East	Male	High alcohol use	1994	1.53443	2.11252	0.9887305723500001
DALYs (Disability-Adjusted Life Years)	North Africa and Middle East	Female	High alcohol use	1994	0.103631	0.15388270673999999	0.0661128
DALYs (Disability-Adjusted Life Years)	North Africa and Middle East	Both	High alcohol use	1994	0.834283	1.15292	0.547738
DALYs (Disability-Adjusted Life Years)	North Africa and Middle East	Male	High alcohol use	1995	1.5511	2.11487	0.992905
DALYs (Disability-Adjusted Life Years)	North Africa and Middle East	Female	High alcohol use	1995	0.10365914878999999	0.153957	0.0648719
DALYs (Disability-Adjusted Life Years)	North Africa and Middle East	Both	High alcohol use	1995	0.842577	1.15202	0.550392
DALYs (Disability-Adjusted Life Years)	North Africa and Middle East	Male	High alcohol use	1996	1.5518743549400003	2.12438	0.9801
DALYs (Disability-Adjusted Life Years)	North Africa and Middle East	Female	High alcohol use	1996	0.102802	0.150445	0.0650116
DALYs (Disability-Adjusted Life Years)	North Africa and Middle East	Both	High alcohol use	1996	0.8422366403099999	1.1555928389399999	0.540442
DALYs (Disability-Adjusted Life Years)	North Africa and Middle East	Male	High alcohol use	1997	1.55511	2.13905	0.9800359158899999
DALYs (Disability-Adjusted Life Years)	North Africa and Middle East	Female	High alcohol use	1997	0.102079	0.147975	0.0652407
DALYs (Disability-Adjusted Life Years)	North Africa and Middle East	Both	High alcohol use	1997	0.84326	1.15946	0.539102
DALYs (Disability-Adjusted Life Years)	North Africa and Middle East	Male	High alcohol use	1998	1.5554598818999998	2.133	0.981692
DALYs (Disability-Adjusted Life Years)	North Africa and Middle East	Female	High alcohol use	1998	0.10153266936000001	0.14689710153000002	0.0663201
DALYs (Disability-Adjusted Life Years)	North Africa and Middle East	Both	High alcohol use	1998	0.842994	1.1513080473100001	0.539702
DALYs (Disability-Adjusted Life Years)	North Africa and Middle East	Male	High alcohol use	1999	1.54752	2.10153	0.965259
DALYs (Disability-Adjusted Life Years)	North Africa and Middle East	Female	High alcohol use	1999	0.10057692364000001	0.14388	0.0656054
DALYs (Disability-Adjusted Life Years)	North Africa and Middle East	Both	High alcohol use	1999	0.8383306325900001	1.13619	0.5302431912400001
DALYs (Disability-Adjusted Life Years)	North Africa and Middle East	Male	High alcohol use	2000	1.52711	2.09912	0.9464497861400001
DALYs (Disability-Adjusted Life Years)	North Africa and Middle East	Female	High alcohol use	2000	0.0969254	0.138038	0.063398
DALYs (Disability-Adjusted Life Years)	North Africa and Middle East	Both	High alcohol use	2000	0.826207	1.13064	0.52702
DALYs (Disability-Adjusted Life Years)	North Africa and Middle East	Male	High alcohol use	2001	1.49447	2.04332	0.927603
DALYs (Disability-Adjusted Life Years)	North Africa and Middle East	Female	High alcohol use	2001	0.0926303	0.13147	0.0600265
DALYs (Disability-Adjusted Life Years)	North Africa and Middle East	Both	High alcohol use	2001	0.807435	1.10363	0.511996
DALYs (Disability-Adjusted Life Years)	North Africa and Middle East	Male	High alcohol use	2002	1.46282	1.99451	0.9131281127199999
DALYs (Disability-Adjusted Life Years)	North Africa and Middle East	Female	High alcohol use	2002	0.0871829	0.12124234891999999	0.054763766830000005
DALYs (Disability-Adjusted Life Years)	North Africa and Middle East	Both	High alcohol use	2002	0.788686	1.07457	0.498548
DALYs (Disability-Adjusted Life Years)	North Africa and Middle East	Male	High alcohol use	2003	1.4411055561700001	1.95762	0.9014305567299999
DALYs (Disability-Adjusted Life Years)	North Africa and Middle East	Female	High alcohol use	2003	0.0807823	0.113368	0.0519019
DALYs (Disability-Adjusted Life Years)	North Africa and Middle East	Both	High alcohol use	2003	0.774685	1.04988	0.49049107178999996
DALYs (Disability-Adjusted Life Years)	North Africa and Middle East	Male	High alcohol use	2004	1.4034892272900001	1.87841	0.8952159721499999
DALYs (Disability-Adjusted Life Years)	North Africa and Middle East	Female	High alcohol use	2004	0.0747236	0.105057	0.0469996
DALYs (Disability-Adjusted Life Years)	North Africa and Middle East	Both	High alcohol use	2004	0.752823	1.00776	0.484182
DALYs (Disability-Adjusted Life Years)	North Africa and Middle East	Male	High alcohol use	2005	1.38762	1.84954	0.874995
DALYs (Disability-Adjusted Life Years)	North Africa and Middle East	Female	High alcohol use	2005	0.0714722	0.10090161090000001	0.0452296
DALYs (Disability-Adjusted Life Years)	North Africa and Middle East	Both	High alcohol use	2005	0.743342	0.9861027653600001	0.47395776062000006
DALYs (Disability-Adjusted Life Years)	North Africa and Middle East	Male	High alcohol use	2006	1.3813023608100001	1.85655	0.871911
DALYs (Disability-Adjusted Life Years)	North Africa and Middle East	Female	High alcohol use	2006	0.0692564	0.0974436	0.043122563679999996
DALYs (Disability-Adjusted Life Years)	North Africa and Middle East	Both	High alcohol use	2006	0.739103	0.989444	0.470816
DALYs (Disability-Adjusted Life Years)	North Africa and Middle East	Male	High alcohol use	2007	1.3796860695800002	1.83364	0.8905848610900001
DALYs (Disability-Adjusted Life Years)	North Africa and Middle East	Female	High alcohol use	2007	0.0676584	0.0946623	0.0423673
DALYs (Disability-Adjusted Life Years)	North Africa and Middle East	Both	High alcohol use	2007	0.737697	0.9792215801899999	0.48001822754999995
DALYs (Disability-Adjusted Life Years)	North Africa and Middle East	Male	High alcohol use	2008	1.38756	1.8405832211700002	0.903838
DALYs (Disability-Adjusted Life Years)	North Africa and Middle East	Female	High alcohol use	2008	0.0670857	0.0948146	0.0428229
DALYs (Disability-Adjusted Life Years)	North Africa and Middle East	Both	High alcohol use	2008	0.74184	0.9826842724999999	0.487846
DALYs (Disability-Adjusted Life Years)	North Africa and Middle East	Male	High alcohol use	2009	1.3896863472599998	1.84415	0.904223
DALYs (Disability-Adjusted Life Years)	North Africa and Middle East	Female	High alcohol use	2009	0.0673674	0.0958621	0.042366560309999995
DALYs (Disability-Adjusted Life Years)	North Africa and Middle East	Both	High alcohol use	2009	0.743498	0.985582	0.485235
DALYs (Disability-Adjusted Life Years)	North Africa and Middle East	Male	High alcohol use	2010	1.36397	1.7800727704100001	0.898638
DALYs (Disability-Adjusted Life Years)	North Africa and Middle East	Female	High alcohol use	2010	0.0662566	0.0937149	0.0428174
DALYs (Disability-Adjusted Life Years)	North Africa and Middle East	Both	High alcohol use	2010	0.730235	0.954712	0.482812
DALYs (Disability-Adjusted Life Years)	North Africa and Middle East	Male	High alcohol use	2011	1.3246590900100002	1.7339609117900001	0.874027
DALYs (Disability-Adjusted Life Years)	North Africa and Middle East	Female	High alcohol use	2011	0.0652801	0.0907346	0.0422733
DALYs (Disability-Adjusted Life Years)	North Africa and Middle East	Both	High alcohol use	2011	0.710065	0.9303569618499999	0.476243
DALYs (Disability-Adjusted Life Years)	North Africa and Middle East	Male	High alcohol use	2012	1.2924	1.69338	0.836261
DALYs (Disability-Adjusted Life Years)	North Africa and Middle East	Female	High alcohol use	2012	0.0643622	0.088581	0.041855
DALYs (Disability-Adjusted Life Years)	North Africa and Middle East	Both	High alcohol use	2012	0.693554	0.9118621111599999	0.458735
DALYs (Disability-Adjusted Life Years)	North Africa and Middle East	Male	High alcohol use	2013	1.27588	1.66983	0.825268
DALYs (Disability-Adjusted Life Years)	North Africa and Middle East	Female	High alcohol use	2013	0.0645514	0.0895596	0.0423598
DALYs (Disability-Adjusted Life Years)	North Africa and Middle East	Both	High alcohol use	2013	0.685648	0.8996616668199999	0.450389
DALYs (Disability-Adjusted Life Years)	North Africa and Middle East	Male	High alcohol use	2014	1.25047	1.66257	0.808835
DALYs (Disability-Adjusted Life Years)	North Africa and Middle East	Female	High alcohol use	2014	0.0643682	0.0892622	0.0418721
DALYs (Disability-Adjusted Life Years)	North Africa and Middle East	Both	High alcohol use	2014	0.673036	0.8948468388499999	0.44018900429999996
DALYs (Disability-Adjusted Life Years)	North Africa and Middle East	Male	High alcohol use	2015	1.23404	1.6441192390700001	0.807381
DALYs (Disability-Adjusted Life Years)	North Africa and Middle East	Female	High alcohol use	2015	0.063985	0.0882695	0.041473906799999995
DALYs (Disability-Adjusted Life Years)	North Africa and Middle East	Both	High alcohol use	2015	0.664958	0.8835050189700001	0.435982
DALYs (Disability-Adjusted Life Years)	North Africa and Middle East	Male	High alcohol use	2016	1.2132560348599999	1.6142489704399998	0.791735
DALYs (Disability-Adjusted Life Years)	North Africa and Middle East	Female	High alcohol use	2016	0.0633337	0.0871317	0.0413643
DALYs (Disability-Adjusted Life Years)	North Africa and Middle East	Both	High alcohol use	2016	0.654489	0.866855	0.43088730603000003
DALYs (Disability-Adjusted Life Years)	North Africa and Middle East	Male	High alcohol use	2017	1.1958491954900001	1.59953	0.778655
DALYs (Disability-Adjusted Life Years)	North Africa and Middle East	Female	High alcohol use	2017	0.0616814	0.0853602	0.0400441
DALYs (Disability-Adjusted Life Years)	North Africa and Middle East	Both	High alcohol use	2017	0.645343	0.8609242076699999	0.42410320711000005
DALYs (Disability-Adjusted Life Years)	North Africa and Middle East	Male	High alcohol use	2018	1.18329	1.60563	0.7722576355699999
DALYs (Disability-Adjusted Life Years)	North Africa and Middle East	Female	High alcohol use	2018	0.0600727	0.0846781	0.0394449
DALYs (Disability-Adjusted Life Years)	North Africa and Middle East	Both	High alcohol use	2018	0.638753	0.864929	0.41988178758999994
DALYs (Disability-Adjusted Life Years)	North Africa and Middle East	Male	High alcohol use	2019	1.18187	1.6113548561700002	0.7617190740800001
DALYs (Disability-Adjusted Life Years)	North Africa and Middle East	Female	High alcohol use	2019	0.059121281340000005	0.0841558	0.038920253700000004
DALYs (Disability-Adjusted Life Years)	North Africa and Middle East	Both	High alcohol use	2019	0.6381339257499999	0.8662272668100001	0.41438437893999996
DALYs (Disability-Adjusted Life Years)	North Africa and Middle East	Male	High alcohol use	2020	1.1450322982599999	1.56128	0.729347
DALYs (Disability-Adjusted Life Years)	North Africa and Middle East	Female	High alcohol use	2020	0.0583897	0.083715	0.038118
DALYs (Disability-Adjusted Life Years)	North Africa and Middle East	Both	High alcohol use	2020	0.6186269938000001	0.845287	0.39732104497000004
DALYs (Disability-Adjusted Life Years)	North Africa and Middle East	Male	High alcohol use	2021	1.14387	1.56651	0.722323
DALYs (Disability-Adjusted Life Years)	North Africa and Middle East	Female	High alcohol use	2021	0.0580154	0.0838111	0.0375978
DALYs (Disability-Adjusted Life Years)	North Africa and Middle East	Both	High alcohol use	2021	0.617441	0.849588	0.394021
DALYs (Disability-Adjusted Life Years)	Central Asia	Male	Chewing tobacco	1990	2.56496	4.25748	1.2669294956100001
DALYs (Disability-Adjusted Life Years)	Central Asia	Female	Chewing tobacco	1990	0.46199861444999996	0.6955905105300001	0.274357
DALYs (Disability-Adjusted Life Years)	Central Asia	Both	Chewing tobacco	1990	1.41096	2.1769529028699997	0.8413537728400001
DALYs (Disability-Adjusted Life Years)	Central Asia	Male	Chewing tobacco	1991	2.63328	4.4032689635299995	1.31964
DALYs (Disability-Adjusted Life Years)	Central Asia	Female	Chewing tobacco	1991	0.470992	0.703378	0.28311240737000004
DALYs (Disability-Adjusted Life Years)	Central Asia	Both	Chewing tobacco	1991	1.4505767917599999	2.2663	0.854271
DALYs (Disability-Adjusted Life Years)	Central Asia	Male	Chewing tobacco	1992	2.54888	4.27349	1.26409
DALYs (Disability-Adjusted Life Years)	Central Asia	Female	Chewing tobacco	1992	0.479449	0.7264456323699999	0.29104513095999995
DALYs (Disability-Adjusted Life Years)	Central Asia	Both	Chewing tobacco	1992	1.4191	2.19531	0.8364770884299999
DALYs (Disability-Adjusted Life Years)	Central Asia	Male	Chewing tobacco	1993	2.16514	3.6067854979100002	1.04711
DALYs (Disability-Adjusted Life Years)	Central Asia	Female	Chewing tobacco	1993	0.49859	0.748194	0.29766265191999997
DALYs (Disability-Adjusted Life Years)	Central Asia	Both	Chewing tobacco	1993	1.25611	1.92382	0.767547
DALYs (Disability-Adjusted Life Years)	Central Asia	Male	Chewing tobacco	1994	1.9981837935800002	3.34498	0.9562326721500001
DALYs (Disability-Adjusted Life Years)	Central Asia	Female	Chewing tobacco	1994	0.507457	0.7686146711699999	0.296075
DALYs (Disability-Adjusted Life Years)	Central Asia	Both	Chewing tobacco	1994	1.18745	1.80931	0.718756
DALYs (Disability-Adjusted Life Years)	Central Asia	Male	Chewing tobacco	1995	1.9849820630000001	3.38006	0.93885
DALYs (Disability-Adjusted Life Years)	Central Asia	Female	Chewing tobacco	1995	0.501509	0.75695	0.297956
DALYs (Disability-Adjusted Life Years)	Central Asia	Both	Chewing tobacco	1995	1.18048	1.8072226024900002	0.705787
DALYs (Disability-Adjusted Life Years)	Central Asia	Male	Chewing tobacco	1996	1.9596	3.32216	0.930061
DALYs (Disability-Adjusted Life Years)	Central Asia	Female	Chewing tobacco	1996	0.464153	0.6957414520099999	0.273571
DALYs (Disability-Adjusted Life Years)	Central Asia	Both	Chewing tobacco	1996	1.15024	1.7654900156400002	0.6691088844199999
DALYs (Disability-Adjusted Life Years)	Central Asia	Male	Chewing tobacco	1997	1.9051498283300001	3.24858	0.9138821227099999
DALYs (Disability-Adjusted Life Years)	Central Asia	Female	Chewing tobacco	1997	0.44694545135999997	0.679581	0.263825
DALYs (Disability-Adjusted Life Years)	Central Asia	Both	Chewing tobacco	1997	1.11583	1.68754	0.650671
DALYs (Disability-Adjusted Life Years)	Central Asia	Male	Chewing tobacco	1998	1.8596	3.1028726199100003	0.8844382997299999
DALYs (Disability-Adjusted Life Years)	Central Asia	Female	Chewing tobacco	1998	0.43677767939000006	0.664165	0.25847
DALYs (Disability-Adjusted Life Years)	Central Asia	Both	Chewing tobacco	1998	1.08974	1.65744	0.637389
DALYs (Disability-Adjusted Life Years)	Central Asia	Male	Chewing tobacco	1999	1.8495604179699998	3.09106	0.8752311668599999
DALYs (Disability-Adjusted Life Years)	Central Asia	Female	Chewing tobacco	1999	0.44087928165000007	0.6699456241199999	0.263049
DALYs (Disability-Adjusted Life Years)	Central Asia	Both	Chewing tobacco	1999	1.08764	1.6419190050999999	0.640755
DALYs (Disability-Adjusted Life Years)	Central Asia	Male	Chewing tobacco	2000	1.86189	3.12393	0.886843
DALYs (Disability-Adjusted Life Years)	Central Asia	Female	Chewing tobacco	2000	0.434768	0.658039	0.26268
DALYs (Disability-Adjusted Life Years)	Central Asia	Both	Chewing tobacco	2000	1.0901463230300001	1.65819	0.648607
DALYs (Disability-Adjusted Life Years)	Central Asia	Male	Chewing tobacco	2001	1.9077038314199999	3.1943830924400003	0.9287394709600001
DALYs (Disability-Adjusted Life Years)	Central Asia	Female	Chewing tobacco	2001	0.438059	0.666939	0.267041
DALYs (Disability-Adjusted Life Years)	Central Asia	Both	Chewing tobacco	2001	1.11381	1.70108	0.664694
DALYs (Disability-Adjusted Life Years)	Central Asia	Male	Chewing tobacco	2002	1.9153889166400002	3.2761143093899996	0.9388899230400001
DALYs (Disability-Adjusted Life Years)	Central Asia	Female	Chewing tobacco	2002	0.44395729777000004	0.673356	0.271763
DALYs (Disability-Adjusted Life Years)	Central Asia	Both	Chewing tobacco	2002	1.12012	1.7373378683599998	0.671992
DALYs (Disability-Adjusted Life Years)	Central Asia	Male	Chewing tobacco	2003	1.8835	3.2591962196599997	0.9146118597399999
DALYs (Disability-Adjusted Life Years)	Central Asia	Female	Chewing tobacco	2003	0.450528	0.680622	0.277391
DALYs (Disability-Adjusted Life Years)	Central Asia	Both	Chewing tobacco	2003	1.10918	1.6961078591999998	0.6591501494500001
DALYs (Disability-Adjusted Life Years)	Central Asia	Male	Chewing tobacco	2004	1.8885990624900002	3.19981	0.905958
DALYs (Disability-Adjusted Life Years)	Central Asia	Female	Chewing tobacco	2004	0.464225	0.7056	0.28935
DALYs (Disability-Adjusted Life Years)	Central Asia	Both	Chewing tobacco	2004	1.11933	1.7004280509900003	0.662745
DALYs (Disability-Adjusted Life Years)	Central Asia	Male	Chewing tobacco	2005	1.9031148901000001	3.24521	0.932606
DALYs (Disability-Adjusted Life Years)	Central Asia	Female	Chewing tobacco	2005	0.474046	0.710491	0.292501
DALYs (Disability-Adjusted Life Years)	Central Asia	Both	Chewing tobacco	2005	1.13149	1.71226	0.675149
DALYs (Disability-Adjusted Life Years)	Central Asia	Male	Chewing tobacco	2006	1.85868	3.21244	0.930246
DALYs (Disability-Adjusted Life Years)	Central Asia	Female	Chewing tobacco	2006	0.47506060786000004	0.71452	0.291227
DALYs (Disability-Adjusted Life Years)	Central Asia	Both	Chewing tobacco	2006	1.11217	1.7059191387800001	0.677387
DALYs (Disability-Adjusted Life Years)	Central Asia	Male	Chewing tobacco	2007	1.80418	3.2003939470500002	0.907346
DALYs (Disability-Adjusted Life Years)	Central Asia	Female	Chewing tobacco	2007	0.46413768661999993	0.690232	0.286364
DALYs (Disability-Adjusted Life Years)	Central Asia	Both	Chewing tobacco	2007	1.08101	1.71551	0.657869
DALYs (Disability-Adjusted Life Years)	Central Asia	Male	Chewing tobacco	2008	1.8232390650799999	3.09618	0.912016
DALYs (Disability-Adjusted Life Years)	Central Asia	Female	Chewing tobacco	2008	0.45742016266999996	0.6765708902900001	0.281991
DALYs (Disability-Adjusted Life Years)	Central Asia	Both	Chewing tobacco	2008	1.08532	1.6707535571999999	0.665799
DALYs (Disability-Adjusted Life Years)	Central Asia	Male	Chewing tobacco	2009	1.81099	3.0132390786500003	0.90521
DALYs (Disability-Adjusted Life Years)	Central Asia	Female	Chewing tobacco	2009	0.466795	0.695844	0.29215
DALYs (Disability-Adjusted Life Years)	Central Asia	Both	Chewing tobacco	2009	1.08447	1.62934	0.663334
DALYs (Disability-Adjusted Life Years)	Central Asia	Male	Chewing tobacco	2010	1.76583	2.95938	0.89107
DALYs (Disability-Adjusted Life Years)	Central Asia	Female	Chewing tobacco	2010	0.470132	0.705245	0.289243
DALYs (Disability-Adjusted Life Years)	Central Asia	Both	Chewing tobacco	2010	1.06553	1.57731	0.650559
DALYs (Disability-Adjusted Life Years)	Central Asia	Male	Chewing tobacco	2011	1.8342646649699998	3.02968	0.9188052866199999
DALYs (Disability-Adjusted Life Years)	Central Asia	Female	Chewing tobacco	2011	0.47339414566000004	0.70668	0.288208
DALYs (Disability-Adjusted Life Years)	Central Asia	Both	Chewing tobacco	2011	1.09837	1.62522	0.66732
DALYs (Disability-Adjusted Life Years)	Central Asia	Male	Chewing tobacco	2012	1.84752	3.09548	0.923378
DALYs (Disability-Adjusted Life Years)	Central Asia	Female	Chewing tobacco	2012	0.483339	0.7222076205200001	0.292793
DALYs (Disability-Adjusted Life Years)	Central Asia	Both	Chewing tobacco	2012	1.11002	1.6404290206899999	0.666256
DALYs (Disability-Adjusted Life Years)	Central Asia	Male	Chewing tobacco	2013	1.70173	2.82996	0.8517715778599999
DALYs (Disability-Adjusted Life Years)	Central Asia	Female	Chewing tobacco	2013	0.483256	0.729839	0.29576
DALYs (Disability-Adjusted Life Years)	Central Asia	Both	Chewing tobacco	2013	1.0431	1.5453141482500001	0.638191
DALYs (Disability-Adjusted Life Years)	Central Asia	Male	Chewing tobacco	2014	1.79885	2.98185	0.8974092823600001
DALYs (Disability-Adjusted Life Years)	Central Asia	Female	Chewing tobacco	2014	0.500523	0.759656	0.311236
DALYs (Disability-Adjusted Life Years)	Central Asia	Both	Chewing tobacco	2014	1.09688	1.60931	0.659251
DALYs (Disability-Adjusted Life Years)	Central Asia	Male	Chewing tobacco	2015	1.89364	3.09067	0.9478406154200001
DALYs (Disability-Adjusted Life Years)	Central Asia	Female	Chewing tobacco	2015	0.516708	0.784296	0.319533
DALYs (Disability-Adjusted Life Years)	Central Asia	Both	Chewing tobacco	2015	1.14909	1.70326	0.679456
DALYs (Disability-Adjusted Life Years)	Central Asia	Male	Chewing tobacco	2016	1.9723952131299998	3.19567	0.993167
DALYs (Disability-Adjusted Life Years)	Central Asia	Female	Chewing tobacco	2016	0.5430886617199999	0.8292980209699999	0.331708
DALYs (Disability-Adjusted Life Years)	Central Asia	Both	Chewing tobacco	2016	1.20078	1.7741251437399999	0.714792
DALYs (Disability-Adjusted Life Years)	Central Asia	Male	Chewing tobacco	2017	1.9496402614800001	3.18851	0.9786019559900001
DALYs (Disability-Adjusted Life Years)	Central Asia	Female	Chewing tobacco	2017	0.516442	0.799815	0.317106
DALYs (Disability-Adjusted Life Years)	Central Asia	Both	Chewing tobacco	2017	1.17782	1.72133	0.7067156539199999
DALYs (Disability-Adjusted Life Years)	Central Asia	Male	Chewing tobacco	2018	1.91668	3.06691	0.9735394637399999
DALYs (Disability-Adjusted Life Years)	Central Asia	Female	Chewing tobacco	2018	0.5179641534599999	0.806663	0.312532
DALYs (Disability-Adjusted Life Years)	Central Asia	Both	Chewing tobacco	2018	1.16463	1.6929	0.708302
DALYs (Disability-Adjusted Life Years)	Central Asia	Male	Chewing tobacco	2019	1.88271	3.0065	0.9712449351799999
DALYs (Disability-Adjusted Life Years)	Central Asia	Female	Chewing tobacco	2019	0.520513	0.82013	0.314747
DALYs (Disability-Adjusted Life Years)	Central Asia	Both	Chewing tobacco	2019	1.1535390172100002	1.6948166745100002	0.711427
DALYs (Disability-Adjusted Life Years)	Central Asia	Male	Chewing tobacco	2020	1.86539	2.99517	0.950031
DALYs (Disability-Adjusted Life Years)	Central Asia	Female	Chewing tobacco	2020	0.518196	0.820898	0.30668
DALYs (Disability-Adjusted Life Years)	Central Asia	Both	Chewing tobacco	2020	1.145	1.70092	0.70245
DALYs (Disability-Adjusted Life Years)	Central Asia	Male	Chewing tobacco	2021	1.85192	3.03629	0.936311
DALYs (Disability-Adjusted Life Years)	Central Asia	Female	Chewing tobacco	2021	0.5179131969399999	0.817963	0.305004
DALYs (Disability-Adjusted Life Years)	Central Asia	Both	Chewing tobacco	2021	1.13928	1.70225	0.68924
DALYs (Disability-Adjusted Life Years)	North Africa and Middle East	Male	Chewing tobacco	1990	0.725874	1.19816	0.352608
DALYs (Disability-Adjusted Life Years)	North Africa and Middle East	Female	Chewing tobacco	1990	0.614224	0.9725933428800001	0.38178481047999996
DALYs (Disability-Adjusted Life Years)	North Africa and Middle East	Both	Chewing tobacco	1990	0.673482	0.93654	0.441916
DALYs (Disability-Adjusted Life Years)	North Africa and Middle East	Male	Chewing tobacco	1991	0.728524	1.19496	0.351752
DALYs (Disability-Adjusted Life Years)	North Africa and Middle East	Female	Chewing tobacco	1991	0.614905	0.971223	0.384816
DALYs (Disability-Adjusted Life Years)	North Africa and Middle East	Both	Chewing tobacco	1991	0.674793	0.9428328252299999	0.445509
DALYs (Disability-Adjusted Life Years)	North Africa and Middle East	Male	Chewing tobacco	1992	0.729447	1.1885520430799998	0.352364
DALYs (Disability-Adjusted Life Years)	North Africa and Middle East	Female	Chewing tobacco	1992	0.6169192422199999	0.9743113558500001	0.39107313637999996
DALYs (Disability-Adjusted Life Years)	North Africa and Middle East	Both	Chewing tobacco	1992	0.676122	0.936711	0.450367
DALYs (Disability-Adjusted Life Years)	North Africa and Middle East	Male	Chewing tobacco	1993	0.731415	1.19879	0.353476
DALYs (Disability-Adjusted Life Years)	North Africa and Middle East	Female	Chewing tobacco	1993	0.61981	0.9712489669500001	0.400153
DALYs (Disability-Adjusted Life Years)	North Africa and Middle East	Both	Chewing tobacco	1993	0.678481	0.935238	0.451323
DALYs (Disability-Adjusted Life Years)	North Africa and Middle East	Male	Chewing tobacco	1994	0.731484	1.19864	0.354872
DALYs (Disability-Adjusted Life Years)	North Africa and Middle East	Female	Chewing tobacco	1994	0.620885	0.9596923632000001	0.401483
DALYs (Disability-Adjusted Life Years)	North Africa and Middle East	Both	Chewing tobacco	1994	0.678946	0.936144	0.450638
DALYs (Disability-Adjusted Life Years)	North Africa and Middle East	Male	Chewing tobacco	1995	0.732274	1.18763	0.356047
DALYs (Disability-Adjusted Life Years)	North Africa and Middle East	Female	Chewing tobacco	1995	0.623658	0.9523082482599999	0.410051
DALYs (Disability-Adjusted Life Years)	North Africa and Middle East	Both	Chewing tobacco	1995	0.680674	0.937975	0.45502302393999994
DALYs (Disability-Adjusted Life Years)	North Africa and Middle East	Male	Chewing tobacco	1996	0.729077	1.18442	0.357924
DALYs (Disability-Adjusted Life Years)	North Africa and Middle East	Female	Chewing tobacco	1996	0.622465	0.964264	0.407404
DALYs (Disability-Adjusted Life Years)	North Africa and Middle East	Both	Chewing tobacco	1996	0.67839	0.93376	0.453492
DALYs (Disability-Adjusted Life Years)	North Africa and Middle East	Male	Chewing tobacco	1997	0.724794	1.17985	0.35959067098999997
DALYs (Disability-Adjusted Life Years)	North Africa and Middle East	Female	Chewing tobacco	1997	0.6175241099900001	0.950743	0.40052
DALYs (Disability-Adjusted Life Years)	North Africa and Middle East	Both	Chewing tobacco	1997	0.673697	0.9295738563399999	0.451534
DALYs (Disability-Adjusted Life Years)	North Africa and Middle East	Male	Chewing tobacco	1998	0.718576	1.15011	0.355812
DALYs (Disability-Adjusted Life Years)	North Africa and Middle East	Female	Chewing tobacco	1998	0.6133800834400001	0.9376032713200001	0.401742
DALYs (Disability-Adjusted Life Years)	North Africa and Middle East	Both	Chewing tobacco	1998	0.668402	0.921851	0.446852
DALYs (Disability-Adjusted Life Years)	North Africa and Middle East	Male	Chewing tobacco	1999	0.714418	1.1458	0.353644
DALYs (Disability-Adjusted Life Years)	North Africa and Middle East	Female	Chewing tobacco	1999	0.609373	0.920627	0.39595384263999994
DALYs (Disability-Adjusted Life Years)	North Africa and Middle East	Both	Chewing tobacco	1999	0.664218	0.9165103639100001	0.445153
DALYs (Disability-Adjusted Life Years)	North Africa and Middle East	Male	Chewing tobacco	2000	0.710685	1.13956	0.35392
DALYs (Disability-Adjusted Life Years)	North Africa and Middle East	Female	Chewing tobacco	2000	0.60441	0.910229	0.395976
DALYs (Disability-Adjusted Life Years)	North Africa and Middle East	Both	Chewing tobacco	2000	0.6599086185999999	0.915697	0.44339033649000004
DALYs (Disability-Adjusted Life Years)	North Africa and Middle East	Male	Chewing tobacco	2001	0.705597	1.1286542235700001	0.352696
DALYs (Disability-Adjusted Life Years)	North Africa and Middle East	Female	Chewing tobacco	2001	0.601351	0.8982090647700001	0.392417
DALYs (Disability-Adjusted Life Years)	North Africa and Middle East	Both	Chewing tobacco	2001	0.655802	0.9122397687399999	0.44114951625000004
DALYs (Disability-Adjusted Life Years)	North Africa and Middle East	Male	Chewing tobacco	2002	0.7022282992900001	1.12689	0.352185
DALYs (Disability-Adjusted Life Years)	North Africa and Middle East	Female	Chewing tobacco	2002	0.60051	0.897529	0.38946619538000005
DALYs (Disability-Adjusted Life Years)	North Africa and Middle East	Both	Chewing tobacco	2002	0.653607	0.90892	0.441656
DALYs (Disability-Adjusted Life Years)	North Africa and Middle East	Male	Chewing tobacco	2003	0.701692	1.13028	0.353373
DALYs (Disability-Adjusted Life Years)	North Africa and Middle East	Female	Chewing tobacco	2003	0.599164	0.905045	0.39085239969999996
DALYs (Disability-Adjusted Life Years)	North Africa and Middle East	Both	Chewing tobacco	2003	0.652654	0.905044	0.442643
DALYs (Disability-Adjusted Life Years)	North Africa and Middle East	Male	Chewing tobacco	2004	0.690447	1.11738	0.347384
DALYs (Disability-Adjusted Life Years)	North Africa and Middle East	Female	Chewing tobacco	2004	0.591016	0.892062	0.38725459052000005
DALYs (Disability-Adjusted Life Years)	North Africa and Middle East	Both	Chewing tobacco	2004	0.6428892977699999	0.891886	0.435701
DALYs (Disability-Adjusted Life Years)	North Africa and Middle East	Male	Chewing tobacco	2005	0.680387	1.1034	0.341894
DALYs (Disability-Adjusted Life Years)	North Africa and Middle East	Female	Chewing tobacco	2005	0.586368	0.8697879595000001	0.383059
DALYs (Disability-Adjusted Life Years)	North Africa and Middle East	Both	Chewing tobacco	2005	0.635484	0.8825248451700001	0.42564027663000004
DALYs (Disability-Adjusted Life Years)	North Africa and Middle East	Male	Chewing tobacco	2006	0.668651	1.08775	0.338768
DALYs (Disability-Adjusted Life Years)	North Africa and Middle East	Female	Chewing tobacco	2006	0.5785174039700001	0.8375617200400001	0.377566
DALYs (Disability-Adjusted Life Years)	North Africa and Middle East	Both	Chewing tobacco	2006	0.625634	0.8701980883399999	0.41729337196000005
DALYs (Disability-Adjusted Life Years)	North Africa and Middle East	Male	Chewing tobacco	2007	0.657718	1.0764573078900002	0.330817
DALYs (Disability-Adjusted Life Years)	North Africa and Middle East	Female	Chewing tobacco	2007	0.570269	0.827811	0.37145
DALYs (Disability-Adjusted Life Years)	North Africa and Middle East	Both	Chewing tobacco	2007	0.615996	0.854855	0.41024817771000005
DALYs (Disability-Adjusted Life Years)	North Africa and Middle East	Male	Chewing tobacco	2008	0.6480919978499999	1.07779	0.322487
DALYs (Disability-Adjusted Life Years)	North Africa and Middle East	Female	Chewing tobacco	2008	0.56584	0.830319	0.366808
DALYs (Disability-Adjusted Life Years)	North Africa and Middle East	Both	Chewing tobacco	2008	0.6089665506499999	0.8473644476700001	0.405222
DALYs (Disability-Adjusted Life Years)	North Africa and Middle East	Male	Chewing tobacco	2009	0.6362208324699999	1.06414	0.31936948181999997
DALYs (Disability-Adjusted Life Years)	North Africa and Middle East	Female	Chewing tobacco	2009	0.561449	0.8452954155599999	0.36427446008000003
DALYs (Disability-Adjusted Life Years)	North Africa and Middle East	Both	Chewing tobacco	2009	0.600873	0.841006	0.399772
DALYs (Disability-Adjusted Life Years)	North Africa and Middle East	Male	Chewing tobacco	2010	0.619095	1.03637	0.31356909839999997
DALYs (Disability-Adjusted Life Years)	North Africa and Middle East	Female	Chewing tobacco	2010	0.550759	0.829718	0.357014
DALYs (Disability-Adjusted Life Years)	North Africa and Middle East	Both	Chewing tobacco	2010	0.586898	0.8208838793100001	0.392748
DALYs (Disability-Adjusted Life Years)	North Africa and Middle East	Male	Chewing tobacco	2011	0.605727	1.01757	0.306138
DALYs (Disability-Adjusted Life Years)	North Africa and Middle East	Female	Chewing tobacco	2011	0.542892	0.807973	0.353607
DALYs (Disability-Adjusted Life Years)	North Africa and Middle East	Both	Chewing tobacco	2011	0.576256	0.8064121985100001	0.388418
DALYs (Disability-Adjusted Life Years)	North Africa and Middle East	Male	Chewing tobacco	2012	0.5964244145500001	1.0066616023700001	0.303756
DALYs (Disability-Adjusted Life Years)	North Africa and Middle East	Female	Chewing tobacco	2012	0.537584	0.803135	0.35348354041999996
DALYs (Disability-Adjusted Life Years)	North Africa and Middle East	Both	Chewing tobacco	2012	0.569002	0.789145	0.38398730896000005
DALYs (Disability-Adjusted Life Years)	North Africa and Middle East	Male	Chewing tobacco	2013	0.5920733914799999	0.993452	0.301242
DALYs (Disability-Adjusted Life Years)	North Africa and Middle East	Female	Chewing tobacco	2013	0.539647	0.801977	0.354126
DALYs (Disability-Adjusted Life Years)	North Africa and Middle East	Both	Chewing tobacco	2013	0.567928	0.78869	0.38324805856000005
DALYs (Disability-Adjusted Life Years)	North Africa and Middle East	Male	Chewing tobacco	2014	0.585947	0.9817	0.298848
DALYs (Disability-Adjusted Life Years)	North Africa and Middle East	Female	Chewing tobacco	2014	0.5404761875899999	0.798462	0.352752
DALYs (Disability-Adjusted Life Years)	North Africa and Middle East	Both	Chewing tobacco	2014	0.565321	0.7875311617099999	0.378556
DALYs (Disability-Adjusted Life Years)	North Africa and Middle East	Male	Chewing tobacco	2015	0.581594	0.974421	0.295083
DALYs (Disability-Adjusted Life Years)	North Africa and Middle East	Female	Chewing tobacco	2015	0.5387804319599999	0.7924679161000001	0.347465
DALYs (Disability-Adjusted Life Years)	North Africa and Middle East	Both	Chewing tobacco	2015	0.562331	0.7837895029399999	0.369868
DALYs (Disability-Adjusted Life Years)	North Africa and Middle East	Male	Chewing tobacco	2016	0.573782	0.950565	0.29024
DALYs (Disability-Adjusted Life Years)	North Africa and Middle East	Female	Chewing tobacco	2016	0.5340285580899999	0.782786	0.34397414578999996
DALYs (Disability-Adjusted Life Years)	North Africa and Middle East	Both	Chewing tobacco	2016	0.556057	0.7802093390099999	0.369702
DALYs (Disability-Adjusted Life Years)	North Africa and Middle East	Male	Chewing tobacco	2017	0.564867	0.932948	0.288222
DALYs (Disability-Adjusted Life Years)	North Africa and Middle East	Female	Chewing tobacco	2017	0.523759	0.768214	0.335869
DALYs (Disability-Adjusted Life Years)	North Africa and Middle East	Both	Chewing tobacco	2017	0.5464980792899999	0.771918	0.361028
DALYs (Disability-Adjusted Life Years)	North Africa and Middle East	Male	Chewing tobacco	2018	0.5617358208800001	0.9293342856800001	0.287554
DALYs (Disability-Adjusted Life Years)	North Africa and Middle East	Female	Chewing tobacco	2018	0.517268	0.762494	0.330039
DALYs (Disability-Adjusted Life Years)	North Africa and Middle East	Both	Chewing tobacco	2018	0.541702	0.764256	0.358743
DALYs (Disability-Adjusted Life Years)	North Africa and Middle East	Male	Chewing tobacco	2019	0.5637301769799999	0.9381629325599999	0.28846
DALYs (Disability-Adjusted Life Years)	North Africa and Middle East	Female	Chewing tobacco	2019	0.516837	0.7740866872300001	0.327692
DALYs (Disability-Adjusted Life Years)	North Africa and Middle East	Both	Chewing tobacco	2019	0.542496	0.769839	0.360534
DALYs (Disability-Adjusted Life Years)	North Africa and Middle East	Male	Chewing tobacco	2020	0.556615	0.915243	0.286244
DALYs (Disability-Adjusted Life Years)	North Africa and Middle East	Female	Chewing tobacco	2020	0.512417	0.7657238807700001	0.322499
DALYs (Disability-Adjusted Life Years)	North Africa and Middle East	Both	Chewing tobacco	2020	0.5366651867200001	0.76026	0.354703
DALYs (Disability-Adjusted Life Years)	North Africa and Middle East	Male	Chewing tobacco	2021	0.555527	0.90327	0.28359
DALYs (Disability-Adjusted Life Years)	North Africa and Middle East	Female	Chewing tobacco	2021	0.510101	0.76588	0.322318
DALYs (Disability-Adjusted Life Years)	North Africa and Middle East	Both	Chewing tobacco	2021	0.535106	0.753263	0.354835
DALYs (Disability-Adjusted Life Years)	South Asia	Male	High alcohol use	1990	24.8704	35.0789	11.0551
DALYs (Disability-Adjusted Life Years)	South Asia	Female	High alcohol use	1990	0.995722	1.6192286652999999	0.350946
DALYs (Disability-Adjusted Life Years)	South Asia	Both	High alcohol use	1990	13.5654	19.1782	5.99266
DALYs (Disability-Adjusted Life Years)	South Asia	Male	High alcohol use	1991	25.138109398870004	35.4084	11.2413
DALYs (Disability-Adjusted Life Years)	South Asia	Female	High alcohol use	1991	1.01593	1.6396083928199998	0.37241838048000003
DALYs (Disability-Adjusted Life Years)	South Asia	Both	High alcohol use	1991	13.705937147710001	19.3641	6.20813
DALYs (Disability-Adjusted Life Years)	South Asia	Male	High alcohol use	1992	25.3965	35.1175	11.7195
DALYs (Disability-Adjusted Life Years)	South Asia	Female	High alcohol use	1992	1.04458	1.64635	0.39876881258999997
DALYs (Disability-Adjusted Life Years)	South Asia	Both	High alcohol use	1992	13.8421	19.169839677920002	6.405910662359999
DALYs (Disability-Adjusted Life Years)	South Asia	Male	High alcohol use	1993	25.5647	34.6974	11.7113
DALYs (Disability-Adjusted Life Years)	South Asia	Female	High alcohol use	1993	1.05604	1.65587	0.425429
DALYs (Disability-Adjusted Life Years)	South Asia	Both	High alcohol use	1993	13.9179	18.9294	6.38277
DALYs (Disability-Adjusted Life Years)	South Asia	Male	High alcohol use	1994	26.083	35.580276594989996	12.338279767440001
DALYs (Disability-Adjusted Life Years)	South Asia	Female	High alcohol use	1994	1.07886	1.66935	0.45697585591999995
DALYs (Disability-Adjusted Life Years)	South Asia	Both	High alcohol use	1994	14.173985003210001	19.35	6.7108
DALYs (Disability-Adjusted Life Years)	South Asia	Male	High alcohol use	1995	26.2696	35.915554544980004	12.4713
DALYs (Disability-Adjusted Life Years)	South Asia	Female	High alcohol use	1995	1.09815	1.6822165690400002	0.44920425100999994
DALYs (Disability-Adjusted Life Years)	South Asia	Both	High alcohol use	1995	14.2527	19.4763	6.7652310476999995
DALYs (Disability-Adjusted Life Years)	South Asia	Male	High alcohol use	1996	26.1407	35.7548	12.3437
DALYs (Disability-Adjusted Life Years)	South Asia	Female	High alcohol use	1996	1.10668	1.6715004799900002	0.474087
DALYs (Disability-Adjusted Life Years)	South Asia	Both	High alcohol use	1996	14.1592	19.3648	6.64401
DALYs (Disability-Adjusted Life Years)	South Asia	Male	High alcohol use	1997	26.096	35.8133	11.965
DALYs (Disability-Adjusted Life Years)	South Asia	Female	High alcohol use	1997	1.11383	1.67476	0.459915
DALYs (Disability-Adjusted Life Years)	South Asia	Both	High alcohol use	1997	14.1061	19.3368	6.46619
DALYs (Disability-Adjusted Life Years)	South Asia	Male	High alcohol use	1998	25.946191833889998	35.5555	12.221434431459999
DALYs (Disability-Adjusted Life Years)	South Asia	Female	High alcohol use	1998	1.11406	1.66809	0.46324201266000004
DALYs (Disability-Adjusted Life Years)	South Asia	Both	High alcohol use	1998	13.9938	19.1286	6.56017
DALYs (Disability-Adjusted Life Years)	South Asia	Male	High alcohol use	1999	25.692209840649998	35.065	12.652273451680001
DALYs (Disability-Adjusted Life Years)	South Asia	Female	High alcohol use	1999	1.10021	1.6503425908600002	0.471399
DALYs (Disability-Adjusted Life Years)	South Asia	Both	High alcohol use	1999	13.8271	18.843	6.78474
DALYs (Disability-Adjusted Life Years)	South Asia	Male	High alcohol use	2000	25.6932	35.0575	12.8409
DALYs (Disability-Adjusted Life Years)	South Asia	Female	High alcohol use	2000	1.0947919828900001	1.6578698408299999	0.469148
DALYs (Disability-Adjusted Life Years)	South Asia	Both	High alcohol use	2000	13.7948	18.7843	6.8575431602300005
DALYs (Disability-Adjusted Life Years)	South Asia	Male	High alcohol use	2001	25.9324	35.3659	13.4244
DALYs (Disability-Adjusted Life Years)	South Asia	Female	High alcohol use	2001	1.10452	1.71005	0.511173
DALYs (Disability-Adjusted Life Years)	South Asia	Both	High alcohol use	2001	13.8913	18.9505	7.13951
DALYs (Disability-Adjusted Life Years)	South Asia	Male	High alcohol use	2002	26.357	36.000731381730006	13.6086
DALYs (Disability-Adjusted Life Years)	South Asia	Female	High alcohol use	2002	1.12253	1.69917	0.534577
DALYs (Disability-Adjusted Life Years)	South Asia	Both	High alcohol use	2002	14.091714238149999	19.2551	7.25169
DALYs (Disability-Adjusted Life Years)	South Asia	Male	High alcohol use	2003	27.003194209670003	36.4489	14.2907
DALYs (Disability-Adjusted Life Years)	South Asia	Female	High alcohol use	2003	1.13907	1.71254	0.539081
DALYs (Disability-Adjusted Life Years)	South Asia	Both	High alcohol use	2003	14.4042	19.6016	7.530073379789999
DALYs (Disability-Adjusted Life Years)	South Asia	Male	High alcohol use	2004	27.610472718559997	37.4894	15.033461549930001
DALYs (Disability-Adjusted Life Years)	South Asia	Female	High alcohol use	2004	1.13907	1.72793	0.5621946424500001
DALYs (Disability-Adjusted Life Years)	South Asia	Both	High alcohol use	2004	14.6868	19.9615	7.94297
DALYs (Disability-Adjusted Life Years)	South Asia	Male	High alcohol use	2005	28.4008	38.4165	15.4674
DALYs (Disability-Adjusted Life Years)	South Asia	Female	High alcohol use	2005	1.16958	1.79879	0.578979
DALYs (Disability-Adjusted Life Years)	South Asia	Both	High alcohol use	2005	15.079016855039999	20.4841	8.15938
DALYs (Disability-Adjusted Life Years)	South Asia	Male	High alcohol use	2006	29.327609377799998	39.7708	16.7725
DALYs (Disability-Adjusted Life Years)	South Asia	Female	High alcohol use	2006	1.18307	1.7933814505999999	0.610896
DALYs (Disability-Adjusted Life Years)	South Asia	Both	High alcohol use	2006	15.5391	21.090248119520002	8.819207810470001
DALYs (Disability-Adjusted Life Years)	South Asia	Male	High alcohol use	2007	30.8416	41.4323	17.2044
DALYs (Disability-Adjusted Life Years)	South Asia	Female	High alcohol use	2007	1.22105	1.8611920993300002	0.6340800132700001
DALYs (Disability-Adjusted Life Years)	South Asia	Both	High alcohol use	2007	16.3023	21.8292	9.071655337940001
DALYs (Disability-Adjusted Life Years)	South Asia	Male	High alcohol use	2008	32.3691	43.5352	19.097126296469998
DALYs (Disability-Adjusted Life Years)	South Asia	Female	High alcohol use	2008	1.26611	1.9021736859599998	0.6701803572699999
DALYs (Disability-Adjusted Life Years)	South Asia	Both	High alcohol use	2008	17.0707	23.0569	10.0103
DALYs (Disability-Adjusted Life Years)	South Asia	Male	High alcohol use	2009	33.7715	45.3224	20.429722622259998
DALYs (Disability-Adjusted Life Years)	South Asia	Female	High alcohol use	2009	1.32362	1.9846	0.703193
DALYs (Disability-Adjusted Life Years)	South Asia	Both	High alcohol use	2009	17.7825	23.948344200610002	10.8006
DALYs (Disability-Adjusted Life Years)	South Asia	Male	High alcohol use	2010	35.1749	46.5916	21.7606
DALYs (Disability-Adjusted Life Years)	South Asia	Female	High alcohol use	2010	1.38604	2.07057	0.74487
DALYs (Disability-Adjusted Life Years)	South Asia	Both	High alcohol use	2010	18.4897	24.547121475249998	11.3658
DALYs (Disability-Adjusted Life Years)	South Asia	Male	High alcohol use	2011	36.4052	48.172	23.2022
DALYs (Disability-Adjusted Life Years)	South Asia	Female	High alcohol use	2011	1.44024	2.15937	0.787702
DALYs (Disability-Adjusted Life Years)	South Asia	Both	High alcohol use	2011	19.1048	25.2656	12.1316
DALYs (Disability-Adjusted Life Years)	South Asia	Male	High alcohol use	2012	37.1683	48.625	24.0169
DALYs (Disability-Adjusted Life Years)	South Asia	Female	High alcohol use	2012	1.50578	2.23135	0.851751
DALYs (Disability-Adjusted Life Years)	South Asia	Both	High alcohol use	2012	19.4948	25.6154	12.5781
DALYs (Disability-Adjusted Life Years)	South Asia	Male	High alcohol use	2013	38.2054	50.8756	24.191741189440002
DALYs (Disability-Adjusted Life Years)	South Asia	Female	High alcohol use	2013	1.5815462657900001	2.34391	0.892125
DALYs (Disability-Adjusted Life Years)	South Asia	Both	High alcohol use	2013	20.0245	26.7067	12.6389
DALYs (Disability-Adjusted Life Years)	South Asia	Male	High alcohol use	2014	38.9034	51.044373394839994	24.2148
DALYs (Disability-Adjusted Life Years)	South Asia	Female	High alcohol use	2014	1.6366774826600001	2.44765	0.951759
DALYs (Disability-Adjusted Life Years)	South Asia	Both	High alcohol use	2014	20.3695	26.8096	12.7088
DALYs (Disability-Adjusted Life Years)	South Asia	Male	High alcohol use	2015	39.7862	52.9374	24.7954
DALYs (Disability-Adjusted Life Years)	South Asia	Female	High alcohol use	2015	1.7096347597000001	2.5887182200399996	1.0056632786500002
DALYs (Disability-Adjusted Life Years)	South Asia	Both	High alcohol use	2015	20.8213	27.7546	12.8597
DALYs (Disability-Adjusted Life Years)	South Asia	Male	High alcohol use	2016	40.4643	52.839903707059996	26.119107259930004
DALYs (Disability-Adjusted Life Years)	South Asia	Female	High alcohol use	2016	1.75298	2.61267	1.07118
DALYs (Disability-Adjusted Life Years)	South Asia	Both	High alcohol use	2016	21.1609	27.687	13.7414
DALYs (Disability-Adjusted Life Years)	South Asia	Male	High alcohol use	2017	41.1706	53.95845759373999	26.081
DALYs (Disability-Adjusted Life Years)	South Asia	Female	High alcohol use	2017	1.80265	2.67596	1.06306
DALYs (Disability-Adjusted Life Years)	South Asia	Both	High alcohol use	2017	21.5208	28.226	13.608205185000001
DALYs (Disability-Adjusted Life Years)	South Asia	Male	High alcohol use	2018	41.8498	54.8897	27.0443
DALYs (Disability-Adjusted Life Years)	South Asia	Female	High alcohol use	2018	1.82736	2.78905	1.08718
DALYs (Disability-Adjusted Life Years)	South Asia	Both	High alcohol use	2018	21.852581762339998	28.719827453889998	14.155879836710001
DALYs (Disability-Adjusted Life Years)	South Asia	Male	High alcohol use	2019	42.2469	55.5082	27.4754
DALYs (Disability-Adjusted Life Years)	South Asia	Female	High alcohol use	2019	1.82	2.70317	1.07659
DALYs (Disability-Adjusted Life Years)	South Asia	Both	High alcohol use	2019	22.0256	29.0282	14.3956
DALYs (Disability-Adjusted Life Years)	South Asia	Male	High alcohol use	2020	42.717107809679995	56.248275528419995	27.190417951860002
DALYs (Disability-Adjusted Life Years)	South Asia	Female	High alcohol use	2020	1.80884	2.75055	1.0321623927599999
DALYs (Disability-Adjusted Life Years)	South Asia	Both	High alcohol use	2020	22.2238	29.215864293249997	14.0947
DALYs (Disability-Adjusted Life Years)	South Asia	Male	High alcohol use	2021	43.1321	59.419041920869994	28.646
DALYs (Disability-Adjusted Life Years)	South Asia	Female	High alcohol use	2021	1.8040252998000001	2.6689927885399998	1.07434
DALYs (Disability-Adjusted Life Years)	South Asia	Both	High alcohol use	2021	22.3808	30.7323	14.8095
DALYs (Disability-Adjusted Life Years)	South Asia	Male	Chewing tobacco	1990	68.6329	95.9147	41.5541
DALYs (Disability-Adjusted Life Years)	South Asia	Female	Chewing tobacco	1990	57.4927	72.4722	42.0787
DALYs (Disability-Adjusted Life Years)	South Asia	Both	Chewing tobacco	1990	63.403889636900004	81.0663	47.5939
DALYs (Disability-Adjusted Life Years)	South Asia	Male	Chewing tobacco	1991	68.5047	95.3983	42.5405
DALYs (Disability-Adjusted Life Years)	South Asia	Female	Chewing tobacco	1991	57.374731507279996	71.6283	42.6079
DALYs (Disability-Adjusted Life Years)	South Asia	Both	Chewing tobacco	1991	63.2769	80.05410550583001	47.5988
DALYs (Disability-Adjusted Life Years)	South Asia	Male	Chewing tobacco	1992	68.7547	96.0042	42.5314
DALYs (Disability-Adjusted Life Years)	South Asia	Female	Chewing tobacco	1992	58.23257998039001	73.50382140151001	43.628138179530005
DALYs (Disability-Adjusted Life Years)	South Asia	Both	Chewing tobacco	1992	63.817051991519996	80.654	47.6934
DALYs (Disability-Adjusted Life Years)	South Asia	Male	Chewing tobacco	1993	69.0459	96.8843	42.885388633059996
DALYs (Disability-Adjusted Life Years)	South Asia	Female	Chewing tobacco	1993	58.2473	73.2634	44.0619
DALYs (Disability-Adjusted Life Years)	South Asia	Both	Chewing tobacco	1993	63.9719	80.6691	49.1545
DALYs (Disability-Adjusted Life Years)	South Asia	Male	Chewing tobacco	1994	70.5649	98.6668	44.0001
DALYs (Disability-Adjusted Life Years)	South Asia	Female	Chewing tobacco	1994	59.781668564689994	74.14613934815999	44.3471
DALYs (Disability-Adjusted Life Years)	South Asia	Both	Chewing tobacco	1994	65.4955	82.3274	50.289
DALYs (Disability-Adjusted Life Years)	South Asia	Male	Chewing tobacco	1995	71.1872	100.426	43.9438
DALYs (Disability-Adjusted Life Years)	South Asia	Female	Chewing tobacco	1995	61.03767054718001	75.3858	46.0004
DALYs (Disability-Adjusted Life Years)	South Asia	Both	Chewing tobacco	1995	66.4106	83.3277	50.8131
DALYs (Disability-Adjusted Life Years)	South Asia	Male	Chewing tobacco	1996	71.0361	97.9607	43.4877
DALYs (Disability-Adjusted Life Years)	South Asia	Female	Chewing tobacco	1996	60.9602	75.2831	45.2473
DALYs (Disability-Adjusted Life Years)	South Asia	Both	Chewing tobacco	1996	66.2676	83.1644	50.7122
DALYs (Disability-Adjusted Life Years)	South Asia	Male	Chewing tobacco	1997	71.4244	100.06	44.121200526950005
DALYs (Disability-Adjusted Life Years)	South Asia	Female	Chewing tobacco	1997	60.8448	74.24364567279001	45.2692
DALYs (Disability-Adjusted Life Years)	South Asia	Both	Chewing tobacco	1997	66.3957	83.7231	50.309122590070004
DALYs (Disability-Adjusted Life Years)	South Asia	Male	Chewing tobacco	1998	71.502	99.5578	44.1838
DALYs (Disability-Adjusted Life Years)	South Asia	Female	Chewing tobacco	1998	60.9351	74.6928	45.6378
DALYs (Disability-Adjusted Life Years)	South Asia	Both	Chewing tobacco	1998	66.4714	82.988	50.1734
DALYs (Disability-Adjusted Life Years)	South Asia	Male	Chewing tobacco	1999	70.9329	98.06794384518999	44.1321
DALYs (Disability-Adjusted Life Years)	South Asia	Female	Chewing tobacco	1999	60.1247	73.7655	44.6777
DALYs (Disability-Adjusted Life Years)	South Asia	Both	Chewing tobacco	1999	65.7813	81.7137	49.4156
DALYs (Disability-Adjusted Life Years)	South Asia	Male	Chewing tobacco	2000	71.005	98.7749	44.522965304509995
DALYs (Disability-Adjusted Life Years)	South Asia	Female	Chewing tobacco	2000	59.427773011220005	72.9615	44.6184
DALYs (Disability-Adjusted Life Years)	South Asia	Both	Chewing tobacco	2000	65.4732	81.3866	49.8044
DALYs (Disability-Adjusted Life Years)	South Asia	Male	Chewing tobacco	2001	70.9227	98.3721	44.3945
DALYs (Disability-Adjusted Life Years)	South Asia	Female	Chewing tobacco	2001	59.172351772480006	72.3781	44.533
DALYs (Disability-Adjusted Life Years)	South Asia	Both	Chewing tobacco	2001	65.29695868309001	81.2173	49.52297135909001
DALYs (Disability-Adjusted Life Years)	South Asia	Male	Chewing tobacco	2002	70.53923416015999	98.92780236434001	44.3205
DALYs (Disability-Adjusted Life Years)	South Asia	Female	Chewing tobacco	2002	59.1464	71.8718	43.9063
DALYs (Disability-Adjusted Life Years)	South Asia	Both	Chewing tobacco	2002	65.0887	80.8127	49.555909592249996
DALYs (Disability-Adjusted Life Years)	South Asia	Male	Chewing tobacco	2003	70.5708	97.0676	44.305
DALYs (Disability-Adjusted Life Years)	South Asia	Female	Chewing tobacco	2003	58.8436	71.6516	44.1232
DALYs (Disability-Adjusted Life Years)	South Asia	Both	Chewing tobacco	2003	64.9559	79.9298	49.417177407880004
DALYs (Disability-Adjusted Life Years)	South Asia	Male	Chewing tobacco	2004	70.1876	97.1395	44.102778380080004
DALYs (Disability-Adjusted Life Years)	South Asia	Female	Chewing tobacco	2004	57.7376	70.9272	43.8296
DALYs (Disability-Adjusted Life Years)	South Asia	Both	Chewing tobacco	2004	64.2123	79.53	49.1861
DALYs (Disability-Adjusted Life Years)	South Asia	Male	Chewing tobacco	2005	69.8858	95.9255	44.3737
DALYs (Disability-Adjusted Life Years)	South Asia	Female	Chewing tobacco	2005	57.9577	69.9764	43.277674658820004
DALYs (Disability-Adjusted Life Years)	South Asia	Both	Chewing tobacco	2005	64.1754	79.5908	48.7792
DALYs (Disability-Adjusted Life Years)	South Asia	Male	Chewing tobacco	2006	69.4154	96.2804	43.7683
DALYs (Disability-Adjusted Life Years)	South Asia	Female	Chewing tobacco	2006	56.9051	69.25963373127999	43.5116
DALYs (Disability-Adjusted Life Years)	South Asia	Both	Chewing tobacco	2006	63.437531864389996	78.1683	48.1813
DALYs (Disability-Adjusted Life Years)	South Asia	Male	Chewing tobacco	2007	69.6782	96.52025398448001	43.6755
DALYs (Disability-Adjusted Life Years)	South Asia	Female	Chewing tobacco	2007	56.25678637512001	68.9182	43.041264263959995
DALYs (Disability-Adjusted Life Years)	South Asia	Both	Chewing tobacco	2007	63.24768343113001	77.9347	48.484664391749995
DALYs (Disability-Adjusted Life Years)	South Asia	Male	Chewing tobacco	2008	69.41901738039999	95.7883	44.1666
DALYs (Disability-Adjusted Life Years)	South Asia	Female	Chewing tobacco	2008	55.2022	67.3535	42.6931
DALYs (Disability-Adjusted Life Years)	South Asia	Both	Chewing tobacco	2008	62.584193957420005	77.75446881004001	48.0905
DALYs (Disability-Adjusted Life Years)	South Asia	Male	Chewing tobacco	2009	69.0201	94.37079422032001	44.4399
DALYs (Disability-Adjusted Life Years)	South Asia	Female	Chewing tobacco	2009	54.6366	66.9873	41.8177
DALYs (Disability-Adjusted Life Years)	South Asia	Both	Chewing tobacco	2009	62.0941	75.7341	47.684433486909995
DALYs (Disability-Adjusted Life Years)	South Asia	Male	Chewing tobacco	2010	68.7396	96.07751539179999	43.4596
DALYs (Disability-Adjusted Life Years)	South Asia	Female	Chewing tobacco	2010	54.4168	66.2493	40.969862407410005
DALYs (Disability-Adjusted Life Years)	South Asia	Both	Chewing tobacco	2010	61.8289	76.18254918945999	47.106076172609995
DALYs (Disability-Adjusted Life Years)	South Asia	Male	Chewing tobacco	2011	68.4183	95.102	42.9469
DALYs (Disability-Adjusted Life Years)	South Asia	Female	Chewing tobacco	2011	54.4055	66.5171	41.7485
DALYs (Disability-Adjusted Life Years)	South Asia	Both	Chewing tobacco	2011	61.663248431179994	76.2333	46.693935487160005
DALYs (Disability-Adjusted Life Years)	South Asia	Male	Chewing tobacco	2012	67.3564	93.0189	41.3915
DALYs (Disability-Adjusted Life Years)	South Asia	Female	Chewing tobacco	2012	54.632793605589995	66.41602630918999	43.0082
DALYs (Disability-Adjusted Life Years)	South Asia	Both	Chewing tobacco	2012	61.246780776819996	75.368	47.0827
DALYs (Disability-Adjusted Life Years)	South Asia	Male	Chewing tobacco	2013	67.2839	93.5751	41.7483
DALYs (Disability-Adjusted Life Years)	South Asia	Female	Chewing tobacco	2013	55.1945	67.2366	43.0816
DALYs (Disability-Adjusted Life Years)	South Asia	Both	Chewing tobacco	2013	61.4766	75.14361200356001	46.785172072579996
DALYs (Disability-Adjusted Life Years)	South Asia	Male	Chewing tobacco	2014	67.07	92.6465	40.3964
DALYs (Disability-Adjusted Life Years)	South Asia	Female	Chewing tobacco	2014	55.33079493126001	67.87629632755001	43.6933
DALYs (Disability-Adjusted Life Years)	South Asia	Both	Chewing tobacco	2014	61.4271	75.0104	46.2908
DALYs (Disability-Adjusted Life Years)	South Asia	Male	Chewing tobacco	2015	67.2968	93.2474	41.341449895829996
DALYs (Disability-Adjusted Life Years)	South Asia	Female	Chewing tobacco	2015	56.4813	68.9915	44.6043
DALYs (Disability-Adjusted Life Years)	South Asia	Both	Chewing tobacco	2015	62.1146	75.5091	47.2461
DALYs (Disability-Adjusted Life Years)	South Asia	Male	Chewing tobacco	2016	67.31221310932001	92.95072145780999	40.9714
DALYs (Disability-Adjusted Life Years)	South Asia	Female	Chewing tobacco	2016	56.9982	69.7634	44.775322653879996
DALYs (Disability-Adjusted Life Years)	South Asia	Both	Chewing tobacco	2016	62.379536454900006	76.24784250487001	46.934885359009996
DALYs (Disability-Adjusted Life Years)	South Asia	Male	Chewing tobacco	2017	67.6916	94.4929	40.937772999589995
DALYs (Disability-Adjusted Life Years)	South Asia	Female	Chewing tobacco	2017	57.8269	71.147	46.0345
DALYs (Disability-Adjusted Life Years)	South Asia	Both	Chewing tobacco	2017	62.9826	76.83143838827999	47.6311
DALYs (Disability-Adjusted Life Years)	South Asia	Male	Chewing tobacco	2018	68.19056418387001	93.9385	42.2032
DALYs (Disability-Adjusted Life Years)	South Asia	Female	Chewing tobacco	2018	58.1829	72.714	45.826614723279995
DALYs (Disability-Adjusted Life Years)	South Asia	Both	Chewing tobacco	2018	63.3982	77.441	48.481
DALYs (Disability-Adjusted Life Years)	South Asia	Male	Chewing tobacco	2019	68.4331	96.2887	43.2015
DALYs (Disability-Adjusted Life Years)	South Asia	Female	Chewing tobacco	2019	57.7489	72.0649	44.9054
DALYs (Disability-Adjusted Life Years)	South Asia	Both	Chewing tobacco	2019	63.29	78.5371	47.7565
DALYs (Disability-Adjusted Life Years)	South Asia	Male	Chewing tobacco	2020	68.6571	96.4971	42.3081
DALYs (Disability-Adjusted Life Years)	South Asia	Female	Chewing tobacco	2020	57.0264	72.1592	44.0721
DALYs (Disability-Adjusted Life Years)	South Asia	Both	Chewing tobacco	2020	63.0236	78.61442852988999	47.9944
DALYs (Disability-Adjusted Life Years)	South Asia	Male	Chewing tobacco	2021	69.02230082464999	97.2314	41.8494
DALYs (Disability-Adjusted Life Years)	South Asia	Female	Chewing tobacco	2021	56.6984	71.9735	43.3843
DALYs (Disability-Adjusted Life Years)	South Asia	Both	Chewing tobacco	2021	63.0322	77.5168	47.812089553759996
DALYs (Disability-Adjusted Life Years)	South Asia	Male	Smoking	1990	72.8654	96.4783	50.9056
DALYs (Disability-Adjusted Life Years)	South Asia	Female	Smoking	1990	6.39611	9.276808057730001	3.9985
DALYs (Disability-Adjusted Life Years)	South Asia	Both	Smoking	1990	41.289	54.7783	28.7198
DALYs (Disability-Adjusted Life Years)	South Asia	Male	Smoking	1991	71.8533	94.3362	49.7087
DALYs (Disability-Adjusted Life Years)	South Asia	Female	Smoking	1991	6.35164	9.4629	3.89765
DALYs (Disability-Adjusted Life Years)	South Asia	Both	Smoking	1991	40.7044	53.824453309880006	27.974584975050004
DALYs (Disability-Adjusted Life Years)	South Asia	Male	Smoking	1992	71.321	94.18742214921001	49.474686457989996
DALYs (Disability-Adjusted Life Years)	South Asia	Female	Smoking	1992	6.40995	9.456432731889999	4.02405
DALYs (Disability-Adjusted Life Years)	South Asia	Both	Smoking	1992	40.4141	53.740585618589996	28.0409
DALYs (Disability-Adjusted Life Years)	South Asia	Male	Smoking	1993	70.8849	92.8651	48.879777457059994
DALYs (Disability-Adjusted Life Years)	South Asia	Female	Smoking	1993	6.41105	9.38075	3.94557
DALYs (Disability-Adjusted Life Years)	South Asia	Both	Smoking	1993	40.135032777430006	53.3766	27.5925
DALYs (Disability-Adjusted Life Years)	South Asia	Male	Smoking	1994	71.88483994007001	94.2441	50.027854137880006
DALYs (Disability-Adjusted Life Years)	South Asia	Female	Smoking	1994	6.576139391069999	9.54698	4.02304
DALYs (Disability-Adjusted Life Years)	South Asia	Both	Smoking	1994	40.6576	53.4452	28.0465
DALYs (Disability-Adjusted Life Years)	South Asia	Male	Smoking	1995	71.7166	93.66516351928999	50.349939192540006
DALYs (Disability-Adjusted Life Years)	South Asia	Female	Smoking	1995	6.6870916967500005	9.67079	4.08438
DALYs (Disability-Adjusted Life Years)	South Asia	Both	Smoking	1995	40.5441	53.165624149260005	28.4483
DALYs (Disability-Adjusted Life Years)	South Asia	Male	Smoking	1996	70.6188	92.8467	49.862835704599995
DALYs (Disability-Adjusted Life Years)	South Asia	Female	Smoking	1996	6.61381	9.737396413819999	4.04586
DALYs (Disability-Adjusted Life Years)	South Asia	Both	Smoking	1996	39.8547	52.909238889360005	28.054391025199998
DALYs (Disability-Adjusted Life Years)	South Asia	Male	Smoking	1997	70.0677	90.9123	49.275877007910005
DALYs (Disability-Adjusted Life Years)	South Asia	Female	Smoking	1997	6.54593	9.47942	4.0623509235299995
DALYs (Disability-Adjusted Life Years)	South Asia	Both	Smoking	1997	39.4379	51.293	27.7526
DALYs (Disability-Adjusted Life Years)	South Asia	Male	Smoking	1998	69.2487	90.57114111557999	48.6293
DALYs (Disability-Adjusted Life Years)	South Asia	Female	Smoking	1998	6.5246025345700005	9.558295438690001	4.01736
DALYs (Disability-Adjusted Life Years)	South Asia	Both	Smoking	1998	38.8905	51.0323	27.4245
DALYs (Disability-Adjusted Life Years)	South Asia	Male	Smoking	1999	67.9626	88.8099	47.256365163379996
DALYs (Disability-Adjusted Life Years)	South Asia	Female	Smoking	1999	6.3893955273000005	9.133966636370001	3.9377794865999998
DALYs (Disability-Adjusted Life Years)	South Asia	Both	Smoking	1999	38.062113903779995	49.9791	26.590538896179996
DALYs (Disability-Adjusted Life Years)	South Asia	Male	Smoking	2000	67.4031	86.0785	47.0507
DALYs (Disability-Adjusted Life Years)	South Asia	Female	Smoking	2000	6.29659	9.00931	3.9937
DALYs (Disability-Adjusted Life Years)	South Asia	Both	Smoking	2000	37.6304	48.329	26.3178
DALYs (Disability-Adjusted Life Years)	South Asia	Male	Smoking	2001	66.6846	87.3402	47.065
DALYs (Disability-Adjusted Life Years)	South Asia	Female	Smoking	2001	6.25848	8.95249	3.8827557745499996
DALYs (Disability-Adjusted Life Years)	South Asia	Both	Smoking	2001	37.1368	48.3981	26.055107991790003
DALYs (Disability-Adjusted Life Years)	South Asia	Male	Smoking	2002	65.7901	85.4168	46.223224680010006
DALYs (Disability-Adjusted Life Years)	South Asia	Female	Smoking	2002	6.224557605109999	8.98953	3.94607
DALYs (Disability-Adjusted Life Years)	South Asia	Both	Smoking	2002	36.5751	47.443197732390004	25.606604289240003
DALYs (Disability-Adjusted Life Years)	South Asia	Male	Smoking	2003	65.2245	84.1566	45.493338664019994
DALYs (Disability-Adjusted Life Years)	South Asia	Female	Smoking	2003	6.1964554104600005	8.88829	3.90042
DALYs (Disability-Adjusted Life Years)	South Asia	Both	Smoking	2003	36.1909	46.528604884930004	25.2901
DALYs (Disability-Adjusted Life Years)	South Asia	Male	Smoking	2004	64.3883	84.4516	44.3447
DALYs (Disability-Adjusted Life Years)	South Asia	Female	Smoking	2004	6.07799	8.70881	3.8737324473099997
DALYs (Disability-Adjusted Life Years)	South Asia	Both	Smoking	2004	35.629613460950004	46.723744441090005	24.4328
DALYs (Disability-Adjusted Life Years)	South Asia	Male	Smoking	2005	63.6894	82.59916230326999	43.6481
DALYs (Disability-Adjusted Life Years)	South Asia	Female	Smoking	2005	6.04149	8.82665	3.8401854460199996
DALYs (Disability-Adjusted Life Years)	South Asia	Both	Smoking	2005	35.1941	46.049251942379996	24.0801
DALYs (Disability-Adjusted Life Years)	South Asia	Male	Smoking	2006	62.8436	81.5694	43.3538
DALYs (Disability-Adjusted Life Years)	South Asia	Female	Smoking	2006	5.88493	8.49692	3.7823
DALYs (Disability-Adjusted Life Years)	South Asia	Both	Smoking	2006	34.645462006790005	45.4077	23.833422572459998
DALYs (Disability-Adjusted Life Years)	South Asia	Male	Smoking	2007	62.4772	81.45695564604999	43.860338574029996
DALYs (Disability-Adjusted Life Years)	South Asia	Female	Smoking	2007	5.75872	8.24459	3.6766002968600002
DALYs (Disability-Adjusted Life Years)	South Asia	Both	Smoking	2007	34.346800418469996	45.2276	23.8565
DALYs (Disability-Adjusted Life Years)	South Asia	Male	Smoking	2008	61.9748	80.66703359646999	42.690706741060005
DALYs (Disability-Adjusted Life Years)	South Asia	Female	Smoking	2008	5.55537	7.992852374040001	3.57346
DALYs (Disability-Adjusted Life Years)	South Asia	Both	Smoking	2008	33.940022043220004	44.4706	23.321
DALYs (Disability-Adjusted Life Years)	South Asia	Male	Smoking	2009	60.8976	79.1257	43.6094
DALYs (Disability-Adjusted Life Years)	South Asia	Female	Smoking	2009	5.3970924061400005	7.76958	3.38885
DALYs (Disability-Adjusted Life Years)	South Asia	Both	Smoking	2009	33.2748	43.4892	23.52
DALYs (Disability-Adjusted Life Years)	South Asia	Male	Smoking	2010	60.353529142069995	78.8051	40.9598
DALYs (Disability-Adjusted Life Years)	South Asia	Female	Smoking	2010	5.28629	7.695231571469999	3.25704
DALYs (Disability-Adjusted Life Years)	South Asia	Both	Smoking	2010	32.8917	43.0002	22.126874687009998
DALYs (Disability-Adjusted Life Years)	South Asia	Male	Smoking	2011	59.5486	77.46115581362001	42.0121
DALYs (Disability-Adjusted Life Years)	South Asia	Female	Smoking	2011	5.2222	7.661	3.3290461803399998
DALYs (Disability-Adjusted Life Years)	South Asia	Both	Smoking	2011	32.405915003130005	42.0809	22.8057
DALYs (Disability-Adjusted Life Years)	South Asia	Male	Smoking	2012	57.947160827459996	75.3576	39.6876
DALYs (Disability-Adjusted Life Years)	South Asia	Female	Smoking	2012	5.13126	7.5697058646099995	3.19834
DALYs (Disability-Adjusted Life Years)	South Asia	Both	Smoking	2012	31.524664159300002	41.3658	21.5096
DALYs (Disability-Adjusted Life Years)	South Asia	Male	Smoking	2013	57.01575371122001	73.78792888950001	39.5862
DALYs (Disability-Adjusted Life Years)	South Asia	Female	Smoking	2013	5.06537	7.37917	3.2296579549899995
DALYs (Disability-Adjusted Life Years)	South Asia	Both	Smoking	2013	30.980015562400002	40.4567	21.3176
DALYs (Disability-Adjusted Life Years)	South Asia	Male	Smoking	2014	56.22020835671999	73.1677	39.0775
DALYs (Disability-Adjusted Life Years)	South Asia	Female	Smoking	2014	4.94981	7.17908	3.14466
DALYs (Disability-Adjusted Life Years)	South Asia	Both	Smoking	2014	30.466670715699998	40.121224483489996	21.0369
DALYs (Disability-Adjusted Life Years)	South Asia	Male	Smoking	2015	55.8235	72.2069	38.2753
DALYs (Disability-Adjusted Life Years)	South Asia	Female	Smoking	2015	4.898245789080001	7.260472470110001	3.0732356940099996
DALYs (Disability-Adjusted Life Years)	South Asia	Both	Smoking	2015	30.1985	39.6466	20.637
DALYs (Disability-Adjusted Life Years)	South Asia	Male	Smoking	2016	55.426936162800004	72.8087	37.6575
DALYs (Disability-Adjusted Life Years)	South Asia	Female	Smoking	2016	4.79589	7.128416018569999	3.01782
DALYs (Disability-Adjusted Life Years)	South Asia	Both	Smoking	2016	29.918261387580003	39.662599080540005	20.280594736610002
DALYs (Disability-Adjusted Life Years)	South Asia	Male	Smoking	2017	55.202781926010005	72.5275	37.8934
DALYs (Disability-Adjusted Life Years)	South Asia	Female	Smoking	2017	4.75271	7.05674	2.92254
DALYs (Disability-Adjusted Life Years)	South Asia	Both	Smoking	2017	29.7622	39.3491	20.3298
DALYs (Disability-Adjusted Life Years)	South Asia	Male	Smoking	2018	55.1582	72.523	37.4748
DALYs (Disability-Adjusted Life Years)	South Asia	Female	Smoking	2018	4.6981	7.12543	2.94903
DALYs (Disability-Adjusted Life Years)	South Asia	Both	Smoking	2018	29.6902	39.2926	20.1291
DALYs (Disability-Adjusted Life Years)	South Asia	Male	Smoking	2019	54.891327401480005	72.46066902431001	36.8103
DALYs (Disability-Adjusted Life Years)	South Asia	Female	Smoking	2019	4.56465	6.91405	2.7748074358099997
DALYs (Disability-Adjusted Life Years)	South Asia	Both	Smoking	2019	29.4627	39.1197	19.7859
DALYs (Disability-Adjusted Life Years)	South Asia	Male	Smoking	2020	54.7166	72.6336	37.1432
DALYs (Disability-Adjusted Life Years)	South Asia	Female	Smoking	2020	4.401241278870001	6.89041	2.6459956398799998
DALYs (Disability-Adjusted Life Years)	South Asia	Both	Smoking	2020	29.2463	39.1666	19.9144
DALYs (Disability-Adjusted Life Years)	South Asia	Male	Smoking	2021	54.849156700099996	74.4452	35.491
DALYs (Disability-Adjusted Life Years)	South Asia	Female	Smoking	2021	4.306257962599999	6.4937	2.56681
DALYs (Disability-Adjusted Life Years)	South Asia	Both	Smoking	2021	29.1899	39.519176497210005	18.7591
