# Supplementary material for: Spatiotemporal Dynamics in the Burden of Lip and Oral Cavity Cancer and Attributable Risk Factors in Asia (1990–2021)
Source: Healthcare (Basel). 2025 Jun 9;13(12):1377. doi: 10.3390/healthcare13121377 (PMC12193132; doi:10.3390/healthcare13121377)
Supplement: Supplementary file 1 [file healthcare-13-01377-s001.zip › Table S6. EAPC of different risk factor and genders in different SDI regions.xlsx]

## Sheet: Sheet1
EAPC of different risk factor and genders in different SDI regions
	Sexxx	Region	EAPC risk factor(Num)
			chewing tobacco	high alcohol use	smoking
0	Both	Low SDI	-0.201699	2.7142	-1.14736	val
1	Both	Low SDI	-0.225515	2.68021	-1.17666	upper
2	Both	Low SDI	-0.177882	2.74819	-1.11805	lower
3	Both	Low-middle SDI	0.205476	2.01789	-0.562844	val
4	Both	Low-middle SDI	0.18405	1.98503	-0.578703	upper
5	Both	Low-middle SDI	0.226902	2.05075	-0.546984	lower
6	Both	Middle SDI	2.5223	-2.37368	-0.843391	val
7	Both	Middle SDI	2.40838	-2.48553	-0.876735	upper
8	Both	Middle SDI	2.63622	-2.26182	-0.810046	lower
9	Both	High-Middle SDI	-4.90188	-0.433314	-1.05094	val
10	Both	High-Middle SDI	-5.1894	-0.464711	-1.08519	upper
11	Both	High-Middle SDI	-4.61436	-0.401918	-1.0167	lower
12	Both	High SDI	-1.53891	-2.43243	-1.60721	val
13	Both	High SDI	-1.59229	-2.51175	-1.67348	upper
14	Both	High SDI	-1.48553	-2.35312	-1.54094	lower
15	Female	Low SDI	-0.123789	3.00966	-1.72276	val
16	Female	Low SDI	-0.148628	2.97562	-1.77428	upper
17	Female	Low SDI	-0.0989505	3.04369	-1.67124	lower
18	Female	Low-middle SDI	0.167179	1.90581	-0.514803	val
19	Female	Low-middle SDI	0.141814	1.86599	-0.538323	upper
20	Female	Low-middle SDI	0.192543	1.94563	-0.491284	lower
21	Female	Middle SDI	2.66223	-0.038548	-0.619575	val
22	Female	Middle SDI	2.52189	-0.0817155	-0.650278	upper
23	Female	Middle SDI	2.80257	0.00461949	-0.588871	lower
24	Female	High-Middle SDI	-5.79986	-3.20965	-4.48389	val
25	Female	High-Middle SDI	-6.12165	-3.28996	-4.57608	upper
26	Female	High-Middle SDI	-5.47807	-3.12934	-4.3917	lower
27	Female	High SDI	-1.60596	-4.50127	-1.08106	val
28	Female	High SDI	-1.65831	-4.63485	-1.11527	upper
29	Female	High SDI	-1.55361	-4.36769	-1.04686	lower
30	Male	Low SDI	-0.321809	2.81941	-0.952429	val
31	Male	Low SDI	-0.345465	2.78393	-0.979391	upper
32	Male	Low SDI	-0.298154	2.85489	-0.925466	lower
33	Male	Low-middle SDI	0.249929	2.18067	-0.421902	val
34	Male	Low-middle SDI	0.229144	2.14897	-0.438404	upper
35	Male	Low-middle SDI	0.270713	2.21238	-0.405399	lower
36	Male	Middle SDI	1.96143	-2.45715	-0.833932	val
37	Male	Middle SDI	1.90739	-2.57597	-0.870271	upper
38	Male	Middle SDI	2.01547	-2.33834	-0.797593	lower
39	Male	High-Middle SDI	-3.74208	-0.334666	-0.84637	val
40	Male	High-Middle SDI	-3.98459	-0.365538	-0.878652	upper
41	Male	High-Middle SDI	-3.49957	-0.303794	-0.814088	lower
42	Male	High SDI	-1.27532	-2.35612	-1.69942	val
43	Male	High SDI	-1.33072	-2.43573	-1.76472	upper
44	Male	High SDI	-1.21992	-2.27651	-1.63412	lower
