# Supplementary material for: Spatiotemporal Dynamics in the Burden of Lip and Oral Cavity Cancer and Attributable Risk Factors in Asia (1990–2021)
Source: Healthcare (Basel). 2025 Jun 9;13(12):1377. doi: 10.3390/healthcare13121377 (PMC12193132; doi:10.3390/healthcare13121377)
Supplement: Supplementary file 1 [file healthcare-13-01377-s001.zip › Table S7. ASDR in different SDI regions with different risk factors and genders.csv]

ASDR in different SDI regions with different risk factors and genders
	SDIIII	SEXXX	Yearrr	RISKK	ASRRR
					VAL	lower	higer
0	Low SDI	Both	1990	Chewing tobacco	61.17490822	41.4999248	82.99261358
1	Low SDI	Both	1991	Chewing tobacco	61.09839162	41.58140629	82.74384546
2	Low SDI	Both	1992	Chewing tobacco	62.0000147	43.13452034	84.03057268
3	Low SDI	Both	1993	Chewing tobacco	62.86608503	43.66926986	85.65788065
4	Low SDI	Both	1994	Chewing tobacco	63.87440735	44.18212894	86.62659653
5	Low SDI	Both	1995	Chewing tobacco	60.5508351	41.73600607	82.19956526
6	Low SDI	Both	1996	Chewing tobacco	60.46394616	42.26571066	81.53104888
7	Low SDI	Both	1997	Chewing tobacco	60.8253247	42.36783709	81.3121882
8	Low SDI	Both	1998	Chewing tobacco	60.99887722	42.29882957	83.3162534
9	Low SDI	Both	1999	Chewing tobacco	61.35735762	42.60319221	83.67338976
10	Low SDI	Both	2000	Chewing tobacco	62.082977	43.68813081	84.85179411
11	Low SDI	Both	2001	Chewing tobacco	66.13931936	45.35631322	90.39895902
12	Low SDI	Both	2002	Chewing tobacco	66.04335037	45.85132941	89.83667264
13	Low SDI	Both	2003	Chewing tobacco	65.90903217	46.01498389	89.54152759
14	Low SDI	Both	2004	Chewing tobacco	65.40892656	45.55142707	87.90603787
15	Low SDI	Both	2005	Chewing tobacco	65.13190155	45.22743143	87.23752592
16	Low SDI	Both	2006	Chewing tobacco	65.22863102	45.92741048	86.84440783
17	Low SDI	Both	2007	Chewing tobacco	60.57995946	42.85886925	81.22617497
18	Low SDI	Both	2008	Chewing tobacco	60.30207192	42.14166731	81.26491234
19	Low SDI	Both	2009	Chewing tobacco	60.10010815	41.34753422	82.26941296
20	Low SDI	Both	2010	Chewing tobacco	59.54307724	41.72496434	82.9624254
21	Low SDI	Both	2011	Chewing tobacco	58.61268953	40.38652973	80.03426164
22	Low SDI	Both	2012	Chewing tobacco	57.60398472	38.78989421	78.29235001
23	Low SDI	Both	2013	Chewing tobacco	57.32610831	39.22974874	79.09493594
24	Low SDI	Both	2014	Chewing tobacco	56.74599462	38.24299078	79.21874015
25	Low SDI	Both	2015	Chewing tobacco	56.52328354	38.01890783	78.21235241
26	Low SDI	Both	2016	Chewing tobacco	56.4803988	38.88092001	77.85970777
27	Low SDI	Both	2017	Chewing tobacco	56.59190783	38.65584129	78.60720996
28	Low SDI	Both	2018	Chewing tobacco	60.42208705	40.74885252	85.79670385
29	Low SDI	Both	2019	Chewing tobacco	60.32778979	41.17517057	86.16378203
30	Low SDI	Both	2020	Chewing tobacco	60.45946464	41.08996186	86.08204776
31	Low SDI	Both	2021	Chewing tobacco	60.45115644	40.90296474	86.32401229
32	Low-middle SDI	Both	1990	Chewing tobacco	45.62920781	33.61692492	58.50876456
33	Low-middle SDI	Both	1991	Chewing tobacco	45.58733562	33.70265474	58.40407633
34	Low-middle SDI	Both	1992	Chewing tobacco	45.94512072	34.31111385	58.96920065
35	Low-middle SDI	Both	1993	Chewing tobacco	47.47404439	35.57738917	61.06524175
36	Low-middle SDI	Both	1994	Chewing tobacco	48.80216985	36.90219551	61.34186393
37	Low-middle SDI	Both	1995	Chewing tobacco	50.6162091	37.66358827	63.81369184
38	Low-middle SDI	Both	1996	Chewing tobacco	53.53146407	40.56163991	67.61481069
39	Low-middle SDI	Both	1997	Chewing tobacco	53.60238588	40.12450091	67.89017305
40	Low-middle SDI	Both	1998	Chewing tobacco	53.68984433	40.78097844	66.8108894
41	Low-middle SDI	Both	1999	Chewing tobacco	52.91843095	39.75436988	66.42522115
42	Low-middle SDI	Both	2000	Chewing tobacco	52.45760974	39.52370822	65.34602227
43	Low-middle SDI	Both	2001	Chewing tobacco	51.21475278	38.44611387	63.61462136
44	Low-middle SDI	Both	2002	Chewing tobacco	51.06534712	38.47491315	63.86257527
45	Low-middle SDI	Both	2003	Chewing tobacco	51.00832097	38.50830343	63.08393996
46	Low-middle SDI	Both	2004	Chewing tobacco	50.40507901	38.01290695	63.37771235
47	Low-middle SDI	Both	2005	Chewing tobacco	50.42640125	37.4575715	62.59305372
48	Low-middle SDI	Both	2006	Chewing tobacco	49.64877625	37.51297994	61.87244618
49	Low-middle SDI	Both	2007	Chewing tobacco	51.08739763	39.09018118	63.16789691
50	Low-middle SDI	Both	2008	Chewing tobacco	50.46500449	38.73640426	63.23493509
51	Low-middle SDI	Both	2009	Chewing tobacco	50.01150072	37.6744439	61.63713387
52	Low-middle SDI	Both	2010	Chewing tobacco	51.17401458	39.0248226	63.43995055
53	Low-middle SDI	Both	2011	Chewing tobacco	51.27180157	39.00973395	62.95017793
54	Low-middle SDI	Both	2012	Chewing tobacco	51.10232182	39.23772115	62.69317362
55	Low-middle SDI	Both	2013	Chewing tobacco	51.43951314	38.84558406	62.8216726
56	Low-middle SDI	Both	2014	Chewing tobacco	51.54861665	38.93678646	63.38847301
57	Low-middle SDI	Both	2015	Chewing tobacco	52.35366648	39.71928502	63.57500367
58	Low-middle SDI	Both	2016	Chewing tobacco	52.63762855	39.74259216	64.32570227
59	Low-middle SDI	Both	2017	Chewing tobacco	53.24372256	40.10968372	65.24574562
60	Low-middle SDI	Both	2018	Chewing tobacco	52.38704524	39.59776535	64.86215634
61	Low-middle SDI	Both	2019	Chewing tobacco	52.28610838	39.24326125	65.04675726
62	Low-middle SDI	Both	2020	Chewing tobacco	51.96816413	38.96145742	64.60627685
63	Low-middle SDI	Both	2021	Chewing tobacco	51.97161153	38.9283356	65.03987765
64	Middle SDI	Both	1990	Chewing tobacco	1.187537269	0.719936687	1.784030078
65	Middle SDI	Both	1991	Chewing tobacco	1.200683814	0.735981694	1.792888448
66	Middle SDI	Both	1992	Chewing tobacco	1.207995766	0.754983103	1.796930306
67	Middle SDI	Both	1993	Chewing tobacco	1.190995754	0.743321066	1.764708989
68	Middle SDI	Both	1994	Chewing tobacco	1.211739784	0.753554941	1.814723141
69	Middle SDI	Both	1995	Chewing tobacco	1.21763363	0.740114385	1.803219638
70	Middle SDI	Both	1996	Chewing tobacco	1.160372989	0.710736518	1.710667125
71	Middle SDI	Both	1997	Chewing tobacco	1.15365136	0.705577913	1.709682904
72	Middle SDI	Both	1998	Chewing tobacco	1.310284983	0.8234013	1.915150573
73	Middle SDI	Both	1999	Chewing tobacco	1.317137861	0.810351349	1.94307821
74	Middle SDI	Both	2000	Chewing tobacco	1.315366572	0.819034445	1.962246737
75	Middle SDI	Both	2001	Chewing tobacco	1.307406841	0.810218992	1.929861655
76	Middle SDI	Both	2002	Chewing tobacco	1.285730635	0.802755744	1.92328364
77	Middle SDI	Both	2003	Chewing tobacco	1.269403515	0.789812989	1.897011135
78	Middle SDI	Both	2004	Chewing tobacco	1.257644284	0.781674553	1.865919541
79	Middle SDI	Both	2005	Chewing tobacco	1.250593231	0.782446851	1.867534924
80	Middle SDI	Both	2006	Chewing tobacco	1.243298263	0.76897643	1.87933615
81	Middle SDI	Both	2007	Chewing tobacco	1.216105233	0.761985018	1.826299114
82	Middle SDI	Both	2008	Chewing tobacco	1.205637734	0.748464804	1.824368536
83	Middle SDI	Both	2009	Chewing tobacco	1.204751668	0.760592966	1.837408933
84	Middle SDI	Both	2010	Chewing tobacco	1.231508959	0.755100284	1.878507651
85	Middle SDI	Both	2011	Chewing tobacco	2.594139868	1.581828712	3.968464861
86	Middle SDI	Both	2012	Chewing tobacco	2.572098756	1.601985671	3.890306492
87	Middle SDI	Both	2013	Chewing tobacco	2.547007525	1.573834312	3.896713546
88	Middle SDI	Both	2014	Chewing tobacco	2.540503326	1.548936734	3.847962787
89	Middle SDI	Both	2015	Chewing tobacco	2.53587111	1.54993605	3.885690797
90	Middle SDI	Both	2016	Chewing tobacco	2.544435176	1.560473314	3.839643277
91	Middle SDI	Both	2017	Chewing tobacco	2.536489626	1.575154593	3.910167635
92	Middle SDI	Both	2018	Chewing tobacco	2.530693592	1.559672873	3.785356847
93	Middle SDI	Both	2019	Chewing tobacco	2.538223342	1.53356194	3.928402135
94	Middle SDI	Both	2020	Chewing tobacco	2.52192489	1.545884875	3.775318755
95	Middle SDI	Both	2021	Chewing tobacco	2.528459058	1.51263747	3.892948301
96	High-Middle SDI	Both	1990	Chewing tobacco	5.87115178	3.795540591	8.20488097
97	High-Middle SDI	Both	1991	Chewing tobacco	5.858041313	3.854478348	8.196585611
98	High-Middle SDI	Both	1992	Chewing tobacco	5.895989069	3.924378588	8.287316541
99	High-Middle SDI	Both	1993	Chewing tobacco	5.870500695	3.911646646	8.193662607
100	High-Middle SDI	Both	1994	Chewing tobacco	6.249550961	4.178885275	8.694553504
101	High-Middle SDI	Both	1995	Chewing tobacco	6.213244825	4.172639249	8.660985
102	High-Middle SDI	Both	1996	Chewing tobacco	6.285409645	4.225587167	8.71225377
103	High-Middle SDI	Both	1997	Chewing tobacco	6.285779982	4.245028988	8.698801736
104	High-Middle SDI	Both	1998	Chewing tobacco	7.026019191	4.770595273	9.665248809
105	High-Middle SDI	Both	1999	Chewing tobacco	7.982741956	5.507711416	11.01544183
106	High-Middle SDI	Both	2000	Chewing tobacco	7.980767852	5.559359236	10.88391472
107	High-Middle SDI	Both	2001	Chewing tobacco	7.804111928	5.414305819	10.4870191
108	High-Middle SDI	Both	2002	Chewing tobacco	7.586932294	5.277617798	10.27878832
109	High-Middle SDI	Both	2003	Chewing tobacco	7.60898827	5.356162068	10.27680576
110	High-Middle SDI	Both	2004	Chewing tobacco	7.713716749	5.410513521	10.50584931
111	High-Middle SDI	Both	2005	Chewing tobacco	7.828124929	5.46091813	10.66397307
112	High-Middle SDI	Both	2006	Chewing tobacco	7.820236134	5.467663344	10.45854691
113	High-Middle SDI	Both	2007	Chewing tobacco	8.017233679	5.641964975	10.71594218
114	High-Middle SDI	Both	2008	Chewing tobacco	8.01591063	5.56231993	10.62804856
115	High-Middle SDI	Both	2009	Chewing tobacco	7.970257698	5.542184663	10.45705138
116	High-Middle SDI	Both	2010	Chewing tobacco	5.997756359	4.106979431	8.084816546
117	High-Middle SDI	Both	2011	Chewing tobacco	1.544470312	1.024181177	2.17004107
118	High-Middle SDI	Both	2012	Chewing tobacco	1.516102025	0.995719387	2.137338183
119	High-Middle SDI	Both	2013	Chewing tobacco	1.490784747	0.974733674	2.103626356
120	High-Middle SDI	Both	2014	Chewing tobacco	1.468622413	0.942777419	2.08072529
121	High-Middle SDI	Both	2015	Chewing tobacco	1.45260948	0.934577675	2.091794353
122	High-Middle SDI	Both	2016	Chewing tobacco	1.4300911	0.898912961	2.070702517
123	High-Middle SDI	Both	2017	Chewing tobacco	1.411506856	0.878385895	2.057688049
124	High-Middle SDI	Both	2018	Chewing tobacco	1.409346102	0.889492257	2.075209435
125	High-Middle SDI	Both	2019	Chewing tobacco	1.384178418	0.871727678	2.018380968
126	High-Middle SDI	Both	2020	Chewing tobacco	1.354034546	0.821750865	2.041100102
127	High-Middle SDI	Both	2021	Chewing tobacco	1.351610353	0.825220893	2.071600934
128	High SDI	Both	1990	Chewing tobacco	2.409741908	1.537679365	3.535014268
129	High SDI	Both	1991	Chewing tobacco	2.380932474	1.519499868	3.486794128
130	High SDI	Both	1992	Chewing tobacco	2.375341235	1.528327153	3.493972782
131	High SDI	Both	1993	Chewing tobacco	2.393957219	1.541617359	3.507089812
132	High SDI	Both	1994	Chewing tobacco	2.376256957	1.531897682	3.500901653
133	High SDI	Both	1995	Chewing tobacco	2.55570755	1.646876108	3.737339156
134	High SDI	Both	1996	Chewing tobacco	2.591228103	1.665326162	3.811041909
135	High SDI	Both	1997	Chewing tobacco	2.61232165	1.675426503	3.832045347
136	High SDI	Both	1998	Chewing tobacco	2.627329926	1.685325144	3.916311809
137	High SDI	Both	1999	Chewing tobacco	2.209367291	1.408936156	3.350454669
138	High SDI	Both	2000	Chewing tobacco	2.155597735	1.357678802	3.254702613
139	High SDI	Both	2001	Chewing tobacco	2.110325842	1.332287621	3.212581613
140	High SDI	Both	2002	Chewing tobacco	2.124168566	1.33883758	3.264286997
141	High SDI	Both	2003	Chewing tobacco	2.147337801	1.344158296	3.308163917
142	High SDI	Both	2004	Chewing tobacco	2.140472251	1.327356308	3.304822453
143	High SDI	Both	2005	Chewing tobacco	2.126525083	1.316478312	3.269197654
144	High SDI	Both	2006	Chewing tobacco	2.09951952	1.295605477	3.224925064
145	High SDI	Both	2007	Chewing tobacco	2.050451056	1.259919233	3.15346132
146	High SDI	Both	2008	Chewing tobacco	2.054486308	1.275218871	3.161313921
147	High SDI	Both	2009	Chewing tobacco	2.050351884	1.274524917	3.152040542
148	High SDI	Both	2010	Chewing tobacco	1.929390779	1.18647663	2.970561658
149	High SDI	Both	2011	Chewing tobacco	1.42036355	0.877047139	2.207421552
150	High SDI	Both	2012	Chewing tobacco	1.425583738	0.890758008	2.175537061
151	High SDI	Both	2013	Chewing tobacco	1.486820231	0.927171347	2.28054484
152	High SDI	Both	2014	Chewing tobacco	1.534459841	0.956864279	2.332116161
153	High SDI	Both	2015	Chewing tobacco	1.52946829	0.955546956	2.326852107
154	High SDI	Both	2016	Chewing tobacco	1.544434564	0.96877133	2.35326004
155	High SDI	Both	2017	Chewing tobacco	1.550818694	0.979917778	2.366434204
156	High SDI	Both	2018	Chewing tobacco	1.550699454	0.961610696	2.349847889
157	High SDI	Both	2019	Chewing tobacco	1.659706079	1.036605041	2.517650449
158	High SDI	Both	2020	Chewing tobacco	1.47465124	0.918443298	2.227084781
159	High SDI	Both	2021	Chewing tobacco	1.644093853	1.026421524	2.489581491
160	Low SDI	Female	1990	Chewing tobacco	66.14495686	43.95207872	91.83633866
161	Low SDI	Female	1991	Chewing tobacco	66.40929387	43.71146142	91.6124624
162	Low SDI	Female	1992	Chewing tobacco	68.10162677	44.92754999	92.71679661
163	Low SDI	Female	1993	Chewing tobacco	69.47534526	46.70933337	95.28702953
164	Low SDI	Female	1994	Chewing tobacco	70.95453713	47.5106269	95.86907697
165	Low SDI	Female	1995	Chewing tobacco	67.65638751	45.48305158	93.30463539
166	Low SDI	Female	1996	Chewing tobacco	67.61955862	45.16127543	92.6158032
167	Low SDI	Female	1997	Chewing tobacco	67.699665	44.78103863	93.56970583
168	Low SDI	Female	1998	Chewing tobacco	67.52135148	45.28518126	95.19167267
169	Low SDI	Female	1999	Chewing tobacco	67.79170471	44.8019275	93.21642603
170	Low SDI	Female	2000	Chewing tobacco	68.27031295	45.8576408	95.8481717
171	Low SDI	Female	2001	Chewing tobacco	73.10157692	48.8408477	100.6358607
172	Low SDI	Female	2002	Chewing tobacco	73.42364326	49.9924863	102.8722196
173	Low SDI	Female	2003	Chewing tobacco	73.32276532	48.59928275	101.366938
174	Low SDI	Female	2004	Chewing tobacco	72.41899837	48.53835972	99.97734743
175	Low SDI	Female	2005	Chewing tobacco	71.88451896	48.65682458	100.2518004
176	Low SDI	Female	2006	Chewing tobacco	71.77565332	47.92624166	99.98004545
177	Low SDI	Female	2007	Chewing tobacco	66.61730398	45.11730897	95.41908456
178	Low SDI	Female	2008	Chewing tobacco	66.28589221	44.72366316	92.40017224
179	Low SDI	Female	2009	Chewing tobacco	66.09969909	44.43272618	93.31517301
180	Low SDI	Female	2010	Chewing tobacco	65.71195883	43.65193833	94.6828457
181	Low SDI	Female	2011	Chewing tobacco	64.84464337	41.76602331	90.9523994
182	Low SDI	Female	2012	Chewing tobacco	63.8160024	41.7857877	89.80405799
183	Low SDI	Female	2013	Chewing tobacco	63.84614795	41.60366113	91.35051967
184	Low SDI	Female	2014	Chewing tobacco	63.23179767	40.21293774	91.42472847
185	Low SDI	Female	2015	Chewing tobacco	63.33091109	41.24662181	91.20842696
186	Low SDI	Female	2016	Chewing tobacco	63.53259849	41.87599992	93.0900218
187	Low SDI	Female	2017	Chewing tobacco	63.97582837	42.49100214	90.87217222
188	Low SDI	Female	2018	Chewing tobacco	68.68865847	44.54496707	100.1662826
189	Low SDI	Female	2019	Chewing tobacco	68.7598053	45.15297479	102.5335668
190	Low SDI	Female	2020	Chewing tobacco	68.89510271	44.53699703	100.1549821
191	Low SDI	Female	2021	Chewing tobacco	68.89002911	43.75871657	105.3846596
192	Low-middle SDI	Female	1990	Chewing tobacco	39.61682848	29.4460457	51.14089625
193	Low-middle SDI	Female	1991	Chewing tobacco	39.52954144	28.66365059	51.05090372
194	Low-middle SDI	Female	1992	Chewing tobacco	40.02538765	29.2841707	51.46874866
195	Low-middle SDI	Female	1993	Chewing tobacco	41.13887948	30.73494714	52.65863634
196	Low-middle SDI	Female	1994	Chewing tobacco	42.39165557	31.33789138	53.78748926
197	Low-middle SDI	Female	1995	Chewing tobacco	44.20156448	32.73515785	55.12832124
198	Low-middle SDI	Female	1996	Chewing tobacco	46.82377431	34.59342401	58.76407017
199	Low-middle SDI	Female	1997	Chewing tobacco	46.7512895	34.57877589	58.52316719
200	Low-middle SDI	Female	1998	Chewing tobacco	46.98641895	35.36506841	58.61093582
201	Low-middle SDI	Female	1999	Chewing tobacco	46.17761369	34.28900929	57.52237118
202	Low-middle SDI	Female	2000	Chewing tobacco	45.44009884	34.1460369	57.30977626
203	Low-middle SDI	Female	2001	Chewing tobacco	44.34335438	33.20364438	55.00662296
204	Low-middle SDI	Female	2002	Chewing tobacco	44.31937115	33.0656012	54.85974441
205	Low-middle SDI	Female	2003	Chewing tobacco	44.12025392	33.58346502	54.53495351
206	Low-middle SDI	Female	2004	Chewing tobacco	43.26809945	32.84813302	53.66955423
207	Low-middle SDI	Female	2005	Chewing tobacco	43.60548945	32.33419966	53.51259991
208	Low-middle SDI	Female	2006	Chewing tobacco	42.58880636	32.64081609	52.7489858
209	Low-middle SDI	Female	2007	Chewing tobacco	43.2402053	33.33609757	53.18395795
210	Low-middle SDI	Female	2008	Chewing tobacco	42.23795601	32.39529566	51.80946889
211	Low-middle SDI	Female	2009	Chewing tobacco	41.7118932	31.68477249	51.48499522
212	Low-middle SDI	Female	2010	Chewing tobacco	42.66222649	32.01489127	52.28962249
213	Low-middle SDI	Female	2011	Chewing tobacco	42.88516357	33.41956584	52.51381495
214	Low-middle SDI	Female	2012	Chewing tobacco	43.37055719	34.00428786	52.97787713
215	Low-middle SDI	Female	2013	Chewing tobacco	43.97779681	34.6424705	54.05195694
216	Low-middle SDI	Female	2014	Chewing tobacco	44.29051383	34.82094259	54.33972911
217	Low-middle SDI	Female	2015	Chewing tobacco	45.49009134	35.37821974	56.29894359
218	Low-middle SDI	Female	2016	Chewing tobacco	45.97718857	35.59003319	57.53282514
219	Low-middle SDI	Female	2017	Chewing tobacco	46.74338136	35.96377814	58.08425829
220	Low-middle SDI	Female	2018	Chewing tobacco	45.96455302	34.9718084	58.01570117
221	Low-middle SDI	Female	2019	Chewing tobacco	45.47552205	35.208984	58.43174275
222	Low-middle SDI	Female	2020	Chewing tobacco	44.67829195	34.24142159	57.06512807
223	Low-middle SDI	Female	2021	Chewing tobacco	44.31340689	33.1904007	57.5821296
224	Middle SDI	Female	1990	Chewing tobacco	1.677888039	0.970291964	2.651761426
225	Middle SDI	Female	1991	Chewing tobacco	1.700211235	0.991394252	2.623135684
226	Middle SDI	Female	1992	Chewing tobacco	1.714400764	1.029425151	2.663824193
227	Middle SDI	Female	1993	Chewing tobacco	1.691993104	1.002447085	2.614247649
228	Middle SDI	Female	1994	Chewing tobacco	1.684804875	0.992819551	2.615060645
229	Middle SDI	Female	1995	Chewing tobacco	1.691872317	0.986947653	2.614569052
230	Middle SDI	Female	1996	Chewing tobacco	1.615191464	0.955558208	2.463142935
231	Middle SDI	Female	1997	Chewing tobacco	1.611414655	0.963272734	2.469812294
232	Middle SDI	Female	1998	Chewing tobacco	1.747533128	1.043478935	2.650098491
233	Middle SDI	Female	1999	Chewing tobacco	1.744333607	1.029523735	2.663032157
234	Middle SDI	Female	2000	Chewing tobacco	1.738987431	1.027953084	2.711733363
235	Middle SDI	Female	2001	Chewing tobacco	1.725126662	1.028200786	2.65909005
236	Middle SDI	Female	2002	Chewing tobacco	1.685898714	0.997226703	2.630051142
237	Middle SDI	Female	2003	Chewing tobacco	1.655206528	0.990243448	2.599915834
238	Middle SDI	Female	2004	Chewing tobacco	1.632145761	0.957307493	2.510838546
239	Middle SDI	Female	2005	Chewing tobacco	1.613272077	0.957790167	2.527985779
240	Middle SDI	Female	2006	Chewing tobacco	1.597415691	0.922669894	2.500921837
241	Middle SDI	Female	2007	Chewing tobacco	1.567847623	0.916358879	2.446147571
242	Middle SDI	Female	2008	Chewing tobacco	1.548070694	0.906224888	2.424586377
243	Middle SDI	Female	2009	Chewing tobacco	1.537603758	0.902243656	2.44039706
244	Middle SDI	Female	2010	Chewing tobacco	1.559438706	0.882248992	2.476785402
245	Middle SDI	Female	2011	Chewing tobacco	3.769088872	2.19586795	6.033459763
246	Middle SDI	Female	2012	Chewing tobacco	3.734096082	2.184509408	5.862318623
247	Middle SDI	Female	2013	Chewing tobacco	3.707208572	2.151087237	5.881337909
248	Middle SDI	Female	2014	Chewing tobacco	3.692408139	2.103359663	5.878681167
249	Middle SDI	Female	2015	Chewing tobacco	3.671893884	2.104466713	5.899652428
250	Middle SDI	Female	2016	Chewing tobacco	3.68821255	2.133427188	5.795256455
251	Middle SDI	Female	2017	Chewing tobacco	3.68395653	2.142784983	5.952542655
252	Middle SDI	Female	2018	Chewing tobacco	3.680361192	2.101824833	5.725065794
253	Middle SDI	Female	2019	Chewing tobacco	3.695702764	2.078955313	5.997614585
254	Middle SDI	Female	2020	Chewing tobacco	3.676110264	2.082924419	5.702307393
255	Middle SDI	Female	2021	Chewing tobacco	3.680956812	2.074722638	5.973253008
256	High-Middle SDI	Female	1990	Chewing tobacco	6.706198347	4.097727741	9.686016928
257	High-Middle SDI	Female	1991	Chewing tobacco	6.702571988	4.147693399	9.752738433
258	High-Middle SDI	Female	1992	Chewing tobacco	6.760719266	4.182276381	9.773560566
259	High-Middle SDI	Female	1993	Chewing tobacco	6.803866031	4.280177381	9.855830501
260	High-Middle SDI	Female	1994	Chewing tobacco	7.41735249	4.720506683	10.72678282
261	High-Middle SDI	Female	1995	Chewing tobacco	7.352324259	4.721424254	10.69967788
262	High-Middle SDI	Female	1996	Chewing tobacco	7.466256887	4.762833476	10.87210135
263	High-Middle SDI	Female	1997	Chewing tobacco	7.45733636	4.771574626	10.72853705
264	High-Middle SDI	Female	1998	Chewing tobacco	8.593866463	5.637241509	12.2025216
265	High-Middle SDI	Female	1999	Chewing tobacco	9.851641491	6.525950574	14.00841221
266	High-Middle SDI	Female	2000	Chewing tobacco	9.79657589	6.478443684	13.66113678
267	High-Middle SDI	Female	2001	Chewing tobacco	9.458528208	6.302285081	13.35146183
268	High-Middle SDI	Female	2002	Chewing tobacco	9.141728004	6.098426545	12.86599066
269	High-Middle SDI	Female	2003	Chewing tobacco	9.029316576	6.107964166	12.68419652
270	High-Middle SDI	Female	2004	Chewing tobacco	9.058382902	6.12576568	12.69993894
271	High-Middle SDI	Female	2005	Chewing tobacco	8.98503769	6.086244409	12.62035987
272	High-Middle SDI	Female	2006	Chewing tobacco	8.882703533	6.032338976	12.17686669
273	High-Middle SDI	Female	2007	Chewing tobacco	8.88561497	6.068878195	12.31582276
274	High-Middle SDI	Female	2008	Chewing tobacco	8.638600866	5.937465727	11.79487668
275	High-Middle SDI	Female	2009	Chewing tobacco	8.491671698	5.831109783	11.60018907
276	High-Middle SDI	Female	2010	Chewing tobacco	6.297364865	4.261490912	8.683357755
277	High-Middle SDI	Female	2011	Chewing tobacco	1.433530672	0.940904892	2.01038469
278	High-Middle SDI	Female	2012	Chewing tobacco	1.383556744	0.903813359	1.94992922
279	High-Middle SDI	Female	2013	Chewing tobacco	1.335154595	0.875383387	1.89860244
280	High-Middle SDI	Female	2014	Chewing tobacco	1.3047931	0.84381775	1.860763754
281	High-Middle SDI	Female	2015	Chewing tobacco	1.284430797	0.818261476	1.833733724
282	High-Middle SDI	Female	2016	Chewing tobacco	1.26398479	0.793716097	1.80963557
283	High-Middle SDI	Female	2017	Chewing tobacco	1.243225835	0.78334023	1.820404521
284	High-Middle SDI	Female	2018	Chewing tobacco	1.248767433	0.774585184	1.836255304
285	High-Middle SDI	Female	2019	Chewing tobacco	1.234922644	0.7745787	1.80713296
286	High-Middle SDI	Female	2020	Chewing tobacco	1.222245724	0.754301242	1.85412489
287	High-Middle SDI	Female	2021	Chewing tobacco	1.221404648	0.749342371	1.845025465
288	High SDI	Female	1990	Chewing tobacco	2.844637089	1.624841156	4.565183016
289	High SDI	Female	1991	Chewing tobacco	2.774144914	1.599176788	4.512460405
290	High SDI	Female	1992	Chewing tobacco	2.746772901	1.582934569	4.422609046
291	High SDI	Female	1993	Chewing tobacco	2.757385117	1.612115526	4.363918093
292	High SDI	Female	1994	Chewing tobacco	2.696050678	1.553967381	4.289063087
293	High SDI	Female	1995	Chewing tobacco	2.925058467	1.716680289	4.579240586
294	High SDI	Female	1996	Chewing tobacco	2.940424445	1.719548075	4.589112221
295	High SDI	Female	1997	Chewing tobacco	2.932094727	1.713623504	4.617740775
296	High SDI	Female	1998	Chewing tobacco	2.915610019	1.718045139	4.568055812
297	High SDI	Female	1999	Chewing tobacco	2.540149149	1.482533701	4.014720309
298	High SDI	Female	2000	Chewing tobacco	2.430014572	1.431255768	3.901312632
299	High SDI	Female	2001	Chewing tobacco	2.354402605	1.382400123	3.789996551
300	High SDI	Female	2002	Chewing tobacco	2.369864735	1.38494767	3.885951071
301	High SDI	Female	2003	Chewing tobacco	2.384051071	1.385699177	3.932450031
302	High SDI	Female	2004	Chewing tobacco	2.361349582	1.380240952	3.87946261
303	High SDI	Female	2005	Chewing tobacco	2.346973563	1.35689636	3.867681994
304	High SDI	Female	2006	Chewing tobacco	2.309936787	1.324676284	3.82066012
305	High SDI	Female	2007	Chewing tobacco	2.259785035	1.295734985	3.722018144
306	High SDI	Female	2008	Chewing tobacco	2.256761093	1.300160308	3.715102561
307	High SDI	Female	2009	Chewing tobacco	2.263393459	1.307240734	3.681354619
308	High SDI	Female	2010	Chewing tobacco	2.126558952	1.218785191	3.473446413
309	High SDI	Female	2011	Chewing tobacco	1.562466976	0.89018184	2.557045137
310	High SDI	Female	2012	Chewing tobacco	1.566108846	0.891710267	2.566733091
311	High SDI	Female	2013	Chewing tobacco	1.662354242	0.928537754	2.675977741
312	High SDI	Female	2014	Chewing tobacco	1.720052628	0.971395152	2.759304451
313	High SDI	Female	2015	Chewing tobacco	1.710567199	0.965602872	2.729274431
314	High SDI	Female	2016	Chewing tobacco	1.731623447	0.978727972	2.73605208
315	High SDI	Female	2017	Chewing tobacco	1.758758114	1.000098386	2.804330357
316	High SDI	Female	2018	Chewing tobacco	1.750484231	0.991723594	2.808634191
317	High SDI	Female	2019	Chewing tobacco	1.888167268	1.058241006	3.046731337
318	High SDI	Female	2020	Chewing tobacco	1.659261548	0.926290748	2.673212507
319	High SDI	Female	2021	Chewing tobacco	1.880638943	1.052824487	3.043307327
320	Low SDI	Male	1990	Chewing tobacco	57.82083583	30.58304653	93.36359048
321	Low SDI	Male	1991	Chewing tobacco	57.40557771	30.24318274	92.92474049
322	Low SDI	Male	1992	Chewing tobacco	57.59642646	30.47921712	91.37899541
323	Low SDI	Male	1993	Chewing tobacco	57.98617964	30.68016034	90.65604854
324	Low SDI	Male	1994	Chewing tobacco	58.54941505	31.43858278	91.48625222
325	Low SDI	Male	1995	Chewing tobacco	55.0336458	30.00366858	86.14424257
326	Low SDI	Male	1996	Chewing tobacco	54.8478423	29.96709194	84.00793848
327	Low SDI	Male	1997	Chewing tobacco	55.40596714	30.28515404	84.59596525
328	Low SDI	Male	1998	Chewing tobacco	55.82606922	30.30617509	85.91013415
329	Low SDI	Male	1999	Chewing tobacco	56.20900545	29.94742826	85.22644586
330	Low SDI	Male	2000	Chewing tobacco	57.10690073	31.51732588	89.41854715
331	Low SDI	Male	2001	Chewing tobacco	60.55615686	33.42748319	94.99781165
332	Low SDI	Male	2002	Chewing tobacco	60.07009833	32.65840898	92.23120827
333	Low SDI	Male	2003	Chewing tobacco	59.86851466	32.74671878	92.87291754
334	Low SDI	Male	2004	Chewing tobacco	59.65999971	32.86947755	94.13544391
335	Low SDI	Male	2005	Chewing tobacco	59.55435696	32.84103926	91.78536122
336	Low SDI	Male	2006	Chewing tobacco	59.78823113	33.29663188	93.79673788
337	Low SDI	Male	2007	Chewing tobacco	55.4813322	30.50166926	86.00957538
338	Low SDI	Male	2008	Chewing tobacco	55.23669664	30.26069242	85.4171821
339	Low SDI	Male	2009	Chewing tobacco	55.01849265	29.85555477	88.02229044
340	Low SDI	Male	2010	Chewing tobacco	54.31285938	29.44700316	87.46586876
341	Low SDI	Male	2011	Chewing tobacco	53.32980142	28.2133387	84.99006496
342	Low SDI	Male	2012	Chewing tobacco	52.34656473	27.48049696	82.98951863
343	Low SDI	Male	2013	Chewing tobacco	51.80121962	27.32324419	83.20137191
344	Low SDI	Male	2014	Chewing tobacco	51.25270586	25.97376983	83.4590243
345	Low SDI	Male	2015	Chewing tobacco	50.75275046	25.97812276	80.49472098
346	Low SDI	Male	2016	Chewing tobacco	50.50516677	25.55549929	83.43636146
347	Low SDI	Male	2017	Chewing tobacco	50.33314283	26.93886832	81.59845073
348	Low SDI	Male	2018	Chewing tobacco	53.45664538	28.07468605	87.30936537
349	Low SDI	Male	2019	Chewing tobacco	53.22186066	27.78103476	88.95502499
350	Low SDI	Male	2020	Chewing tobacco	53.30586273	28.15228277	88.05520163
351	Low SDI	Male	2021	Chewing tobacco	53.19407651	27.4994702	88.75729389
352	Low-middle SDI	Male	1990	Chewing tobacco	50.94869586	30.56593732	72.34887901
353	Low-middle SDI	Male	1991	Chewing tobacco	50.96011111	30.94097543	71.54033089
354	Low-middle SDI	Male	1992	Chewing tobacco	51.18585523	31.29159689	72.73088027
355	Low-middle SDI	Male	1993	Chewing tobacco	53.10491535	32.97698205	75.46589955
356	Low-middle SDI	Male	1994	Chewing tobacco	54.50584739	33.57217102	76.22157666
357	Low-middle SDI	Male	1995	Chewing tobacco	56.34788379	34.5010533	78.94005388
358	Low-middle SDI	Male	1996	Chewing tobacco	59.59562085	36.65810981	82.41839029
359	Low-middle SDI	Male	1997	Chewing tobacco	59.87015243	37.58687174	84.19434948
360	Low-middle SDI	Male	1998	Chewing tobacco	59.85814058	37.27922632	83.26822836
361	Low-middle SDI	Male	1999	Chewing tobacco	59.15272031	36.97151907	81.62435007
362	Low-middle SDI	Male	2000	Chewing tobacco	58.99417026	37.16984538	81.43829937
363	Low-middle SDI	Male	2001	Chewing tobacco	57.62780311	36.51303727	79.57595239
364	Low-middle SDI	Male	2002	Chewing tobacco	57.3635039	36.50948629	80.5348186
365	Low-middle SDI	Male	2003	Chewing tobacco	57.45485728	36.28813666	79.02459245
366	Low-middle SDI	Male	2004	Chewing tobacco	57.1139299	36.31596487	79.71237423
367	Low-middle SDI	Male	2005	Chewing tobacco	56.79982388	35.96225687	78.41735953
368	Low-middle SDI	Male	2006	Chewing tobacco	56.20882012	35.80492614	78.25650598
369	Low-middle SDI	Male	2007	Chewing tobacco	58.43524034	36.77646976	80.44025569
370	Low-middle SDI	Male	2008	Chewing tobacco	58.21334784	37.34522387	80.76172833
371	Low-middle SDI	Male	2009	Chewing tobacco	57.84617799	36.31598077	79.52236032
372	Low-middle SDI	Male	2010	Chewing tobacco	59.24112911	37.30549147	82.57646138
373	Low-middle SDI	Male	2011	Chewing tobacco	59.20018129	37.06231647	80.8796407
374	Low-middle SDI	Male	2012	Chewing tobacco	58.34752608	36.22106413	80.70293903
375	Low-middle SDI	Male	2013	Chewing tobacco	58.44323552	36.72011559	80.90666916
376	Low-middle SDI	Male	2014	Chewing tobacco	58.37293444	35.86020293	80.64792368
377	Low-middle SDI	Male	2015	Chewing tobacco	58.77918966	36.83859196	81.29747195
378	Low-middle SDI	Male	2016	Chewing tobacco	58.85050124	36.46195842	82.46939404
379	Low-middle SDI	Male	2017	Chewing tobacco	59.2806559	36.36556722	83.16370093
380	Low-middle SDI	Male	2018	Chewing tobacco	58.36467458	36.58854352	81.65673452
381	Low-middle SDI	Male	2019	Chewing tobacco	58.67619991	36.50959537	82.39182716
382	Low-middle SDI	Male	2020	Chewing tobacco	58.88246321	36.39409908	84.2243176
383	Low-middle SDI	Male	2021	Chewing tobacco	59.28186385	35.33383115	84.05977026
384	Middle SDI	Male	1990	Chewing tobacco	0.615774861	0.273851117	1.12024818
385	Middle SDI	Male	1991	Chewing tobacco	0.617405829	0.276513192	1.136415969
386	Middle SDI	Male	1992	Chewing tobacco	0.614881105	0.282027321	1.107813951
387	Middle SDI	Male	1993	Chewing tobacco	0.602571866	0.266431771	1.09856212
388	Middle SDI	Male	1994	Chewing tobacco	0.651941477	0.29248758	1.16865348
389	Middle SDI	Male	1995	Chewing tobacco	0.653653224	0.301183513	1.21665908
390	Middle SDI	Male	1996	Chewing tobacco	0.619021285	0.285277141	1.092574135
391	Middle SDI	Male	1997	Chewing tobacco	0.6076261	0.276436279	1.090102439
392	Middle SDI	Male	1998	Chewing tobacco	0.785574922	0.366129184	1.397116844
393	Middle SDI	Male	1999	Chewing tobacco	0.802547466	0.36451416	1.419585989
394	Middle SDI	Male	2000	Chewing tobacco	0.802675507	0.373821059	1.376100962
395	Middle SDI	Male	2001	Chewing tobacco	0.801283161	0.369368671	1.397902809
396	Middle SDI	Male	2002	Chewing tobacco	0.797907285	0.36779729	1.406780479
397	Middle SDI	Male	2003	Chewing tobacco	0.796117229	0.370858938	1.388130844
398	Middle SDI	Male	2004	Chewing tobacco	0.795163908	0.368642093	1.39098549
399	Middle SDI	Male	2005	Chewing tobacco	0.799056969	0.3748017	1.404455053
400	Middle SDI	Male	2006	Chewing tobacco	0.800904115	0.374969525	1.439439158
401	Middle SDI	Male	2007	Chewing tobacco	0.774010149	0.362019539	1.350131975
402	Middle SDI	Male	2008	Chewing tobacco	0.77168609	0.368238678	1.364372532
403	Middle SDI	Male	2009	Chewing tobacco	0.779161393	0.369959157	1.374948228
404	Middle SDI	Male	2010	Chewing tobacco	0.807788985	0.386122527	1.44085345
405	Middle SDI	Male	2011	Chewing tobacco	1.168963718	0.55512492	2.066256962
406	Middle SDI	Male	2012	Chewing tobacco	1.162119658	0.556492692	2.040974635
407	Middle SDI	Male	2013	Chewing tobacco	1.140131376	0.538562152	2.000702982
408	Middle SDI	Male	2014	Chewing tobacco	1.144106019	0.535007381	2.006935084
409	Middle SDI	Male	2015	Chewing tobacco	1.158575482	0.545143009	2.03325711
410	Middle SDI	Male	2016	Chewing tobacco	1.165461357	0.53446243	2.024205167
411	Middle SDI	Male	2017	Chewing tobacco	1.156118674	0.55171541	2.042483801
412	Middle SDI	Male	2018	Chewing tobacco	1.150418224	0.543797702	2.000901601
413	Middle SDI	Male	2019	Chewing tobacco	1.150653027	0.537980992	2.019841208
414	Middle SDI	Male	2020	Chewing tobacco	1.13729059	0.539409845	1.979947334
415	Middle SDI	Male	2021	Chewing tobacco	1.142443715	0.529472486	2.036809952
416	High-Middle SDI	Male	1990	Chewing tobacco	4.760142719	2.305822942	7.916550587
417	High-Middle SDI	Male	1991	Chewing tobacco	4.719361494	2.278935611	7.856030132
418	High-Middle SDI	Male	1992	Chewing tobacco	4.722737168	2.295205994	7.798226633
419	High-Middle SDI	Male	1993	Chewing tobacco	4.605888105	2.25633848	7.634429915
420	High-Middle SDI	Male	1994	Chewing tobacco	4.690901501	2.294549715	7.718995955
421	High-Middle SDI	Male	1995	Chewing tobacco	4.680543392	2.317877227	7.590088245
422	High-Middle SDI	Male	1996	Chewing tobacco	4.696860598	2.340402959	7.686977139
423	High-Middle SDI	Male	1997	Chewing tobacco	4.707966216	2.363687624	7.678297852
424	High-Middle SDI	Male	1998	Chewing tobacco	4.900896276	2.516300617	7.89917283
425	High-Middle SDI	Male	1999	Chewing tobacco	5.399543435	2.757494037	8.729147188
426	High-Middle SDI	Male	2000	Chewing tobacco	5.454852817	2.843642276	8.710037494
427	High-Middle SDI	Male	2001	Chewing tobacco	5.469683	2.854603554	8.797248205
428	High-Middle SDI	Male	2002	Chewing tobacco	5.375950422	2.83560838	8.619628014
429	High-Middle SDI	Male	2003	Chewing tobacco	5.550071487	2.937650659	8.813260484
430	High-Middle SDI	Male	2004	Chewing tobacco	5.73096173	3.056843358	9.068793805
431	High-Middle SDI	Male	2005	Chewing tobacco	6.054898788	3.225506501	9.415965174
432	High-Middle SDI	Male	2006	Chewing tobacco	6.160347171	3.359513356	9.606608925
433	High-Middle SDI	Male	2007	Chewing tobacco	6.576159748	3.557739864	10.36318118
434	High-Middle SDI	Male	2008	Chewing tobacco	6.87412383	3.689389117	10.82401555
435	High-Middle SDI	Male	2009	Chewing tobacco	6.95864644	3.720976699	10.87519717
436	High-Middle SDI	Male	2010	Chewing tobacco	5.354647577	2.844498508	8.313441611
437	High-Middle SDI	Male	2011	Chewing tobacco	1.589448771	0.815439108	2.607596094
438	High-Middle SDI	Male	2012	Chewing tobacco	1.588798082	0.811517128	2.638634744
439	High-Middle SDI	Male	2013	Chewing tobacco	1.593757422	0.808009901	2.639083195
440	High-Middle SDI	Male	2014	Chewing tobacco	1.585075502	0.811311476	2.655763678
441	High-Middle SDI	Male	2015	Chewing tobacco	1.577406236	0.776677768	2.657166798
442	High-Middle SDI	Male	2016	Chewing tobacco	1.554780611	0.749007227	2.660008054
443	High-Middle SDI	Male	2017	Chewing tobacco	1.539793387	0.753467839	2.64926047
444	High-Middle SDI	Male	2018	Chewing tobacco	1.529265792	0.72005466	2.641122837
445	High-Middle SDI	Male	2019	Chewing tobacco	1.493060911	0.701511976	2.568440864
446	High-Middle SDI	Male	2020	Chewing tobacco	1.441176541	0.670050367	2.524265804
447	High-Middle SDI	Male	2021	Chewing tobacco	1.437894867	0.653196752	2.545253218
448	High SDI	Male	1990	Chewing tobacco	1.948531116	0.943674354	3.483434702
449	High SDI	Male	1991	Chewing tobacco	1.964356644	0.939281837	3.566701035
450	High SDI	Male	1992	Chewing tobacco	1.979878774	0.944100775	3.625309611
451	High SDI	Male	1993	Chewing tobacco	2.008454692	0.953316704	3.657734991
452	High SDI	Male	1994	Chewing tobacco	2.034436235	0.962225312	3.684377415
453	High SDI	Male	1995	Chewing tobacco	2.144425401	1.005248865	3.891955707
454	High SDI	Male	1996	Chewing tobacco	2.196114774	1.03328913	3.926942746
455	High SDI	Male	1997	Chewing tobacco	2.242999799	1.047253747	3.989552605
456	High SDI	Male	1998	Chewing tobacco	2.289887817	1.049765141	4.059349556
457	High SDI	Male	1999	Chewing tobacco	1.882136529	0.856869906	3.39626026
458	High SDI	Male	2000	Chewing tobacco	1.885376366	0.876426262	3.339710687
459	High SDI	Male	2001	Chewing tobacco	1.874702455	0.878045153	3.338656078
460	High SDI	Male	2002	Chewing tobacco	1.886587454	0.882037517	3.371142995
461	High SDI	Male	2003	Chewing tobacco	1.915944191	0.894127973	3.42019745
462	High SDI	Male	2004	Chewing tobacco	1.924267049	0.897970084	3.457533562
463	High SDI	Male	2005	Chewing tobacco	1.915204243	0.890990082	3.451065928
464	High SDI	Male	2006	Chewing tobacco	1.905000608	0.889447221	3.442871644
465	High SDI	Male	2007	Chewing tobacco	1.864205772	0.864802448	3.374914451
466	High SDI	Male	2008	Chewing tobacco	1.881712395	0.865244177	3.445024164
467	High SDI	Male	2009	Chewing tobacco	1.873093411	0.864320221	3.419912153
468	High SDI	Male	2010	Chewing tobacco	1.769425317	0.819020399	3.240813771
469	High SDI	Male	2011	Chewing tobacco	1.303625411	0.603423725	2.380505563
470	High SDI	Male	2012	Chewing tobacco	1.313051119	0.605802418	2.384964068
471	High SDI	Male	2013	Chewing tobacco	1.343720084	0.629281386	2.438363714
472	High SDI	Male	2014	Chewing tobacco	1.390776651	0.651464768	2.506600872
473	High SDI	Male	2015	Chewing tobacco	1.396687907	0.660092861	2.526677531
474	High SDI	Male	2016	Chewing tobacco	1.413736449	0.67295834	2.555684084
475	High SDI	Male	2017	Chewing tobacco	1.40174879	0.659145287	2.548277598
476	High SDI	Male	2018	Chewing tobacco	1.411814291	0.660756628	2.526235603
477	High SDI	Male	2019	Chewing tobacco	1.492953715	0.696798984	2.661056195
478	High SDI	Male	2020	Chewing tobacco	1.350513411	0.6349904	2.365995756
479	High SDI	Male	2021	Chewing tobacco	1.46504674	0.692144267	2.557407524
480	Low SDI	Both	1990	Smoking	57.30766143	36.55145555	80.30248006
481	Low SDI	Both	1991	Smoking	56.98959702	35.60680484	80.39309392
482	Low SDI	Both	1992	Smoking	57.11078058	36.80526471	78.90851844
483	Low SDI	Both	1993	Smoking	57.47887789	36.94354919	79.75579376
484	Low SDI	Both	1994	Smoking	57.98030292	37.19282454	80.66138268
485	Low SDI	Both	1995	Smoking	54.75826386	35.56792047	75.79716684
486	Low SDI	Both	1996	Smoking	54.26455134	35.30396616	75.86923393
487	Low SDI	Both	1997	Smoking	54.51809412	35.58103368	76.88650748
488	Low SDI	Both	1998	Smoking	54.38374903	35.79790871	75.29745584
489	Low SDI	Both	1999	Smoking	54.31878613	35.59451948	75.61112597
490	Low SDI	Both	2000	Smoking	54.5664273	35.52119006	75.61263126
491	Low SDI	Both	2001	Smoking	57.13565292	37.93678078	80.24707022
492	Low SDI	Both	2002	Smoking	56.22115635	36.15373163	76.99672033
493	Low SDI	Both	2003	Smoking	55.41584754	35.27129841	77.17970748
494	Low SDI	Both	2004	Smoking	54.5692886	34.93817433	75.52088233
495	Low SDI	Both	2005	Smoking	53.65796057	34.51234859	74.40581057
496	Low SDI	Both	2006	Smoking	53.01534039	33.63570772	74.00054043
497	Low SDI	Both	2007	Smoking	48.56641664	32.18981171	67.74536467
498	Low SDI	Both	2008	Smoking	47.62955144	30.90514911	65.81524693
499	Low SDI	Both	2009	Smoking	46.61275645	30.20813877	65.89375887
500	Low SDI	Both	2010	Smoking	45.5457604	28.89115433	64.41947059
501	Low SDI	Both	2011	Smoking	44.27886418	27.51979722	62.8468188
502	Low SDI	Both	2012	Smoking	42.90120439	26.51070928	61.56366626
503	Low SDI	Both	2013	Smoking	41.87379631	25.65379966	60.16671023
504	Low SDI	Both	2014	Smoking	40.96134517	24.85497597	59.6435381
505	Low SDI	Both	2015	Smoking	40.20464907	24.43782855	59.97820695
506	Low SDI	Both	2016	Smoking	39.63770117	23.82783827	58.60407063
507	Low SDI	Both	2017	Smoking	39.18861558	23.37082027	59.31100472
508	Low SDI	Both	2018	Smoking	41.16223722	25.63167883	60.35618106
509	Low SDI	Both	2019	Smoking	40.66234995	24.35900749	59.28306737
510	Low SDI	Both	2020	Smoking	40.38236914	23.50766726	60.86418372
511	Low SDI	Both	2021	Smoking	39.93599677	23.84372317	59.60385685
512	Low-middle SDI	Both	1990	Smoking	27.84077524	19.23964294	37.46655193
513	Low-middle SDI	Both	1991	Smoking	27.47456762	18.92790545	36.63644069
514	Low-middle SDI	Both	1992	Smoking	27.27943002	19.09057779	36.87989246
515	Low-middle SDI	Both	1993	Smoking	27.99804181	19.26670373	37.78444243
516	Low-middle SDI	Both	1994	Smoking	28.52967184	19.62831987	38.29755152
517	Low-middle SDI	Both	1995	Smoking	28.80710625	19.82735614	38.30559727
518	Low-middle SDI	Both	1996	Smoking	29.90147525	20.24235012	40.31912592
519	Low-middle SDI	Both	1997	Smoking	29.48701294	20.24908224	39.44823172
520	Low-middle SDI	Both	1998	Smoking	29.03239475	19.76037301	38.49617973
521	Low-middle SDI	Both	1999	Smoking	28.25304348	18.95319428	37.62594453
522	Low-middle SDI	Both	2000	Smoking	27.8055467	18.75488591	36.71775162
523	Low-middle SDI	Both	2001	Smoking	27.19964136	18.74995479	36.38713619
524	Low-middle SDI	Both	2002	Smoking	26.86756685	17.95013208	36.36018056
525	Low-middle SDI	Both	2003	Smoking	26.68034255	17.88880956	35.71303193
526	Low-middle SDI	Both	2004	Smoking	26.31096583	17.34906659	35.50829375
527	Low-middle SDI	Both	2005	Smoking	26.0673487	17.52638696	34.80604577
528	Low-middle SDI	Both	2006	Smoking	25.65705193	17.05528289	34.3634704
529	Low-middle SDI	Both	2007	Smoking	26.21839758	17.78685076	35.15380636
530	Low-middle SDI	Both	2008	Smoking	26.01904456	17.44513247	34.8614656
531	Low-middle SDI	Both	2009	Smoking	25.57187606	17.51301862	33.78294924
532	Low-middle SDI	Both	2010	Smoking	25.91607096	17.64196532	34.31389462
533	Low-middle SDI	Both	2011	Smoking	25.75162905	17.53777716	33.92814998
534	Low-middle SDI	Both	2012	Smoking	25.16413731	17.09134912	33.11117283
535	Low-middle SDI	Both	2013	Smoking	24.83397087	17.12943178	32.69696196
536	Low-middle SDI	Both	2014	Smoking	24.50165618	16.58346977	32.78575921
537	Low-middle SDI	Both	2015	Smoking	24.39759964	16.18891872	32.66201736
538	Low-middle SDI	Both	2016	Smoking	24.20363913	16.21589432	32.23592067
539	Low-middle SDI	Both	2017	Smoking	24.10296174	16.25735622	32.35102835
540	Low-middle SDI	Both	2018	Smoking	23.68074585	16.00486863	31.69795062
541	Low-middle SDI	Both	2019	Smoking	23.52727109	15.53825677	31.72109403
542	Low-middle SDI	Both	2020	Smoking	23.34764141	15.8223479	32.07453888
543	Low-middle SDI	Both	2021	Smoking	23.35531632	15.10517231	32.34174384
544	Middle SDI	Both	1990	Smoking	11.42281435	8.140569909	14.90550916
545	Middle SDI	Both	1991	Smoking	11.47068674	8.118502552	15.10820849
546	Middle SDI	Both	1992	Smoking	11.47374139	8.030157785	15.16184661
547	Middle SDI	Both	1993	Smoking	11.0624246	7.750196013	14.45725881
548	Middle SDI	Both	1994	Smoking	10.99577748	7.891186595	14.35578535
549	Middle SDI	Both	1995	Smoking	11.00269766	7.780883712	14.37006597
550	Middle SDI	Both	1996	Smoking	10.48778699	7.331706038	13.64343029
551	Middle SDI	Both	1997	Smoking	10.31859457	7.325514352	13.16588892
552	Middle SDI	Both	1998	Smoking	10.69854557	7.661091912	14.05130205
553	Middle SDI	Both	1999	Smoking	10.5805269	7.348266055	13.5338625
554	Middle SDI	Both	2000	Smoking	10.51308407	7.478632941	13.5642539
555	Middle SDI	Both	2001	Smoking	10.42501209	7.334359154	13.58819497
556	Middle SDI	Both	2002	Smoking	10.27360216	7.302309447	13.21726479
557	Middle SDI	Both	2003	Smoking	10.22920228	7.245087764	13.2159489
558	Middle SDI	Both	2004	Smoking	10.23530091	7.347396062	13.33033745
559	Middle SDI	Both	2005	Smoking	10.303211	7.239547987	13.2835968
560	Middle SDI	Both	2006	Smoking	10.38812228	7.432869397	13.31209496
561	Middle SDI	Both	2007	Smoking	10.45399808	7.424706509	13.50135221
562	Middle SDI	Both	2008	Smoking	10.72861701	7.841597124	13.68879496
563	Middle SDI	Both	2009	Smoking	10.98543064	7.892138843	14.17246175
564	Middle SDI	Both	2010	Smoking	11.56229607	8.194895609	14.98859418
565	Middle SDI	Both	2011	Smoking	8.939447254	5.986389197	12.24502327
566	Middle SDI	Both	2012	Smoking	8.842707071	5.973505129	12.03305512
567	Middle SDI	Both	2013	Smoking	8.701143988	5.804841007	12.1845113
568	Middle SDI	Both	2014	Smoking	8.62979791	5.689292583	11.88600009
569	Middle SDI	Both	2015	Smoking	8.601322066	5.749038004	11.98203021
570	Middle SDI	Both	2016	Smoking	8.565325818	5.603611315	11.84397263
571	Middle SDI	Both	2017	Smoking	8.47703187	5.515197423	11.86753143
572	Middle SDI	Both	2018	Smoking	8.428559212	5.486314332	11.82582209
573	Middle SDI	Both	2019	Smoking	8.393920817	5.474617778	11.81713063
574	Middle SDI	Both	2020	Smoking	8.330947345	5.447956846	11.78877165
575	Middle SDI	Both	2021	Smoking	8.337752106	5.333281513	11.65121291
576	High-Middle SDI	Both	1990	Smoking	17.12780779	11.24991525	23.47101668
577	High-Middle SDI	Both	1991	Smoking	17.04026773	11.27773131	23.54419486
578	High-Middle SDI	Both	1992	Smoking	17.00363646	11.32367927	23.16799645
579	High-Middle SDI	Both	1993	Smoking	16.76911978	11.21464721	23.01038213
580	High-Middle SDI	Both	1994	Smoking	17.5479096	11.87150322	24.00442499
581	High-Middle SDI	Both	1995	Smoking	17.62863329	11.96843904	23.83970009
582	High-Middle SDI	Both	1996	Smoking	17.42705188	11.60714984	23.71804163
583	High-Middle SDI	Both	1997	Smoking	17.00631762	11.2966317	23.05740438
584	High-Middle SDI	Both	1998	Smoking	15.56783924	10.13464933	21.62003288
585	High-Middle SDI	Both	1999	Smoking	16.3064639	10.94827052	22.74638418
586	High-Middle SDI	Both	2000	Smoking	15.79480652	10.55893643	21.86780564
587	High-Middle SDI	Both	2001	Smoking	15.52443268	10.32341851	21.56750866
588	High-Middle SDI	Both	2002	Smoking	15.15568744	9.985789116	20.83755618
589	High-Middle SDI	Both	2003	Smoking	14.84624091	9.686701273	20.55439053
590	High-Middle SDI	Both	2004	Smoking	14.53518193	9.670798247	19.93510233
591	High-Middle SDI	Both	2005	Smoking	14.31266336	9.600405687	19.35148351
592	High-Middle SDI	Both	2006	Smoking	13.94151554	9.376666366	19.01970097
593	High-Middle SDI	Both	2007	Smoking	13.93560203	9.373302266	18.73694935
594	High-Middle SDI	Both	2008	Smoking	13.73359737	9.146751975	18.89967113
595	High-Middle SDI	Both	2009	Smoking	13.45722472	9.036229964	18.30373045
596	High-Middle SDI	Both	2010	Smoking	10.22582552	6.807260782	13.85023401
597	High-Middle SDI	Both	2011	Smoking	13.24834651	9.398909126	17.2175447
598	High-Middle SDI	Both	2012	Smoking	13.5216558	9.60678135	17.37703168
599	High-Middle SDI	Both	2013	Smoking	13.56826943	9.752313005	17.56028689
600	High-Middle SDI	Both	2014	Smoking	13.22023003	9.519904493	17.57443905
601	High-Middle SDI	Both	2015	Smoking	12.98801475	9.200177907	16.94734246
602	High-Middle SDI	Both	2016	Smoking	12.85126443	8.768946686	16.85799917
603	High-Middle SDI	Both	2017	Smoking	12.57881357	8.500811522	16.98660678
604	High-Middle SDI	Both	2018	Smoking	12.37734852	8.326048411	16.72601367
605	High-Middle SDI	Both	2019	Smoking	12.34784837	7.917105453	17.04613102
606	High-Middle SDI	Both	2020	Smoking	12.24203215	7.858055943	17.35174365
607	High-Middle SDI	Both	2021	Smoking	12.1657849	8.104650454	17.04815574
608	High SDI	Both	1990	Smoking	21.65736976	15.04882335	29.05265885
609	High SDI	Both	1991	Smoking	22.30890697	15.61757187	29.72555272
610	High SDI	Both	1992	Smoking	22.6897154	15.98664052	30.14743765
611	High SDI	Both	1993	Smoking	23.38182468	16.43187761	30.98442441
612	High SDI	Both	1994	Smoking	23.99830412	16.92019085	31.76671386
613	High SDI	Both	1995	Smoking	24.25271249	17.2094275	32.10695763
614	High SDI	Both	1996	Smoking	24.66018705	17.48709596	32.34108775
615	High SDI	Both	1997	Smoking	25.4823839	18.17854051	33.36394179
616	High SDI	Both	1998	Smoking	26.32682184	18.81806654	34.36535386
617	High SDI	Both	1999	Smoking	22.47938339	15.97282209	29.46555802
618	High SDI	Both	2000	Smoking	23.00096223	16.3434408	30.12605478
619	High SDI	Both	2001	Smoking	22.98914722	16.40104605	30.0763937
620	High SDI	Both	2002	Smoking	22.96720445	16.22738191	30.00295813
621	High SDI	Both	2003	Smoking	23.3142187	16.51799331	30.51657077
622	High SDI	Both	2004	Smoking	23.35386328	16.50908074	30.60517396
623	High SDI	Both	2005	Smoking	23.18074248	16.3813378	30.32689374
624	High SDI	Both	2006	Smoking	23.0276854	16.34856271	30.22755599
625	High SDI	Both	2007	Smoking	22.19291793	15.66737142	29.01328325
626	High SDI	Both	2008	Smoking	22.32372452	15.69303382	29.41854034
627	High SDI	Both	2009	Smoking	22.02432648	15.50808612	29.03550022
628	High SDI	Both	2010	Smoking	20.83568793	14.65775221	27.41681117
629	High SDI	Both	2011	Smoking	16.26190089	11.37011738	21.47829268
630	High SDI	Both	2012	Smoking	15.82066479	11.07873507	20.80781467
631	High SDI	Both	2013	Smoking	14.8936851	10.34454704	19.69994247
632	High SDI	Both	2014	Smoking	14.89659276	10.3544308	19.58994712
633	High SDI	Both	2015	Smoking	14.97730949	10.39939231	19.72656994
634	High SDI	Both	2016	Smoking	15.10232263	10.43415496	20.05498361
635	High SDI	Both	2017	Smoking	14.72718852	10.13687032	19.59535888
636	High SDI	Both	2018	Smoking	14.48577008	9.89341424	19.4684378
637	High SDI	Both	2019	Smoking	14.3977824	9.724270418	19.44356146
638	High SDI	Both	2020	Smoking	13.70730841	9.26431032	18.41822531
639	High SDI	Both	2021	Smoking	13.7457809	9.206993814	18.66078389
640	Low SDI	Female	1990	Smoking	11.35599429	6.448719119	17.53812794
641	Low SDI	Female	1991	Smoking	11.5611323	6.585184981	17.73134493
642	Low SDI	Female	1992	Smoking	11.90767318	6.862487867	17.9290267
643	Low SDI	Female	1993	Smoking	12.24636236	7.192395409	18.65672977
644	Low SDI	Female	1994	Smoking	12.57118711	7.498602432	19.0644664
645	Low SDI	Female	1995	Smoking	12.3820015	7.28404947	18.41709755
646	Low SDI	Female	1996	Smoking	12.35888312	7.433415438	19.16464363
647	Low SDI	Female	1997	Smoking	12.35784508	7.472529835	18.56118594
648	Low SDI	Female	1998	Smoking	12.29499662	7.37111026	18.69960545
649	Low SDI	Female	1999	Smoking	12.24214321	7.275042439	18.58245689
650	Low SDI	Female	2000	Smoking	12.20387322	7.171145201	18.47543201
651	Low SDI	Female	2001	Smoking	12.51293659	7.482668451	18.85571638
652	Low SDI	Female	2002	Smoking	12.31667888	7.610044637	18.66401099
653	Low SDI	Female	2003	Smoking	12.09141262	7.250239111	18.32740837
654	Low SDI	Female	2004	Smoking	11.71753268	7.188972049	17.46237924
655	Low SDI	Female	2005	Smoking	11.34798847	7.011199725	17.32902274
656	Low SDI	Female	2006	Smoking	11.02468501	6.633554932	16.67163632
657	Low SDI	Female	2007	Smoking	10.15707358	6.005652802	15.28025526
658	Low SDI	Female	2008	Smoking	9.760536716	6.161662893	14.88999606
659	Low SDI	Female	2009	Smoking	9.395532729	5.593940414	14.77488522
660	Low SDI	Female	2010	Smoking	9.009146725	5.129389445	14.05621436
661	Low SDI	Female	2011	Smoking	8.654923432	5.092684519	14.09645974
662	Low SDI	Female	2012	Smoking	8.222561727	4.720185136	13.24848879
663	Low SDI	Female	2013	Smoking	7.941970399	4.665751049	12.55766196
664	Low SDI	Female	2014	Smoking	7.639363771	4.316123665	12.15365277
665	Low SDI	Female	2015	Smoking	7.464392234	4.148652324	12.05901247
666	Low SDI	Female	2016	Smoking	7.277072817	4.071843199	11.71519392
667	Low SDI	Female	2017	Smoking	7.158444539	3.930908813	11.58025028
668	Low SDI	Female	2018	Smoking	7.36935991	4.022089567	12.46907764
669	Low SDI	Female	2019	Smoking	7.227716037	3.887744671	12.31994615
670	Low SDI	Female	2020	Smoking	7.130890967	3.968547417	11.89987913
671	Low SDI	Female	2021	Smoking	7.039306882	3.632016059	11.89909694
672	Low-middle SDI	Female	1990	Smoking	3.991701817	2.335319818	6.137611307
673	Low-middle SDI	Female	1991	Smoking	3.924608625	2.298181702	6.063890513
674	Low-middle SDI	Female	1992	Smoking	3.925295894	2.257609876	6.081383543
675	Low-middle SDI	Female	1993	Smoking	4.001226829	2.320377106	6.162397261
676	Low-middle SDI	Female	1994	Smoking	4.117639928	2.428425221	6.252779775
677	Low-middle SDI	Female	1995	Smoking	4.084777859	2.393892037	6.146896519
678	Low-middle SDI	Female	1996	Smoking	4.269001753	2.49955229	6.497811229
679	Low-middle SDI	Female	1997	Smoking	4.213610777	2.470562426	6.360487273
680	Low-middle SDI	Female	1998	Smoking	4.219796977	2.469286818	6.468760874
681	Low-middle SDI	Female	1999	Smoking	4.101486408	2.467666814	6.129253572
682	Low-middle SDI	Female	2000	Smoking	4.021831095	2.446985763	6.019629266
683	Low-middle SDI	Female	2001	Smoking	4.115030762	2.435655726	6.129840423
684	Low-middle SDI	Female	2002	Smoking	4.114359846	2.506038211	6.185892627
685	Low-middle SDI	Female	2003	Smoking	4.126174208	2.520703499	6.13864003
686	Low-middle SDI	Female	2004	Smoking	4.073064895	2.452785035	6.02163799
687	Low-middle SDI	Female	2005	Smoking	4.097192123	2.471575314	6.131859255
688	Low-middle SDI	Female	2006	Smoking	4.001300167	2.48061527	5.915931931
689	Low-middle SDI	Female	2007	Smoking	3.934418045	2.401141884	5.800877135
690	Low-middle SDI	Female	2008	Smoking	3.810936694	2.357175303	5.613986904
691	Low-middle SDI	Female	2009	Smoking	3.72596717	2.299010339	5.44521049
692	Low-middle SDI	Female	2010	Smoking	3.746869806	2.311967859	5.478766382
693	Low-middle SDI	Female	2011	Smoking	3.76049171	2.354593125	5.482857463
694	Low-middle SDI	Female	2012	Smoking	3.758877105	2.322045453	5.556049711
695	Low-middle SDI	Female	2013	Smoking	3.749949146	2.34957919	5.513394579
696	Low-middle SDI	Female	2014	Smoking	3.697643499	2.274631644	5.528785021
697	Low-middle SDI	Female	2015	Smoking	3.684314979	2.245123019	5.50099439
698	Low-middle SDI	Female	2016	Smoking	3.616197694	2.178107326	5.501268777
699	Low-middle SDI	Female	2017	Smoking	3.592075595	2.178489939	5.483969693
700	Low-middle SDI	Female	2018	Smoking	3.546458466	2.093386053	5.403135977
701	Low-middle SDI	Female	2019	Smoking	3.431553619	2.06008941	5.349973859
702	Low-middle SDI	Female	2020	Smoking	3.277745488	1.944137924	5.202927955
703	Low-middle SDI	Female	2021	Smoking	3.19216497	1.878570573	4.999260436
704	Middle SDI	Female	1990	Smoking	1.349778144	0.832855609	2.011741513
705	Middle SDI	Female	1991	Smoking	1.372008293	0.846308979	2.048443928
706	Middle SDI	Female	1992	Smoking	1.386066787	0.863229283	2.07953443
707	Middle SDI	Female	1993	Smoking	1.356131047	0.832646874	2.003981527
708	Middle SDI	Female	1994	Smoking	1.337445046	0.807284486	1.963723157
709	Middle SDI	Female	1995	Smoking	1.331759504	0.818984924	1.984870439
710	Middle SDI	Female	1996	Smoking	1.251833079	0.770965715	1.866593095
711	Middle SDI	Female	1997	Smoking	1.207748372	0.73997973	1.802517222
712	Middle SDI	Female	1998	Smoking	1.40542109	0.859315891	2.074086106
713	Middle SDI	Female	1999	Smoking	1.365404928	0.84521416	2.003928015
714	Middle SDI	Female	2000	Smoking	1.34231858	0.831018023	1.969983354
715	Middle SDI	Female	2001	Smoking	1.315520073	0.81220377	1.910634338
716	Middle SDI	Female	2002	Smoking	1.264593215	0.779335904	1.816810979
717	Middle SDI	Female	2003	Smoking	1.227752598	0.76343509	1.778338565
718	Middle SDI	Female	2004	Smoking	1.204388496	0.747972953	1.79387161
719	Middle SDI	Female	2005	Smoking	1.182826445	0.721817237	1.737486199
720	Middle SDI	Female	2006	Smoking	1.158573394	0.725213315	1.683539554
721	Middle SDI	Female	2007	Smoking	1.124237002	0.700365638	1.617768611
722	Middle SDI	Female	2008	Smoking	1.104315476	0.685746266	1.610680272
723	Middle SDI	Female	2009	Smoking	1.083251949	0.672849844	1.591102654
724	Middle SDI	Female	2010	Smoking	1.105429132	0.692363399	1.608026068
725	Middle SDI	Female	2011	Smoking	1.319978303	0.797594071	2.012031946
726	Middle SDI	Female	2012	Smoking	1.274322848	0.782186556	1.9438522
727	Middle SDI	Female	2013	Smoking	1.231730953	0.73312919	1.884443941
728	Middle SDI	Female	2014	Smoking	1.193277057	0.707175891	1.833861666
729	Middle SDI	Female	2015	Smoking	1.167304439	0.687956322	1.832801449
730	Middle SDI	Female	2016	Smoking	1.146291494	0.671533535	1.801197224
731	Middle SDI	Female	2017	Smoking	1.116164621	0.660438347	1.751971522
732	Middle SDI	Female	2018	Smoking	1.097272851	0.64556792	1.744352791
733	Middle SDI	Female	2019	Smoking	1.086497178	0.633348831	1.728445267
734	Middle SDI	Female	2020	Smoking	1.054830834	0.599077069	1.679846959
735	Middle SDI	Female	2021	Smoking	1.055773965	0.589350537	1.695996021
736	High-Middle SDI	Female	1990	Smoking	3.448440948	2.033001865	5.319840955
737	High-Middle SDI	Female	1991	Smoking	3.397550593	1.979170869	5.211262656
738	High-Middle SDI	Female	1992	Smoking	3.391680492	1.980437636	5.217882099
739	High-Middle SDI	Female	1993	Smoking	3.382179381	1.992115348	5.157582122
740	High-Middle SDI	Female	1994	Smoking	3.663806013	2.1126344	5.563594111
741	High-Middle SDI	Female	1995	Smoking	3.635941388	2.147649607	5.51848087
742	High-Middle SDI	Female	1996	Smoking	3.581976543	2.129242082	5.407191884
743	High-Middle SDI	Female	1997	Smoking	3.519096981	2.111628343	5.194119122
744	High-Middle SDI	Female	1998	Smoking	2.512670005	1.427322088	3.939753412
745	High-Middle SDI	Female	1999	Smoking	2.768987195	1.625156495	4.208728508
746	High-Middle SDI	Female	2000	Smoking	2.672038218	1.56784041	4.036981083
747	High-Middle SDI	Female	2001	Smoking	2.528961724	1.496631544	3.840846332
748	High-Middle SDI	Female	2002	Smoking	2.482443733	1.459681006	3.790343766
749	High-Middle SDI	Female	2003	Smoking	2.364865867	1.401734409	3.669682506
750	High-Middle SDI	Female	2004	Smoking	2.280750028	1.347045925	3.59985247
751	High-Middle SDI	Female	2005	Smoking	2.205356342	1.286634409	3.447034409
752	High-Middle SDI	Female	2006	Smoking	2.124038609	1.230399634	3.216357082
753	High-Middle SDI	Female	2007	Smoking	2.068183692	1.191306719	3.125707492
754	High-Middle SDI	Female	2008	Smoking	1.949130913	1.147219785	2.981633172
755	High-Middle SDI	Female	2009	Smoking	1.884632527	1.104274392	2.893127129
756	High-Middle SDI	Female	2010	Smoking	1.41363646	0.822840703	2.186013281
757	High-Middle SDI	Female	2011	Smoking	1.022725387	0.637536209	1.473428134
758	High-Middle SDI	Female	2012	Smoking	0.981807492	0.592733957	1.431474532
759	High-Middle SDI	Female	2013	Smoking	0.935861343	0.568320832	1.359781712
760	High-Middle SDI	Female	2014	Smoking	0.903866682	0.543656951	1.317763333
761	High-Middle SDI	Female	2015	Smoking	0.886600518	0.508601688	1.330618417
762	High-Middle SDI	Female	2016	Smoking	0.882019013	0.504883661	1.317602
763	High-Middle SDI	Female	2017	Smoking	0.867313503	0.519177392	1.316826859
764	High-Middle SDI	Female	2018	Smoking	0.859594862	0.502806101	1.307490864
765	High-Middle SDI	Female	2019	Smoking	0.858477714	0.508040074	1.338913813
766	High-Middle SDI	Female	2020	Smoking	0.855006817	0.487319484	1.361191762
767	High-Middle SDI	Female	2021	Smoking	0.847275117	0.484147385	1.358396695
768	High SDI	Female	1990	Smoking	1.630997471	0.876989459	2.727469773
769	High SDI	Female	1991	Smoking	1.572892687	0.842556129	2.627273801
770	High SDI	Female	1992	Smoking	1.532753706	0.83226462	2.542896612
771	High SDI	Female	1993	Smoking	1.572874707	0.872133407	2.578161401
772	High SDI	Female	1994	Smoking	1.575899896	0.872491546	2.589692109
773	High SDI	Female	1995	Smoking	1.555435789	0.871200346	2.532089442
774	High SDI	Female	1996	Smoking	1.706232602	0.959911778	2.738757808
775	High SDI	Female	1997	Smoking	1.697330823	0.954888705	2.704872841
776	High SDI	Female	1998	Smoking	1.720248296	0.968164757	2.73525864
777	High SDI	Female	1999	Smoking	1.690820503	0.920773461	2.7452994
778	High SDI	Female	2000	Smoking	1.667971056	0.907847765	2.697763542
779	High SDI	Female	2001	Smoking	1.647416492	0.903854617	2.651516231
780	High SDI	Female	2002	Smoking	1.507315465	0.817454348	2.444523265
781	High SDI	Female	2003	Smoking	1.515869328	0.825031784	2.444592147
782	High SDI	Female	2004	Smoking	1.525443331	0.840519083	2.458623516
783	High SDI	Female	2005	Smoking	1.538809621	0.843282329	2.482657644
784	High SDI	Female	2006	Smoking	1.510400998	0.833871835	2.421710932
785	High SDI	Female	2007	Smoking	1.440347643	0.804658432	2.321250652
786	High SDI	Female	2008	Smoking	1.412699798	0.78821013	2.2734874
787	High SDI	Female	2009	Smoking	1.39944972	0.773139192	2.233850927
788	High SDI	Female	2010	Smoking	1.397734501	0.780387815	2.247813171
789	High SDI	Female	2011	Smoking	1.261275999	0.717942625	1.989214353
790	High SDI	Female	2012	Smoking	1.224876676	0.696407141	1.917574814
791	High SDI	Female	2013	Smoking	1.257626926	0.714509263	1.961511224
792	High SDI	Female	2014	Smoking	1.254411077	0.699324709	1.961959637
793	High SDI	Female	2015	Smoking	1.256367243	0.702340201	1.963151702
794	High SDI	Female	2016	Smoking	1.244477038	0.70360884	1.947456089
795	High SDI	Female	2017	Smoking	1.2105704	0.676117856	1.8968026
796	High SDI	Female	2018	Smoking	1.170002875	0.650062121	1.845891101
797	High SDI	Female	2019	Smoking	1.159440545	0.642622729	1.841716246
798	High SDI	Female	2020	Smoking	1.081688699	0.593210148	1.737953978
799	High SDI	Female	2021	Smoking	1.099363016	0.595287219	1.763686798
800	Low SDI	Male	1990	Smoking	95.22319823	59.803172	134.9120127
801	Low SDI	Male	1991	Smoking	94.60544573	58.63762008	132.9029508
802	Low SDI	Male	1992	Smoking	94.64979613	59.63449367	132.4924467
803	Low SDI	Male	1993	Smoking	95.14444492	60.13440249	133.3188415
804	Low SDI	Male	1994	Smoking	95.893773	61.34353685	133.053332
805	Low SDI	Male	1995	Smoking	90.49808281	58.73500389	126.8914639
806	Low SDI	Male	1996	Smoking	89.70503554	57.55541929	125.4738669
807	Low SDI	Male	1997	Smoking	90.31556502	58.37269995	127.2049028
808	Low SDI	Male	1998	Smoking	90.26764586	58.99211262	125.5098035
809	Low SDI	Male	1999	Smoking	90.33447553	58.97660907	126.4995998
810	Low SDI	Male	2000	Smoking	90.9781936	58.731002	127.5481992
811	Low SDI	Male	2001	Smoking	95.38437679	63.27818491	133.9477946
812	Low SDI	Male	2002	Smoking	93.98774502	60.15818304	130.1204397
813	Low SDI	Male	2003	Smoking	92.81843735	59.1978129	130.1930861
814	Low SDI	Male	2004	Smoking	91.71259569	58.64931155	127.8510219
815	Low SDI	Male	2005	Smoking	90.49301172	57.70170557	126.5964015
816	Low SDI	Male	2006	Smoking	89.72844215	56.52728169	126.3605238
817	Low SDI	Male	2007	Smoking	82.50482571	54.06861072	115.2895847
818	Low SDI	Male	2008	Smoking	81.23553377	52.05241893	113.6157796
819	Low SDI	Male	2009	Smoking	79.79318155	50.68886517	114.1216965
820	Low SDI	Male	2010	Smoking	78.27581345	48.71014634	111.8552765
821	Low SDI	Male	2011	Smoking	76.34284309	47.29058067	109.8707186
822	Low SDI	Male	2012	Smoking	74.23399825	45.25949123	107.7386287
823	Low SDI	Male	2013	Smoking	72.63955797	43.79726288	106.3011362
824	Low SDI	Male	2014	Smoking	71.29185584	42.84876899	105.4979257
825	Low SDI	Male	2015	Smoking	70.14052345	42.14143739	106.0717426
826	Low SDI	Male	2016	Smoking	69.35538858	40.62475409	104.1061667
827	Low SDI	Male	2017	Smoking	68.72466395	40.42990472	104.438432
828	Low SDI	Male	2018	Smoking	72.24924062	44.3356219	107.3593263
829	Low SDI	Male	2019	Smoking	71.57164434	42.32292565	105.3868604
830	Low SDI	Male	2020	Smoking	71.35889539	41.32308032	108.1004249
831	Low SDI	Male	2021	Smoking	70.91571491	41.64183112	106.7856959
832	Low-middle SDI	Male	1990	Smoking	50.5122057	34.94577626	68.01999561
833	Low-middle SDI	Male	1991	Smoking	49.89689205	34.40137716	66.46696975
834	Low-middle SDI	Male	1992	Smoking	49.57080956	34.70600929	66.65008101
835	Low-middle SDI	Male	1993	Smoking	51.04959833	35.00701693	67.90885733
836	Low-middle SDI	Male	1994	Smoking	52.10846423	35.76387412	69.33042888
837	Low-middle SDI	Male	1995	Smoking	52.75537565	36.57913068	69.77285754
838	Low-middle SDI	Male	1996	Smoking	54.88654608	37.0882621	73.45560276
839	Low-middle SDI	Male	1997	Smoking	54.28157565	37.43308412	71.83791577
840	Low-middle SDI	Male	1998	Smoking	53.56195044	36.82383298	70.74723187
841	Low-middle SDI	Male	1999	Smoking	52.28449115	35.3935931	69.73891509
842	Low-middle SDI	Male	2000	Smoking	51.61938747	34.88288796	67.89087631
843	Low-middle SDI	Male	2001	Smoking	50.51656944	34.99120245	67.34495855
844	Low-middle SDI	Male	2002	Smoking	49.96864356	33.54400295	66.75752698
845	Low-middle SDI	Male	2003	Smoking	49.69172634	33.59120048	66.51220867
846	Low-middle SDI	Male	2004	Smoking	49.10563475	32.71273313	65.60409046
847	Low-middle SDI	Male	2005	Smoking	48.65884979	32.76092372	64.72541429
848	Low-middle SDI	Male	2006	Smoking	47.96019635	31.92398751	63.85319148
849	Low-middle SDI	Male	2007	Smoking	49.1954351	33.66136403	65.23594217
850	Low-middle SDI	Male	2008	Smoking	48.97942068	32.90117535	65.66108018
851	Low-middle SDI	Male	2009	Smoking	48.20295539	33.36600358	63.5673045
852	Low-middle SDI	Male	2010	Smoking	48.95317739	33.59289658	64.51662237
853	Low-middle SDI	Male	2011	Smoking	48.67438171	33.29633031	63.93247994
854	Low-middle SDI	Male	2012	Smoking	47.52818767	32.46374228	62.39412561
855	Low-middle SDI	Male	2013	Smoking	46.94437171	32.54593463	61.25358997
856	Low-middle SDI	Male	2014	Smoking	46.42285957	31.67175919	61.83222424
857	Low-middle SDI	Male	2015	Smoking	46.28703479	30.82592073	61.70935872
858	Low-middle SDI	Male	2016	Smoking	45.98941164	30.95278684	60.8390045
859	Low-middle SDI	Male	2017	Smoking	45.81434714	30.9152691	60.91924627
860	Low-middle SDI	Male	2018	Smoking	45.05324792	30.71143427	60.80634295
861	Low-middle SDI	Male	2019	Smoking	44.88011571	29.75199061	60.34718208
862	Low-middle SDI	Male	2020	Smoking	44.72110945	30.63878176	61.12302536
863	Low-middle SDI	Male	2021	Smoking	44.90673087	28.71829488	61.60873854
864	Middle SDI	Male	1990	Smoking	22.02606557	15.74267627	28.8080119
865	Middle SDI	Male	1991	Smoking	22.07870835	15.6194871	28.99658433
866	Middle SDI	Male	1992	Smoking	22.06707772	15.52053167	29.14618606
867	Middle SDI	Male	1993	Smoking	21.18758318	14.9472866	27.35419648
868	Middle SDI	Male	1994	Smoking	21.09186413	15.14303913	27.48092811
869	Middle SDI	Male	1995	Smoking	21.1172588	15.02030513	27.57366186
870	Middle SDI	Male	1996	Smoking	20.12737473	14.0385234	26.20389446
871	Middle SDI	Male	1997	Smoking	19.82289351	14.16936246	25.31260927
872	Middle SDI	Male	1998	Smoking	20.40756634	14.69422088	26.64342789
873	Middle SDI	Male	1999	Smoking	20.2334254	14.14080308	25.86094312
874	Middle SDI	Male	2000	Smoking	20.13934951	14.45563905	25.85997638
875	Middle SDI	Male	2001	Smoking	20.00614915	14.12622451	25.91232152
876	Middle SDI	Male	2002	Smoking	19.74957444	14.11433619	25.37906986
877	Middle SDI	Male	2003	Smoking	19.72286475	14.02692054	25.28516825
878	Middle SDI	Male	2004	Smoking	19.78183755	14.25477665	25.66350553
879	Middle SDI	Male	2005	Smoking	19.96349986	14.10567693	25.62278958
880	Middle SDI	Male	2006	Smoking	20.16601008	14.4783027	25.75837289
881	Middle SDI	Male	2007	Smoking	20.33624687	14.46208429	26.1431359
882	Middle SDI	Male	2008	Smoking	20.91436844	15.32658319	26.60000113
883	Middle SDI	Male	2009	Smoking	21.43383708	15.47178065	27.59451231
884	Middle SDI	Male	2010	Smoking	22.57131008	16.02824848	29.23409846
885	Middle SDI	Male	2011	Smoking	17.09198654	11.46564654	23.30649647
886	Middle SDI	Male	2012	Smoking	16.93837777	11.48425169	23.06717149
887	Middle SDI	Male	2013	Smoking	16.67852635	11.15152119	23.39659081
888	Middle SDI	Male	2014	Smoking	16.5642004	10.93964452	22.92840632
889	Middle SDI	Male	2015	Smoking	16.52842026	11.09575714	23.10006352
890	Middle SDI	Male	2016	Smoking	16.4684241	10.76106398	22.65154245
891	Middle SDI	Male	2017	Smoking	16.30732598	10.62649369	22.78783746
892	Middle SDI	Male	2018	Smoking	16.21590709	10.52537935	22.82576194
893	Middle SDI	Male	2019	Smoking	16.14292501	10.51447442	22.71440855
894	Middle SDI	Male	2020	Smoking	16.04932843	10.53729839	22.700485
895	Middle SDI	Male	2021	Smoking	16.07434099	10.29431503	22.57432432
896	High-Middle SDI	Male	1990	Smoking	32.12313568	21.19083198	44.49829125
897	High-Middle SDI	Male	1991	Smoking	32.0117674	20.98843566	44.44940506
898	High-Middle SDI	Male	1992	Smoking	31.94698726	21.25367244	43.60186896
899	High-Middle SDI	Male	1993	Smoking	31.44432381	21.09548493	43.31656253
900	High-Middle SDI	Male	1994	Smoking	32.66262013	22.28499508	44.5664733
901	High-Middle SDI	Male	1995	Smoking	32.93694971	22.43803452	44.98883521
902	High-Middle SDI	Male	1996	Smoking	32.67855784	21.82882003	44.41632427
903	High-Middle SDI	Male	1997	Smoking	31.89140124	21.21451503	43.04468538
904	High-Middle SDI	Male	1998	Smoking	30.20997789	19.81527426	41.60332199
905	High-Middle SDI	Male	1999	Smoking	31.75562551	21.23452373	43.98118771
906	High-Middle SDI	Male	2000	Smoking	30.79393195	20.66317759	42.68818419
907	High-Middle SDI	Male	2001	Smoking	30.4150404	20.27603295	42.25073008
908	High-Middle SDI	Male	2002	Smoking	29.67519998	19.55633781	41.17933338
909	High-Middle SDI	Male	2003	Smoking	29.15480629	19.02707379	40.40188028
910	High-Middle SDI	Male	2004	Smoking	28.5885244	19.09135018	39.39285087
911	High-Middle SDI	Male	2005	Smoking	28.21655161	18.95362018	38.37331153
912	High-Middle SDI	Male	2006	Smoking	27.54091556	18.52553419	37.64211741
913	High-Middle SDI	Male	2007	Smoking	27.69568349	18.72775176	37.19988854
914	High-Middle SDI	Male	2008	Smoking	27.32284577	18.42412378	37.30650608
915	High-Middle SDI	Male	2009	Smoking	26.80735946	18.06958127	36.48173893
916	High-Middle SDI	Male	2010	Smoking	20.38681092	13.51460883	27.61569577
917	High-Middle SDI	Male	2011	Smoking	26.25671375	18.70664203	34.10937545
918	High-Middle SDI	Male	2012	Smoking	26.89405099	19.16614336	34.60122534
919	High-Middle SDI	Male	2013	Smoking	27.08642633	19.50888933	35.00103564
920	High-Middle SDI	Male	2014	Smoking	26.42825892	19.09083048	35.14339167
921	High-Middle SDI	Male	2015	Smoking	25.99418007	18.45951124	34.03178207
922	High-Middle SDI	Male	2016	Smoking	25.7683115	17.61887565	33.88916085
923	High-Middle SDI	Male	2017	Smoking	25.17316452	17.07876262	34.10423599
924	High-Middle SDI	Male	2018	Smoking	24.77783837	16.57936603	33.62857579
925	High-Middle SDI	Male	2019	Smoking	24.79168866	15.88833823	34.12340025
926	High-Middle SDI	Male	2020	Smoking	24.51400699	15.7662718	34.65218134
927	High-Middle SDI	Male	2021	Smoking	24.42402705	16.27888218	34.42894444
928	High SDI	Male	1990	Smoking	43.57724452	30.35322541	58.24708556
929	High SDI	Male	1991	Smoking	44.96175595	31.49812658	59.75994664
930	High SDI	Male	1992	Smoking	45.7325123	32.33305983	60.52809768
931	High SDI	Male	1993	Smoking	47.21391246	33.19471454	62.15481383
932	High SDI	Male	1994	Smoking	48.41975675	34.18146566	63.80562929
933	High SDI	Male	1995	Smoking	48.69997016	34.67643736	64.16641582
934	High SDI	Male	1996	Smoking	48.94388046	34.79989551	63.93655403
935	High SDI	Male	1997	Smoking	50.5120397	36.08478903	65.8054195
936	High SDI	Male	1998	Smoking	52.15765385	37.44338455	67.74893764
937	High SDI	Male	1999	Smoking	43.87852762	31.44766532	57.26470555
938	High SDI	Male	2000	Smoking	44.94543059	32.15658383	58.52309084
939	High SDI	Male	2001	Smoking	45.01234422	32.34189779	58.47167426
940	High SDI	Male	2002	Smoking	45.16139964	32.08757981	58.61537308
941	High SDI	Male	2003	Smoking	45.88391183	32.76890906	59.69829578
942	High SDI	Male	2004	Smoking	45.94009866	32.74360149	59.85495893
943	High SDI	Male	2005	Smoking	45.55085675	32.43368052	59.21328169
944	High SDI	Male	2006	Smoking	45.24925371	32.3705917	59.02583204
945	High SDI	Male	2007	Smoking	43.52973778	30.9727307	56.55366272
946	High SDI	Male	2008	Smoking	43.83985344	31.04629428	57.32704093
947	High SDI	Male	2009	Smoking	43.30051312	30.68709783	56.67288517
948	High SDI	Male	2010	Smoking	40.86189242	28.9833028	53.50439117
949	High SDI	Male	2011	Smoking	31.9716898	22.48472715	41.97202639
950	High SDI	Male	2012	Smoking	31.09451399	21.89616233	40.69215246
951	High SDI	Male	2013	Smoking	28.58288984	19.94469656	37.52126001
952	High SDI	Male	2014	Smoking	28.60183487	19.99191313	37.44858842
953	High SDI	Male	2015	Smoking	29.23862983	20.44084349	38.34374213
954	High SDI	Male	2016	Smoking	29.52091849	20.51986145	39.12129499
955	High SDI	Male	2017	Smoking	28.77951315	19.9335401	38.10713434
956	High SDI	Male	2018	Smoking	28.31608209	19.49834364	37.89604083
957	High SDI	Male	2019	Smoking	27.76661703	18.89642079	37.31283178
958	High SDI	Male	2020	Smoking	26.90848712	18.29954913	36.01827744
959	High SDI	Male	2021	Smoking	26.63138489	17.95505922	35.99292688
960	Low SDI	Both	1990	High alcohol use	2.869237017	0.662331668	5.737800832
961	Low SDI	Both	1991	High alcohol use	3.07836781	0.726757741	5.902756176
962	Low SDI	Both	1992	High alcohol use	3.277756074	0.802926752	6.334346345
963	Low SDI	Both	1993	High alcohol use	3.471174795	0.885905782	6.644802353
964	Low SDI	Both	1994	High alcohol use	3.633558334	0.916384832	7.008272935
965	Low SDI	Both	1995	High alcohol use	3.52713658	0.896529725	6.743672203
966	Low SDI	Both	1996	High alcohol use	3.542836278	0.905813938	6.77260765
967	Low SDI	Both	1997	High alcohol use	3.597112003	0.892798377	6.940312247
968	Low SDI	Both	1998	High alcohol use	3.607563292	0.87594124	6.997788276
969	Low SDI	Both	1999	High alcohol use	3.622025264	0.890411027	6.871236734
970	Low SDI	Both	2000	High alcohol use	3.725762879	0.914012797	7.102455324
971	Low SDI	Both	2001	High alcohol use	4.024271233	0.960880014	7.444637
972	Low SDI	Both	2002	High alcohol use	4.192325273	1.009212104	7.726155858
973	Low SDI	Both	2003	High alcohol use	4.435576577	1.173921668	7.979196561
974	Low SDI	Both	2004	High alcohol use	4.691329579	1.244174653	8.402162007
975	Low SDI	Both	2005	High alcohol use	4.92311857	1.358887474	8.91345326
976	Low SDI	Both	2006	High alcohol use	5.192968609	1.491449576	9.039960309
977	Low SDI	Both	2007	High alcohol use	5.343838164	1.741964436	9.239085906
978	Low SDI	Both	2008	High alcohol use	5.690239854	1.939782099	9.626510187
979	Low SDI	Both	2009	High alcohol use	6.007238336	2.231874967	10.27094334
980	Low SDI	Both	2010	High alcohol use	6.250644275	2.302342836	10.77905753
981	Low SDI	Both	2011	High alcohol use	6.443839704	2.602387597	10.76371144
982	Low SDI	Both	2012	High alcohol use	6.622080656	2.687959264	11.16246541
983	Low SDI	Both	2013	High alcohol use	6.811578253	2.752017033	11.46108527
984	Low SDI	Both	2014	High alcohol use	6.954506471	2.843059373	11.62591087
985	Low SDI	Both	2015	High alcohol use	7.082875442	2.74829885	11.9685154
986	Low SDI	Both	2016	High alcohol use	7.128323477	3.160230069	11.78106942
987	Low SDI	Both	2017	High alcohol use	7.222539104	3.077612227	12.52562047
988	Low SDI	Both	2018	High alcohol use	7.342781673	2.912853244	13.07088366
989	Low SDI	Both	2019	High alcohol use	7.335492859	3.126495741	12.25676662
990	Low SDI	Both	2020	High alcohol use	7.420019557	2.992109337	12.81492722
991	Low SDI	Both	2021	High alcohol use	7.436398587	3.015089633	12.8165307
992	Low-middle SDI	Both	1990	High alcohol use	12.22582872	5.43299456	17.33469055
993	Low-middle SDI	Both	1991	High alcohol use	12.30861832	5.694477369	17.54303532
994	Low-middle SDI	Both	1992	High alcohol use	12.40099509	5.83717791	17.21453076
995	Low-middle SDI	Both	1993	High alcohol use	12.95856061	6.077559511	17.72504278
996	Low-middle SDI	Both	1994	High alcohol use	13.18006307	6.414662201	18.11123314
997	Low-middle SDI	Both	1995	High alcohol use	13.63698348	6.673272333	18.60917296
998	Low-middle SDI	Both	1996	High alcohol use	14.38911567	6.955074129	19.79924563
999	Low-middle SDI	Both	1997	High alcohol use	14.36188929	6.771844739	19.79766026
1000	Low-middle SDI	Both	1998	High alcohol use	14.2948936	6.924594505	19.60990367
1001	Low-middle SDI	Both	1999	High alcohol use	14.17958929	7.21422771	19.58567355
1002	Low-middle SDI	Both	2000	High alcohol use	14.1860109	7.324131604	19.3575334
1003	Low-middle SDI	Both	2001	High alcohol use	13.93954322	7.39253819	19.18918579
1004	Low-middle SDI	Both	2002	High alcohol use	14.18422947	7.565872361	19.43623563
1005	Low-middle SDI	Both	2003	High alcohol use	14.53173043	7.872869678	19.94107798
1006	Low-middle SDI	Both	2004	High alcohol use	14.85088468	8.402373857	20.26139193
1007	Low-middle SDI	Both	2005	High alcohol use	15.28517593	8.54083863	20.79423976
1008	Low-middle SDI	Both	2006	High alcohol use	15.76161944	9.373074952	21.49621048
1009	Low-middle SDI	Both	2007	High alcohol use	17.15601	9.952736067	23.21105366
1010	Low-middle SDI	Both	2008	High alcohol use	17.98020323	10.87784081	24.14260106
1011	Low-middle SDI	Both	2009	High alcohol use	18.75273343	11.83837209	25.11384927
1012	Low-middle SDI	Both	2010	High alcohol use	20.0486602	12.63409217	26.52987896
1013	Low-middle SDI	Both	2011	High alcohol use	20.76915536	13.49105723	27.42891531
1014	Low-middle SDI	Both	2012	High alcohol use	21.24089756	13.95239097	27.67442193
1015	Low-middle SDI	Both	2013	High alcohol use	21.85553474	14.1124881	28.90857701
1016	Low-middle SDI	Both	2014	High alcohol use	22.27547668	14.25682353	29.26312379
1017	Low-middle SDI	Both	2015	High alcohol use	22.80532904	14.62745798	30.44267976
1018	Low-middle SDI	Both	2016	High alcohol use	23.21186545	15.3382086	30.21350741
1019	Low-middle SDI	Both	2017	High alcohol use	23.62126687	15.1079387	31.13420864
1020	Low-middle SDI	Both	2018	High alcohol use	23.44647118	15.36098989	30.95289647
1021	Low-middle SDI	Both	2019	High alcohol use	23.67081833	15.46626374	31.41510493
1022	Low-middle SDI	Both	2020	High alcohol use	23.90294072	15.43743373	31.42289568
1023	Low-middle SDI	Both	2021	High alcohol use	24.08426265	16.17767727	32.79687936
1024	Middle SDI	Both	1990	High alcohol use	6.091185686	4.301950878	7.875016771
1025	Middle SDI	Both	1991	High alcohol use	6.147325923	4.495749575	8.04830309
1026	Middle SDI	Both	1992	High alcohol use	6.151672984	4.467156082	7.929215543
1027	Middle SDI	Both	1993	High alcohol use	5.865569263	4.277314008	7.538014455
1028	Middle SDI	Both	1994	High alcohol use	5.896184706	4.363729311	7.558518504
1029	Middle SDI	Both	1995	High alcohol use	5.89524061	4.432721722	7.50170673
1030	Middle SDI	Both	1996	High alcohol use	5.50464529	4.105304225	6.927176096
1031	Middle SDI	Both	1997	High alcohol use	5.299647869	3.94447577	6.786751992
1032	Middle SDI	Both	1998	High alcohol use	5.606069836	4.147946218	7.151153071
1033	Middle SDI	Both	1999	High alcohol use	5.460408015	4.079586372	6.900654327
1034	Middle SDI	Both	2000	High alcohol use	5.386162097	4.005166285	6.838964413
1035	Middle SDI	Both	2001	High alcohol use	5.316003318	4.068524654	6.755752348
1036	Middle SDI	Both	2002	High alcohol use	5.235361845	3.923374155	6.670448017
1037	Middle SDI	Both	2003	High alcohol use	5.212631248	3.927703377	6.616006727
1038	Middle SDI	Both	2004	High alcohol use	5.208201873	3.954805296	6.704485582
1039	Middle SDI	Both	2005	High alcohol use	5.244472208	3.964632775	6.695908603
1040	Middle SDI	Both	2006	High alcohol use	5.337837417	4.067956245	6.773357025
1041	Middle SDI	Both	2007	High alcohol use	5.461992251	4.147317496	6.861010204
1042	Middle SDI	Both	2008	High alcohol use	5.811597645	4.454784772	7.411014546
1043	Middle SDI	Both	2009	High alcohol use	6.109873513	4.735810856	7.711225108
1044	Middle SDI	Both	2010	High alcohol use	6.50244761	4.955259587	8.241092816
1045	Middle SDI	Both	2011	High alcohol use	2.791837517	1.980872145	3.660657943
1046	Middle SDI	Both	2012	High alcohol use	2.77626062	1.932164943	3.645922619
1047	Middle SDI	Both	2013	High alcohol use	2.727881589	1.957906795	3.597717579
1048	Middle SDI	Both	2014	High alcohol use	2.74459425	1.931880071	3.642331209
1049	Middle SDI	Both	2015	High alcohol use	2.791879285	1.948733895	3.708714611
1050	Middle SDI	Both	2016	High alcohol use	2.829978659	1.985869608	3.783498972
1051	Middle SDI	Both	2017	High alcohol use	2.830658324	1.96862312	3.79170796
1052	Middle SDI	Both	2018	High alcohol use	2.837409419	2.017798805	3.762979482
1053	Middle SDI	Both	2019	High alcohol use	2.85607897	1.975282751	3.841248447
1054	Middle SDI	Both	2020	High alcohol use	2.821383989	1.954322517	3.833012544
1055	Middle SDI	Both	2021	High alcohol use	2.874784387	1.867745795	4.073999334
1056	High-Middle SDI	Both	1990	High alcohol use	10.11893589	6.888877225	13.60193286
1057	High-Middle SDI	Both	1991	High alcohol use	10.15619514	6.894255421	13.42749617
1058	High-Middle SDI	Both	1992	High alcohol use	10.21967952	7.010321989	13.68463558
1059	High-Middle SDI	Both	1993	High alcohol use	10.18062596	7.037271307	13.3982533
1060	High-Middle SDI	Both	1994	High alcohol use	10.46263229	7.335971006	13.66277155
1061	High-Middle SDI	Both	1995	High alcohol use	10.56619437	7.507981851	13.95613304
1062	High-Middle SDI	Both	1996	High alcohol use	10.78111465	7.497123824	14.23696859
1063	High-Middle SDI	Both	1997	High alcohol use	10.66139656	7.418455112	14.04898863
1064	High-Middle SDI	Both	1998	High alcohol use	9.016327195	6.235459844	12.15257108
1065	High-Middle SDI	Both	1999	High alcohol use	10.11645782	6.966913604	13.50185411
1066	High-Middle SDI	Both	2000	High alcohol use	10.01124346	6.855695668	13.441297
1067	High-Middle SDI	Both	2001	High alcohol use	10.01945526	7.024179486	13.32848518
1068	High-Middle SDI	Both	2002	High alcohol use	9.777423045	6.985089557	12.99725674
1069	High-Middle SDI	Both	2003	High alcohol use	9.824166743	7.085713104	13.13085901
1070	High-Middle SDI	Both	2004	High alcohol use	9.897032154	7.032685693	13.10871201
1071	High-Middle SDI	Both	2005	High alcohol use	9.946004796	7.012543176	13.23225485
1072	High-Middle SDI	Both	2006	High alcohol use	9.861499505	6.905512625	13.16026696
1073	High-Middle SDI	Both	2007	High alcohol use	10.25575687	7.241476555	13.52342538
1074	High-Middle SDI	Both	2008	High alcohol use	9.883217159	7.136833856	12.94522321
1075	High-Middle SDI	Both	2009	High alcohol use	9.780417931	7.034059503	12.76094733
1076	High-Middle SDI	Both	2010	High alcohol use	7.434190074	5.286412773	9.77905855
1077	High-Middle SDI	Both	2011	High alcohol use	9.05259195	6.872418603	11.44462085
1078	High-Middle SDI	Both	2012	High alcohol use	9.274308763	6.999373658	11.80514778
1079	High-Middle SDI	Both	2013	High alcohol use	9.481928149	7.213587131	12.13803325
1080	High-Middle SDI	Both	2014	High alcohol use	9.34269203	7.128502483	11.92694595
1081	High-Middle SDI	Both	2015	High alcohol use	9.174198206	6.888727449	11.89836694
1082	High-Middle SDI	Both	2016	High alcohol use	9.134399798	6.680332588	11.9077105
1083	High-Middle SDI	Both	2017	High alcohol use	9.020771259	6.732094891	11.9269949
1084	High-Middle SDI	Both	2018	High alcohol use	8.960147446	6.426350339	11.75869172
1085	High-Middle SDI	Both	2019	High alcohol use	9.027357122	6.324287775	12.29310387
1086	High-Middle SDI	Both	2020	High alcohol use	8.956675192	6.186424606	12.23947769
1087	High-Middle SDI	Both	2021	High alcohol use	9.001206413	6.316283577	12.32238806
1088	High SDI	Both	1990	High alcohol use	14.02158565	9.834310539	18.46679897
1089	High SDI	Both	1991	High alcohol use	14.88636006	10.4888601	19.3823516
1090	High SDI	Both	1992	High alcohol use	15.53074835	11.10096683	20.22539051
1091	High SDI	Both	1993	High alcohol use	16.22128635	11.57559837	20.97976285
1092	High SDI	Both	1994	High alcohol use	16.90631182	12.15824409	21.76691845
1093	High SDI	Both	1995	High alcohol use	17.51736266	12.87139259	22.3047472
1094	High SDI	Both	1996	High alcohol use	17.04189288	12.63319637	21.42509633
1095	High SDI	Both	1997	High alcohol use	17.57208163	13.13977018	22.02572115
1096	High SDI	Both	1998	High alcohol use	17.99409168	13.43516767	22.48712711
1097	High SDI	Both	1999	High alcohol use	14.18233025	10.57302897	17.8961475
1098	High SDI	Both	2000	High alcohol use	14.45259717	10.84885403	18.12550077
1099	High SDI	Both	2001	High alcohol use	14.30600402	10.82131469	17.94526841
1100	High SDI	Both	2002	High alcohol use	14.36822698	10.76990923	18.02211088
1101	High SDI	Both	2003	High alcohol use	14.31158284	10.71202661	17.82458888
1102	High SDI	Both	2004	High alcohol use	14.14803403	10.57504654	17.74534685
1103	High SDI	Both	2005	High alcohol use	13.91979208	10.43408047	17.60967267
1104	High SDI	Both	2006	High alcohol use	13.84497977	10.40556307	17.55812312
1105	High SDI	Both	2007	High alcohol use	13.00597818	9.708205937	16.72963191
1106	High SDI	Both	2008	High alcohol use	12.96965361	9.653454272	16.68823259
1107	High SDI	Both	2009	High alcohol use	12.70665684	9.511243907	16.32610145
1108	High SDI	Both	2010	High alcohol use	11.69050278	8.702223235	14.92081039
1109	High SDI	Both	2011	High alcohol use	8.882657491	6.588050471	11.33700687
1110	High SDI	Both	2012	High alcohol use	8.667601638	6.409642401	11.07762219
1111	High SDI	Both	2013	High alcohol use	7.286778071	5.386731411	9.291071987
1112	High SDI	Both	2014	High alcohol use	7.338205283	5.413796262	9.356749847
1113	High SDI	Both	2015	High alcohol use	8.030961089	5.870270306	10.33702685
1114	High SDI	Both	2016	High alcohol use	8.180804273	6.019206641	10.57215899
1115	High SDI	Both	2017	High alcohol use	8.034649774	5.954130049	10.40249178
1116	High SDI	Both	2018	High alcohol use	7.982983295	5.838127394	10.44990956
1117	High SDI	Both	2019	High alcohol use	7.449779877	5.521850393	9.751309222
1118	High SDI	Both	2020	High alcohol use	7.700612681	5.634757619	10.10984586
1119	High SDI	Both	2021	High alcohol use	7.16613824	5.296241255	9.43441291
1120	Low SDI	Female	1990	High alcohol use	0.483338703	0.094118289	0.989722995
1121	Low SDI	Female	1991	High alcohol use	0.522640779	0.104507397	1.057188848
1122	Low SDI	Female	1992	High alcohol use	0.564273264	0.126326476	1.10469589
1123	Low SDI	Female	1993	High alcohol use	0.604627758	0.127754584	1.199712471
1124	Low SDI	Female	1994	High alcohol use	0.640320627	0.139342113	1.272446457
1125	Low SDI	Female	1995	High alcohol use	0.609178575	0.133646296	1.193908481
1126	Low SDI	Female	1996	High alcohol use	0.612932197	0.130698005	1.190455522
1127	Low SDI	Female	1997	High alcohol use	0.613155082	0.136259202	1.180093672
1128	Low SDI	Female	1998	High alcohol use	0.605043102	0.133683044	1.143504912
1129	Low SDI	Female	1999	High alcohol use	0.603843366	0.128817223	1.147800258
1130	Low SDI	Female	2000	High alcohol use	0.610349225	0.132301206	1.19497086
1131	Low SDI	Female	2001	High alcohol use	0.682900272	0.158230187	1.322441294
1132	Low SDI	Female	2002	High alcohol use	0.712868207	0.185348506	1.316723995
1133	Low SDI	Female	2003	High alcohol use	0.75266733	0.198325257	1.41196364
1134	Low SDI	Female	2004	High alcohol use	0.789282282	0.226013505	1.485413917
1135	Low SDI	Female	2005	High alcohol use	0.827017959	0.253387654	1.534926468
1136	Low SDI	Female	2006	High alcohol use	0.875717513	0.275012566	1.64143039
1137	Low SDI	Female	2007	High alcohol use	0.860119167	0.308052027	1.576257042
1138	Low SDI	Female	2008	High alcohol use	0.922955541	0.323536227	1.66915667
1139	Low SDI	Female	2009	High alcohol use	0.986400508	0.367022916	1.81396615
1140	Low SDI	Female	2010	High alcohol use	1.04075515	0.390576241	1.843127786
1141	Low SDI	Female	2011	High alcohol use	1.089091665	0.437441941	1.907066125
1142	Low SDI	Female	2012	High alcohol use	1.135278659	0.465045214	2.018672965
1143	Low SDI	Female	2013	High alcohol use	1.195666963	0.475454781	2.129798408
1144	Low SDI	Female	2014	High alcohol use	1.233022531	0.50892009	2.210671773
1145	Low SDI	Female	2015	High alcohol use	1.26818096	0.540768175	2.292080249
1146	Low SDI	Female	2016	High alcohol use	1.28442224	0.544094091	2.287661177
1147	Low SDI	Female	2017	High alcohol use	1.31196905	0.561667697	2.385739067
1148	Low SDI	Female	2018	High alcohol use	1.439135573	0.594916292	2.575553736
1149	Low SDI	Female	2019	High alcohol use	1.45094294	0.601135684	2.632163982
1150	Low SDI	Female	2020	High alcohol use	1.46075326	0.651385886	2.675806745
1151	Low SDI	Female	2021	High alcohol use	1.468850983	0.622331349	2.68153142
1152	Low-middle SDI	Female	1990	High alcohol use	0.842845096	0.309735259	1.385575371
1153	Low-middle SDI	Female	1991	High alcohol use	0.853142863	0.323922832	1.410045227
1154	Low-middle SDI	Female	1992	High alcohol use	0.871010205	0.335837818	1.375462319
1155	Low-middle SDI	Female	1993	High alcohol use	0.910519309	0.369358609	1.428683916
1156	Low-middle SDI	Female	1994	High alcohol use	0.924076127	0.397108771	1.453411768
1157	Low-middle SDI	Female	1995	High alcohol use	0.966135943	0.407607947	1.512358902
1158	Low-middle SDI	Female	1996	High alcohol use	1.031504639	0.448471613	1.571071385
1159	Low-middle SDI	Female	1997	High alcohol use	1.038262831	0.453379071	1.588579624
1160	Low-middle SDI	Female	1998	High alcohol use	1.040059573	0.45245841	1.606106423
1161	Low-middle SDI	Female	1999	High alcohol use	1.026169511	0.449534444	1.564255383
1162	Low-middle SDI	Female	2000	High alcohol use	1.019191523	0.450630074	1.551527698
1163	Low-middle SDI	Female	2001	High alcohol use	0.993723035	0.434796801	1.546475964
1164	Low-middle SDI	Female	2002	High alcohol use	1.005138604	0.478489711	1.549800209
1165	Low-middle SDI	Female	2003	High alcohol use	1.013313448	0.481267349	1.562889639
1166	Low-middle SDI	Female	2004	High alcohol use	1.006224744	0.489916112	1.570822021
1167	Low-middle SDI	Female	2005	High alcohol use	1.029727412	0.51184374	1.591770508
1168	Low-middle SDI	Female	2006	High alcohol use	1.033662717	0.519586326	1.596736821
1169	Low-middle SDI	Female	2007	High alcohol use	1.109881732	0.567941521	1.716556834
1170	Low-middle SDI	Female	2008	High alcohol use	1.144504439	0.590769466	1.7824888
1171	Low-middle SDI	Female	2009	High alcohol use	1.193443817	0.61484763	1.836929624
1172	Low-middle SDI	Female	2010	High alcohol use	1.285225386	0.669819338	2.010590746
1173	Low-middle SDI	Female	2011	High alcohol use	1.334725444	0.738199057	2.057942525
1174	Low-middle SDI	Female	2012	High alcohol use	1.396716763	0.773532247	2.146161662
1175	Low-middle SDI	Female	2013	High alcohol use	1.466788607	0.843612114	2.223748586
1176	Low-middle SDI	Female	2014	High alcohol use	1.520620461	0.855668549	2.330929478
1177	Low-middle SDI	Female	2015	High alcohol use	1.594029267	0.917967679	2.504689292
1178	Low-middle SDI	Female	2016	High alcohol use	1.640749174	0.958140019	2.513868723
1179	Low-middle SDI	Female	2017	High alcohol use	1.690856985	0.984717325	2.581521709
1180	Low-middle SDI	Female	2018	High alcohol use	1.664029911	0.96916655	2.61135592
1181	Low-middle SDI	Female	2019	High alcohol use	1.656580463	0.962007042	2.534092152
1182	Low-middle SDI	Female	2020	High alcohol use	1.645331328	0.937092495	2.54482936
1183	Low-middle SDI	Female	2021	High alcohol use	1.640464617	0.945570938	2.532116219
1184	Middle SDI	Female	1990	High alcohol use	0.62471247	0.359600124	0.963795522
1185	Middle SDI	Female	1991	High alcohol use	0.630002417	0.393162564	0.930919182
1186	Middle SDI	Female	1992	High alcohol use	0.627559774	0.375673193	0.926840057
1187	Middle SDI	Female	1993	High alcohol use	0.597312586	0.371983848	0.884265295
1188	Middle SDI	Female	1994	High alcohol use	0.587750585	0.356354666	0.852113878
1189	Middle SDI	Female	1995	High alcohol use	0.576651616	0.362616914	0.850039479
1190	Middle SDI	Female	1996	High alcohol use	0.525428981	0.324196211	0.767929312
1191	Middle SDI	Female	1997	High alcohol use	0.485201747	0.300571404	0.716544206
1192	Middle SDI	Female	1998	High alcohol use	0.601043727	0.377696412	0.857212142
1193	Middle SDI	Female	1999	High alcohol use	0.57882683	0.370426263	0.817670726
1194	Middle SDI	Female	2000	High alcohol use	0.563013913	0.353313672	0.801301708
1195	Middle SDI	Female	2001	High alcohol use	0.549948983	0.348246281	0.77618766
1196	Middle SDI	Female	2002	High alcohol use	0.528572527	0.343241006	0.747741243
1197	Middle SDI	Female	2003	High alcohol use	0.511856828	0.323738095	0.722429179
1198	Middle SDI	Female	2004	High alcohol use	0.503183312	0.325659653	0.716146647
1199	Middle SDI	Female	2005	High alcohol use	0.496514491	0.325538771	0.718429989
1200	Middle SDI	Female	2006	High alcohol use	0.496450204	0.318131987	0.695360141
1201	Middle SDI	Female	2007	High alcohol use	0.495565565	0.328055837	0.696035635
1202	Middle SDI	Female	2008	High alcohol use	0.517231058	0.340789838	0.732296554
1203	Middle SDI	Female	2009	High alcohol use	0.530118881	0.348182272	0.747936851
1204	Middle SDI	Female	2010	High alcohol use	0.544462489	0.350523767	0.753159833
1205	Middle SDI	Female	2011	High alcohol use	0.581362237	0.366487841	0.817777283
1206	Middle SDI	Female	2012	High alcohol use	0.574229526	0.363060669	0.805574247
1207	Middle SDI	Female	2013	High alcohol use	0.566294114	0.350181544	0.800815054
1208	Middle SDI	Female	2014	High alcohol use	0.561668557	0.351164775	0.802165688
1209	Middle SDI	Female	2015	High alcohol use	0.56720437	0.35800432	0.799513677
1210	Middle SDI	Female	2016	High alcohol use	0.574965329	0.357763848	0.810455256
1211	Middle SDI	Female	2017	High alcohol use	0.576376942	0.360765873	0.806793443
1212	Middle SDI	Female	2018	High alcohol use	0.58379763	0.366835531	0.835792119
1213	Middle SDI	Female	2019	High alcohol use	0.593622114	0.37112707	0.860070008
1214	Middle SDI	Female	2020	High alcohol use	0.587563898	0.372763709	0.843860927
1215	Middle SDI	Female	2021	High alcohol use	0.599891484	0.368129718	0.895692779
1216	High-Middle SDI	Female	1990	High alcohol use	1.474638654	0.889795462	2.168187448
1217	High-Middle SDI	Female	1991	High alcohol use	1.457970974	0.872799647	2.09388164
1218	High-Middle SDI	Female	1992	High alcohol use	1.471404652	0.902318863	2.125702224
1219	High-Middle SDI	Female	1993	High alcohol use	1.481333861	0.896768647	2.082516913
1220	High-Middle SDI	Female	1994	High alcohol use	1.572398658	0.984578257	2.240805888
1221	High-Middle SDI	Female	1995	High alcohol use	1.579593977	0.974108838	2.262907477
1222	High-Middle SDI	Female	1996	High alcohol use	1.633326245	0.998764506	2.307745403
1223	High-Middle SDI	Female	1997	High alcohol use	1.636721351	1.030027431	2.306046334
1224	High-Middle SDI	Female	1998	High alcohol use	0.913040427	0.527492262	1.380781795
1225	High-Middle SDI	Female	1999	High alcohol use	1.055115016	0.630100751	1.573544458
1226	High-Middle SDI	Female	2000	High alcohol use	1.052901159	0.632159007	1.582825372
1227	High-Middle SDI	Female	2001	High alcohol use	1.025458674	0.622693553	1.536518037
1228	High-Middle SDI	Female	2002	High alcohol use	1.005805569	0.616440607	1.511606283
1229	High-Middle SDI	Female	2003	High alcohol use	0.990266749	0.595920492	1.487612065
1230	High-Middle SDI	Female	2004	High alcohol use	0.98447837	0.604556188	1.455845072
1231	High-Middle SDI	Female	2005	High alcohol use	0.957166344	0.577152591	1.40774382
1232	High-Middle SDI	Female	2006	High alcohol use	0.939869011	0.564872916	1.384100621
1233	High-Middle SDI	Female	2007	High alcohol use	0.943206058	0.565449778	1.39166869
1234	High-Middle SDI	Female	2008	High alcohol use	0.844652091	0.528035467	1.237840048
1235	High-Middle SDI	Female	2009	High alcohol use	0.818365978	0.511931609	1.227061736
1236	High-Middle SDI	Female	2010	High alcohol use	0.610215782	0.376930317	0.923421472
1237	High-Middle SDI	Female	2011	High alcohol use	0.551403153	0.364433994	0.789713619
1238	High-Middle SDI	Female	2012	High alcohol use	0.540598687	0.356181867	0.768203909
1239	High-Middle SDI	Female	2013	High alcohol use	0.579792793	0.387451447	0.803481489
1240	High-Middle SDI	Female	2014	High alcohol use	0.573903442	0.380075867	0.8222368
1241	High-Middle SDI	Female	2015	High alcohol use	0.52799964	0.341141297	0.746255243
1242	High-Middle SDI	Female	2016	High alcohol use	0.531713853	0.337790126	0.750194206
1243	High-Middle SDI	Female	2017	High alcohol use	0.532981616	0.349341087	0.766108554
1244	High-Middle SDI	Female	2018	High alcohol use	0.535912289	0.323619439	0.769311344
1245	High-Middle SDI	Female	2019	High alcohol use	0.5863542	0.369595214	0.862474743
1246	High-Middle SDI	Female	2020	High alcohol use	0.548284024	0.329535747	0.822682547
1247	High-Middle SDI	Female	2021	High alcohol use	0.595865647	0.367794189	0.897136329
1248	High SDI	Female	1990	High alcohol use	2.044236549	1.08720504	3.241712936
1249	High SDI	Female	1991	High alcohol use	2.053400769	1.100874073	3.192817914
1250	High SDI	Female	1992	High alcohol use	2.107992381	1.136518616	3.256006085
1251	High SDI	Female	1993	High alcohol use	2.316443642	1.251358647	3.549323201
1252	High SDI	Female	1994	High alcohol use	2.397963416	1.309899031	3.641605025
1253	High SDI	Female	1995	High alcohol use	2.403089768	1.339528499	3.639648008
1254	High SDI	Female	1996	High alcohol use	1.998042603	1.135959194	3.017491895
1255	High SDI	Female	1997	High alcohol use	1.883339567	1.078601212	2.826328787
1256	High SDI	Female	1998	High alcohol use	1.75570135	1.000767213	2.637682714
1257	High SDI	Female	1999	High alcohol use	1.364550422	0.786490263	2.067060946
1258	High SDI	Female	2000	High alcohol use	1.282314317	0.736223556	1.954512033
1259	High SDI	Female	2001	High alcohol use	1.250519403	0.731302569	1.881224177
1260	High SDI	Female	2002	High alcohol use	1.248341275	0.739581878	1.878109991
1261	High SDI	Female	2003	High alcohol use	1.208348311	0.719054974	1.822429912
1262	High SDI	Female	2004	High alcohol use	1.21668122	0.723837965	1.804013976
1263	High SDI	Female	2005	High alcohol use	1.206893822	0.710719644	1.792348111
1264	High SDI	Female	2006	High alcohol use	1.19723038	0.711026063	1.764012548
1265	High SDI	Female	2007	High alcohol use	1.095518226	0.641891998	1.614632064
1266	High SDI	Female	2008	High alcohol use	1.038617992	0.609239423	1.530488535
1267	High SDI	Female	2009	High alcohol use	1.047440798	0.612115108	1.549632969
1268	High SDI	Female	2010	High alcohol use	0.970004217	0.561472086	1.449342499
1269	High SDI	Female	2011	High alcohol use	0.713551152	0.412901862	1.062018046
1270	High SDI	Female	2012	High alcohol use	0.700284723	0.411739248	1.046731692
1271	High SDI	Female	2013	High alcohol use	0.343074471	0.180866257	0.551951938
1272	High SDI	Female	2014	High alcohol use	0.346794168	0.183638061	0.55520444
1273	High SDI	Female	2015	High alcohol use	0.66308899	0.386281786	1.014194852
1274	High SDI	Female	2016	High alcohol use	0.663845288	0.385912043	1.004917098
1275	High SDI	Female	2017	High alcohol use	0.670193747	0.387293031	1.017430302
1276	High SDI	Female	2018	High alcohol use	0.671880556	0.389151748	1.021021332
1277	High SDI	Female	2019	High alcohol use	0.364016663	0.188105148	0.597408919
1278	High SDI	Female	2020	High alcohol use	0.651070347	0.374733483	0.990225635
1279	High SDI	Female	2021	High alcohol use	0.357815186	0.180496142	0.590961564
1280	Low SDI	Male	1990	High alcohol use	5.018881648	1.158225695	9.973180788
1281	Low SDI	Male	1991	High alcohol use	5.386843644	1.307527689	10.38137491
1282	Low SDI	Male	1992	High alcohol use	5.733545939	1.380743048	11.02792637
1283	Low SDI	Male	1993	High alcohol use	6.069833948	1.563772792	11.68135207
1284	Low SDI	Male	1994	High alcohol use	6.350805694	1.589860335	12.1051103
1285	Low SDI	Male	1995	High alcohol use	6.198645206	1.594270623	11.85587277
1286	Low SDI	Male	1996	High alcohol use	6.230424102	1.58081236	11.94205196
1287	Low SDI	Male	1997	High alcohol use	6.340214087	1.573347572	12.2136016
1288	Low SDI	Male	1998	High alcohol use	6.374697402	1.601433178	12.51159198
1289	Low SDI	Male	1999	High alcohol use	6.411241716	1.625029748	12.24258045
1290	Low SDI	Male	2000	High alcohol use	6.610592835	1.663431665	12.67182394
1291	Low SDI	Male	2001	High alcohol use	7.091140202	1.68794789	13.18426453
1292	Low SDI	Male	2002	High alcohol use	7.387950087	1.78407415	13.71628292
1293	Low SDI	Male	2003	High alcohol use	7.819455497	2.07050717	14.13228235
1294	Low SDI	Male	2004	High alcohol use	8.281836085	2.188345203	14.87246277
1295	Low SDI	Male	2005	High alcohol use	8.702147192	2.356679881	15.78537019
1296	Low SDI	Male	2006	High alcohol use	9.187206815	2.579990734	15.93172279
1297	Low SDI	Male	2007	High alcohol use	9.580344541	3.099145112	16.56310302
1298	Low SDI	Male	2008	High alcohol use	10.21474534	3.508416417	17.25249725
1299	Low SDI	Male	2009	High alcohol use	10.7978252	4.01013123	18.39169553
1300	Low SDI	Male	2010	High alcohol use	11.25024135	4.118586451	19.45365752
1301	Low SDI	Male	2011	High alcohol use	11.61536523	4.736143329	19.46888992
1302	Low SDI	Male	2012	High alcohol use	11.95379294	4.873131555	20.0105588
1303	Low SDI	Male	2013	High alcohol use	12.30296192	4.929341097	20.72247055
1304	Low SDI	Male	2014	High alcohol use	12.58356412	5.194268394	21.14664574
1305	Low SDI	Male	2015	High alcohol use	12.83782014	5.027964208	21.75622549
1306	Low SDI	Male	2016	High alcohol use	12.94798962	5.67487685	21.55612531
1307	Low SDI	Male	2017	High alcohol use	13.14021618	5.586401879	22.76522874
1308	Low SDI	Male	2018	High alcohol use	13.15212861	5.181495111	23.29597007
1309	Low SDI	Male	2019	High alcohol use	13.15890566	5.517497749	22.15052749
1310	Low SDI	Male	2020	High alcohol use	13.35309871	5.36099368	23.1814348
1311	Low SDI	Male	2021	High alcohol use	13.42644389	5.412923475	23.42476995
1312	Low-middle SDI	Male	1990	High alcohol use	22.64291178	10.13010484	32.10768494
1313	Low-middle SDI	Male	1991	High alcohol use	22.80827873	10.4342593	32.37257932
1314	Low-middle SDI	Male	1992	High alcohol use	22.99893756	10.8201832	31.91946004
1315	Low-middle SDI	Male	1993	High alcohol use	24.11655309	11.29072579	32.92073166
1316	Low-middle SDI	Male	1994	High alcohol use	24.59751939	11.86094647	33.80594281
1317	Low-middle SDI	Male	1995	High alcohol use	25.50251636	12.45726483	34.95190308
1318	Low-middle SDI	Male	1996	High alcohol use	26.97673291	13.0748581	37.11438324
1319	Low-middle SDI	Male	1997	High alcohol use	27.00638824	12.72018632	37.26897677
1320	Low-middle SDI	Male	1998	High alcohol use	26.96934311	13.052724	37.06429528
1321	Low-middle SDI	Male	1999	High alcohol use	26.83658091	13.67956897	37.06031342
1322	Low-middle SDI	Male	2000	High alcohol use	26.93842002	13.95803981	36.76067669
1323	Low-middle SDI	Male	2001	High alcohol use	26.57134571	14.09811451	36.6699607
1324	Low-middle SDI	Male	2002	High alcohol use	27.11605117	14.49190217	37.22063508
1325	Low-middle SDI	Male	2003	High alcohol use	27.86822807	15.25633575	38.11213996
1326	Low-middle SDI	Male	2004	High alcohol use	28.57951462	16.25861731	39.06380658
1327	Low-middle SDI	Male	2005	High alcohol use	29.48004681	16.6130495	40.28138234
1328	Low-middle SDI	Male	2006	High alcohol use	30.46235377	18.12912321	41.6188304
1329	Low-middle SDI	Male	2007	High alcohol use	33.20977057	19.2884733	45.04404534
1330	Low-middle SDI	Male	2008	High alcohol use	34.87990224	21.21889478	46.509642
1331	Low-middle SDI	Male	2009	High alcohol use	36.42464081	22.8516705	48.77797186
1332	Low-middle SDI	Male	2010	High alcohol use	38.99319593	24.70365828	51.68653202
1333	Low-middle SDI	Male	2011	High alcohol use	40.45099222	26.27155984	53.37258282
1334	Low-middle SDI	Male	2012	High alcohol use	41.38330003	27.28016844	53.88098551
1335	Low-middle SDI	Male	2013	High alcohol use	42.60277059	27.50981558	56.31984621
1336	Low-middle SDI	Male	2014	High alcohol use	43.45853741	27.99401022	57.23859861
1337	Low-middle SDI	Male	2015	High alcohol use	44.49909742	28.72919903	59.28156108
1338	Low-middle SDI	Male	2016	High alcohol use	45.292836	29.84971049	58.99525202
1339	Low-middle SDI	Male	2017	High alcohol use	46.07692886	29.82500129	60.98703621
1340	Low-middle SDI	Male	2018	High alcohol use	45.80652643	30.07205769	60.37090112
1341	Low-middle SDI	Male	2019	High alcohol use	46.28392567	30.27968199	61.12932023
1342	Low-middle SDI	Male	2020	High alcohol use	46.7949546	30.05305763	61.54908233
1343	Low-middle SDI	Male	2021	High alcohol use	47.23018865	31.69805691	64.40410487
1344	Middle SDI	Male	1990	High alcohol use	11.6548872	8.298186865	15.04965768
1345	Middle SDI	Male	1991	High alcohol use	11.75315356	8.564522805	15.40401094
1346	Middle SDI	Male	1992	High alcohol use	11.7625109	8.480774507	15.15468573
1347	Middle SDI	Male	1993	High alcohol use	11.18085399	8.148887747	14.37960209
1348	Middle SDI	Male	1994	High alcohol use	11.26506467	8.229842418	14.44302951
1349	Middle SDI	Male	1995	High alcohol use	11.27597659	8.472186552	14.31824481
1350	Middle SDI	Male	1996	High alcohol use	10.54307583	7.879567676	13.3460541
1351	Middle SDI	Male	1997	High alcohol use	10.16863925	7.603123892	13.04588261
1352	Middle SDI	Male	1998	High alcohol use	10.68439924	7.842851789	13.61610983
1353	Middle SDI	Male	1999	High alcohol use	10.42486567	7.827516244	13.16411113
1354	Middle SDI	Male	2000	High alcohol use	10.30019232	7.624326424	13.02900285
1355	Middle SDI	Male	2001	High alcohol use	10.18377003	7.809638247	12.92483114
1356	Middle SDI	Male	2002	High alcohol use	10.04499557	7.548113532	12.78308279
1357	Middle SDI	Male	2003	High alcohol use	10.02938604	7.543098169	12.7093427
1358	Middle SDI	Male	2004	High alcohol use	10.04038319	7.613107058	12.85774447
1359	Middle SDI	Male	2005	High alcohol use	10.13147207	7.65258499	12.93802246
1360	Middle SDI	Male	2006	High alcohol use	10.32784957	7.871933787	13.10364151
1361	Middle SDI	Male	2007	High alcohol use	10.58671534	8.073760718	13.24751415
1362	Middle SDI	Male	2008	High alcohol use	11.27953589	8.634158575	14.39157178
1363	Middle SDI	Male	2009	High alcohol use	11.86597021	9.188645764	14.95167729
1364	Middle SDI	Male	2010	High alcohol use	12.64321291	9.636283606	15.99245223
1365	Middle SDI	Male	2011	High alcohol use	5.188403902	3.703123864	6.823317549
1366	Middle SDI	Male	2012	High alcohol use	5.168059944	3.610799222	6.783632768
1367	Middle SDI	Male	2013	High alcohol use	5.075678217	3.659792151	6.726505195
1368	Middle SDI	Male	2014	High alcohol use	5.115485127	3.642134316	6.819185416
1369	Middle SDI	Male	2015	High alcohol use	5.20929986	3.655368015	6.955621216
1370	Middle SDI	Male	2016	High alcohol use	5.281767158	3.706511979	7.053904619
1371	Middle SDI	Male	2017	High alcohol use	5.279470094	3.66852674	7.030517022
1372	Middle SDI	Male	2018	High alcohol use	5.284449916	3.776685188	7.033731396
1373	Middle SDI	Male	2019	High alcohol use	5.308301224	3.697024205	7.146622484
1374	Middle SDI	Male	2020	High alcohol use	5.24349769	3.61556448	7.13324452
1375	Middle SDI	Male	2021	High alcohol use	5.339984958	3.425708722	7.646443709
1376	High-Middle SDI	Male	1990	High alcohol use	19.46583752	13.24004115	26.25384774
1377	High-Middle SDI	Male	1991	High alcohol use	19.57305065	13.27056956	26.05109174
1378	High-Middle SDI	Male	1992	High alcohol use	19.69621137	13.51838651	26.40188504
1379	High-Middle SDI	Male	1993	High alcohol use	19.59876587	13.60127836	25.77933822
1380	High-Middle SDI	Male	1994	High alcohol use	20.04884721	14.06574956	26.38014149
1381	High-Middle SDI	Male	1995	High alcohol use	20.28185066	14.33150564	26.90457825
1382	High-Middle SDI	Male	1996	High alcohol use	20.70232096	14.32515622	27.5251058
1383	High-Middle SDI	Male	1997	High alcohol use	20.45899741	14.20047168	27.17222953
1384	High-Middle SDI	Male	1998	High alcohol use	18.01771508	12.47297275	24.31667149
1385	High-Middle SDI	Male	1999	High alcohol use	20.17554306	13.88625736	26.87373212
1386	High-Middle SDI	Male	2000	High alcohol use	19.96487421	13.73019827	26.88637993
1387	High-Middle SDI	Male	2001	High alcohol use	20.03949757	14.00934754	26.71339135
1388	High-Middle SDI	Male	2002	High alcohol use	19.57598303	13.97132682	26.07532727
1389	High-Middle SDI	Male	2003	High alcohol use	19.70585936	14.22743201	26.36506748
1390	High-Middle SDI	Male	2004	High alcohol use	19.88276659	14.1294633	26.38337466
1391	High-Middle SDI	Male	2005	High alcohol use	20.03377822	14.04361305	26.68987982
1392	High-Middle SDI	Male	2006	High alcohol use	19.8945794	13.89501445	26.49628539
1393	High-Middle SDI	Male	2007	High alcohol use	20.77040707	14.8108767	27.37099385
1394	High-Middle SDI	Male	2008	High alcohol use	20.0762042	14.42493693	26.41132362
1395	High-Middle SDI	Male	2009	High alcohol use	19.89175439	14.28280931	26.03832004
1396	High-Middle SDI	Male	2010	High alcohol use	15.13652615	10.78974245	19.87183553
1397	High-Middle SDI	Male	2011	High alcohol use	17.92284102	13.63221446	22.70591594
1398	High-Middle SDI	Male	2012	High alcohol use	18.40722753	13.8741788	23.46561576
1399	High-Middle SDI	Male	2013	High alcohol use	18.82751473	14.28384964	24.11938292
1400	High-Middle SDI	Male	2014	High alcohol use	18.56262269	14.18925457	23.68865874
1401	High-Middle SDI	Male	2015	High alcohol use	18.27141818	13.76998714	23.73576282
1402	High-Middle SDI	Male	2016	High alcohol use	18.21308251	13.31709898	23.75364497
1403	High-Middle SDI	Male	2017	High alcohol use	17.95782749	13.40596952	23.62317923
1404	High-Middle SDI	Male	2018	High alcohol use	17.837406	12.72833714	23.52063139
1405	High-Middle SDI	Male	2019	High alcohol use	17.97031722	12.48453627	24.50464998
1406	High-Middle SDI	Male	2020	High alcohol use	17.82357039	12.23509667	24.46693783
1407	High-Middle SDI	Male	2021	High alcohol use	17.90507422	12.56382911	24.55591884
1408	High SDI	Male	1990	High alcohol use	27.04969564	19.09684171	35.51074925
1409	High SDI	Male	1991	High alcohol use	28.7770561	20.31845473	37.36985968
1410	High SDI	Male	1992	High alcohol use	29.98495631	21.47528954	38.80243331
1411	High SDI	Male	1993	High alcohol use	31.25613241	22.36476327	40.19402193
1412	High SDI	Male	1994	High alcohol use	32.53040408	23.48285227	41.64539292
1413	High SDI	Male	1995	High alcohol use	33.64201443	24.75324114	42.47792948
1414	High SDI	Male	1996	High alcohol use	32.89447338	24.46453534	41.13848872
1415	High SDI	Male	1997	High alcohol use	34.03070391	25.53072113	42.39529336
1416	High SDI	Male	1998	High alcohol use	34.98456631	26.19670832	43.43907899
1417	High SDI	Male	1999	High alcohol use	27.56871124	20.63275809	34.58310634
1418	High SDI	Male	2000	High alcohol use	28.21375852	21.30527896	35.10187571
1419	High SDI	Male	2001	High alcohol use	27.98915867	21.27953821	34.92454744
1420	High SDI	Male	2002	High alcohol use	28.1534065	21.21754876	35.08047886
1421	High SDI	Male	2003	High alcohol use	28.09234514	21.12372662	34.8886088
1422	High SDI	Male	2004	High alcohol use	27.74386867	20.81804973	34.63178523
1423	High SDI	Male	2005	High alcohol use	27.28377626	20.55472579	34.28956876
1424	High SDI	Male	2006	High alcohol use	27.12892548	20.51296402	34.22167714
1425	High SDI	Male	2007	High alcohol use	25.50422012	19.20118441	32.64522247
1426	High SDI	Male	2008	High alcohol use	25.52341126	19.12945181	32.62571164
1427	High SDI	Male	2009	High alcohol use	25.0306916	18.89378572	31.94249052
1428	High SDI	Male	2010	High alcohol use	23.04428936	17.31843525	29.34682656
1429	High SDI	Male	2011	High alcohol use	17.55787169	13.09380844	22.34912753
1430	High SDI	Male	2012	High alcohol use	17.13058312	12.72566004	21.80915977
1431	High SDI	Male	2013	High alcohol use	14.3562316	10.69101949	18.2173249
1432	High SDI	Male	2014	High alcohol use	14.4744568	10.76064017	18.36917386
1433	High SDI	Male	2015	High alcohol use	15.84461122	11.66128287	20.28112043
1434	High SDI	Male	2016	High alcohol use	16.15879858	11.9758432	20.78290812
1435	High SDI	Male	2017	High alcohol use	15.85064836	11.83603563	20.38518721
1436	High SDI	Male	2018	High alcohol use	15.74394309	11.56366494	20.49291986
1437	High SDI	Male	2019	High alcohol use	14.74187549	11.03579895	19.1863819
1438	High SDI	Male	2020	High alcohol use	15.23567118	11.2164651	19.87044072
1439	High SDI	Male	2021	High alcohol use	14.22491919	10.59281953	18.65094897
