# Supplementary material for: Spatiotemporal Dynamics in the Burden of Lip and Oral Cavity Cancer and Attributable Risk Factors in Asia (1990–2021)
Source: Healthcare (Basel). 2025 Jun 9;13(12):1377. doi: 10.3390/healthcare13121377 (PMC12193132; doi:10.3390/healthcare13121377)
Supplement: Supplementary file 1 [file healthcare-13-01377-s001.zip › Table S9. The deaths and DAILYs rate on different risk factors by gender from 1990 to 2021.csv]

The deaths and DAILYs rate on different risk factors by gender from 1990 to 2021
measure_id	measure_name	location_id	location_name	sex_id	sex_name	age_id	age_name	cause_id	cause_name	rei_id	rei_name	metric_id	metric_name	year	val	upper	lower
1	Deaths	138	North Africa and Middle East	1	Male	27	Age-standardized	444	Lip and oral cavity cancer	332	Chewing tobacco	2	Percent	1990	0.030232923	0.049891275	0.01566871
1	Deaths	138	North Africa and Middle East	2	Female	27	Age-standardized	444	Lip and oral cavity cancer	332	Chewing tobacco	2	Percent	1990	0.045205245	0.067035654	0.029782352
1	Deaths	138	North Africa and Middle East	3	Both	27	Age-standardized	444	Lip and oral cavity cancer	332	Chewing tobacco	2	Percent	1990	0.036272516	0.04993631	0.025313053
1	Deaths	138	North Africa and Middle East	1	Male	27	Age-standardized	444	Lip and oral cavity cancer	332	Chewing tobacco	3	Rate	1990	0.027651597	0.045741715	0.013281795
1	Deaths	138	North Africa and Middle East	2	Female	27	Age-standardized	444	Lip and oral cavity cancer	332	Chewing tobacco	3	Rate	1990	0.026390395	0.040734554	0.016214177
1	Deaths	138	North Africa and Middle East	3	Both	27	Age-standardized	444	Lip and oral cavity cancer	332	Chewing tobacco	3	Rate	1990	0.027224863	0.037929384	0.017901066
1	Deaths	138	North Africa and Middle East	1	Male	27	Age-standardized	444	Lip and oral cavity cancer	332	Chewing tobacco	2	Percent	1991	0.030367876	0.049976784	0.015692487
1	Deaths	138	North Africa and Middle East	2	Female	27	Age-standardized	444	Lip and oral cavity cancer	332	Chewing tobacco	2	Percent	1991	0.045823715	0.067344165	0.03004419
1	Deaths	138	North Africa and Middle East	3	Both	27	Age-standardized	444	Lip and oral cavity cancer	332	Chewing tobacco	2	Percent	1991	0.036493354	0.049877847	0.02549207
1	Deaths	138	North Africa and Middle East	1	Male	27	Age-standardized	444	Lip and oral cavity cancer	332	Chewing tobacco	3	Rate	1991	0.027895992	0.046086988	0.013408411
1	Deaths	138	North Africa and Middle East	2	Female	27	Age-standardized	444	Lip and oral cavity cancer	332	Chewing tobacco	3	Rate	1991	0.026240484	0.039704641	0.016293028
1	Deaths	138	North Africa and Middle East	3	Both	27	Age-standardized	444	Lip and oral cavity cancer	332	Chewing tobacco	3	Rate	1991	0.027242475	0.03784884	0.017889392
1	Deaths	138	North Africa and Middle East	1	Male	27	Age-standardized	444	Lip and oral cavity cancer	332	Chewing tobacco	2	Percent	1992	0.030403796	0.049960825	0.015644836
1	Deaths	138	North Africa and Middle East	2	Female	27	Age-standardized	444	Lip and oral cavity cancer	332	Chewing tobacco	2	Percent	1992	0.046204551	0.067324078	0.030224729
1	Deaths	138	North Africa and Middle East	3	Both	27	Age-standardized	444	Lip and oral cavity cancer	332	Chewing tobacco	2	Percent	1992	0.036622282	0.050036271	0.025680493
1	Deaths	138	North Africa and Middle East	1	Male	27	Age-standardized	444	Lip and oral cavity cancer	332	Chewing tobacco	3	Rate	1992	0.02802066	0.046236324	0.0135609
1	Deaths	138	North Africa and Middle East	2	Female	27	Age-standardized	444	Lip and oral cavity cancer	332	Chewing tobacco	3	Rate	1992	0.026294141	0.03973686	0.016592947
1	Deaths	138	North Africa and Middle East	3	Both	27	Age-standardized	444	Lip and oral cavity cancer	332	Chewing tobacco	3	Rate	1992	0.027321125	0.037780602	0.018111655
1	Deaths	138	North Africa and Middle East	1	Male	27	Age-standardized	444	Lip and oral cavity cancer	332	Chewing tobacco	2	Percent	1993	0.030408379	0.050315204	0.015493057
1	Deaths	138	North Africa and Middle East	2	Female	27	Age-standardized	444	Lip and oral cavity cancer	332	Chewing tobacco	2	Percent	1993	0.046421366	0.067861908	0.030500011
1	Deaths	138	North Africa and Middle East	3	Both	27	Age-standardized	444	Lip and oral cavity cancer	332	Chewing tobacco	2	Percent	1993	0.036685252	0.04963164	0.025813049
1	Deaths	138	North Africa and Middle East	1	Male	27	Age-standardized	444	Lip and oral cavity cancer	332	Chewing tobacco	3	Rate	1993	0.028194447	0.046326161	0.01369266
1	Deaths	138	North Africa and Middle East	2	Female	27	Age-standardized	444	Lip and oral cavity cancer	332	Chewing tobacco	3	Rate	1993	0.026433059	0.03989837	0.016843825
1	Deaths	138	North Africa and Middle East	3	Both	27	Age-standardized	444	Lip and oral cavity cancer	332	Chewing tobacco	3	Rate	1993	0.02747261	0.037982319	0.018215621
1	Deaths	138	North Africa and Middle East	1	Male	27	Age-standardized	444	Lip and oral cavity cancer	332	Chewing tobacco	2	Percent	1994	0.030440134	0.050272792	0.015469616
1	Deaths	138	North Africa and Middle East	2	Female	27	Age-standardized	444	Lip and oral cavity cancer	332	Chewing tobacco	2	Percent	1994	0.046623831	0.068165181	0.030440573
1	Deaths	138	North Africa and Middle East	3	Both	27	Age-standardized	444	Lip and oral cavity cancer	332	Chewing tobacco	2	Percent	1994	0.036760654	0.049682983	0.025958519
1	Deaths	138	North Africa and Middle East	1	Male	27	Age-standardized	444	Lip and oral cavity cancer	332	Chewing tobacco	3	Rate	1994	0.028283707	0.04598106	0.013775558
1	Deaths	138	North Africa and Middle East	2	Female	27	Age-standardized	444	Lip and oral cavity cancer	332	Chewing tobacco	3	Rate	1994	0.026474212	0.040135114	0.017082222
1	Deaths	138	North Africa and Middle East	3	Both	27	Age-standardized	444	Lip and oral cavity cancer	332	Chewing tobacco	3	Rate	1994	0.027531767	0.038217527	0.018224814
1	Deaths	138	North Africa and Middle East	1	Male	27	Age-standardized	444	Lip and oral cavity cancer	332	Chewing tobacco	2	Percent	1995	0.030300067	0.049977175	0.015393784
1	Deaths	138	North Africa and Middle East	2	Female	27	Age-standardized	444	Lip and oral cavity cancer	332	Chewing tobacco	2	Percent	1995	0.047056712	0.068611937	0.030798415
1	Deaths	138	North Africa and Middle East	3	Both	27	Age-standardized	444	Lip and oral cavity cancer	332	Chewing tobacco	2	Percent	1995	0.036796267	0.049976889	0.025857903
1	Deaths	138	North Africa and Middle East	1	Male	27	Age-standardized	444	Lip and oral cavity cancer	332	Chewing tobacco	3	Rate	1995	0.028452193	0.046407547	0.013822473
1	Deaths	138	North Africa and Middle East	2	Female	27	Age-standardized	444	Lip and oral cavity cancer	332	Chewing tobacco	3	Rate	1995	0.02666736	0.040309183	0.017196214
1	Deaths	138	North Africa and Middle East	3	Both	27	Age-standardized	444	Lip and oral cavity cancer	332	Chewing tobacco	3	Rate	1995	0.027710252	0.0381634	0.018506939
1	Deaths	138	North Africa and Middle East	1	Male	27	Age-standardized	444	Lip and oral cavity cancer	332	Chewing tobacco	2	Percent	1996	0.030282636	0.050501396	0.015286726
1	Deaths	138	North Africa and Middle East	2	Female	27	Age-standardized	444	Lip and oral cavity cancer	332	Chewing tobacco	2	Percent	1996	0.047250303	0.068522854	0.03124293
1	Deaths	138	North Africa and Middle East	3	Both	27	Age-standardized	444	Lip and oral cavity cancer	332	Chewing tobacco	2	Percent	1996	0.036845884	0.050111482	0.025745125
1	Deaths	138	North Africa and Middle East	1	Male	27	Age-standardized	444	Lip and oral cavity cancer	332	Chewing tobacco	3	Rate	1996	0.028403631	0.046080117	0.013930183
1	Deaths	138	North Africa and Middle East	2	Female	27	Age-standardized	444	Lip and oral cavity cancer	332	Chewing tobacco	3	Rate	1996	0.026651624	0.040535026	0.017213726
1	Deaths	138	North Africa and Middle East	3	Both	27	Age-standardized	444	Lip and oral cavity cancer	332	Chewing tobacco	3	Rate	1996	0.027674099	0.038548256	0.018527302
1	Deaths	138	North Africa and Middle East	1	Male	27	Age-standardized	444	Lip and oral cavity cancer	332	Chewing tobacco	2	Percent	1997	0.030123976	0.050030863	0.015226154
1	Deaths	138	North Africa and Middle East	2	Female	27	Age-standardized	444	Lip and oral cavity cancer	332	Chewing tobacco	2	Percent	1997	0.047052208	0.068484702	0.031119795
1	Deaths	138	North Africa and Middle East	3	Both	27	Age-standardized	444	Lip and oral cavity cancer	332	Chewing tobacco	2	Percent	1997	0.036654634	0.049818689	0.0255235
1	Deaths	138	North Africa and Middle East	1	Male	27	Age-standardized	444	Lip and oral cavity cancer	332	Chewing tobacco	3	Rate	1997	0.028271421	0.04558895	0.013964277
1	Deaths	138	North Africa and Middle East	2	Female	27	Age-standardized	444	Lip and oral cavity cancer	332	Chewing tobacco	3	Rate	1997	0.02641616	0.040308132	0.016987947
1	Deaths	138	North Africa and Middle East	3	Both	27	Age-standardized	444	Lip and oral cavity cancer	332	Chewing tobacco	3	Rate	1997	0.027484885	0.038452666	0.018516588
1	Deaths	138	North Africa and Middle East	1	Male	27	Age-standardized	444	Lip and oral cavity cancer	332	Chewing tobacco	2	Percent	1998	0.029952243	0.050341867	0.015172176
1	Deaths	138	North Africa and Middle East	2	Female	27	Age-standardized	444	Lip and oral cavity cancer	332	Chewing tobacco	2	Percent	1998	0.046936569	0.06883795	0.031056642
1	Deaths	138	North Africa and Middle East	3	Both	27	Age-standardized	444	Lip and oral cavity cancer	332	Chewing tobacco	2	Percent	1998	0.036489749	0.04954355	0.025302947
1	Deaths	138	North Africa and Middle East	1	Male	27	Age-standardized	444	Lip and oral cavity cancer	332	Chewing tobacco	3	Rate	1998	0.028114539	0.045343247	0.013880452
1	Deaths	138	North Africa and Middle East	2	Female	27	Age-standardized	444	Lip and oral cavity cancer	332	Chewing tobacco	3	Rate	1998	0.026233137	0.04027025	0.016919174
1	Deaths	138	North Africa and Middle East	3	Both	27	Age-standardized	444	Lip and oral cavity cancer	332	Chewing tobacco	3	Rate	1998	0.027306282	0.038301589	0.018391805
1	Deaths	138	North Africa and Middle East	1	Male	27	Age-standardized	444	Lip and oral cavity cancer	332	Chewing tobacco	2	Percent	1999	0.029934106	0.04970641	0.015077178
1	Deaths	138	North Africa and Middle East	2	Female	27	Age-standardized	444	Lip and oral cavity cancer	332	Chewing tobacco	2	Percent	1999	0.046898846	0.069022912	0.031119076
1	Deaths	138	North Africa and Middle East	3	Both	27	Age-standardized	444	Lip and oral cavity cancer	332	Chewing tobacco	2	Percent	1999	0.036450558	0.049573839	0.025393425
1	Deaths	138	North Africa and Middle East	1	Male	27	Age-standardized	444	Lip and oral cavity cancer	332	Chewing tobacco	3	Rate	1999	0.027979219	0.045052746	0.013871197
1	Deaths	138	North Africa and Middle East	2	Female	27	Age-standardized	444	Lip and oral cavity cancer	332	Chewing tobacco	3	Rate	1999	0.026002389	0.040236901	0.016698923
1	Deaths	138	North Africa and Middle East	3	Both	27	Age-standardized	444	Lip and oral cavity cancer	332	Chewing tobacco	3	Rate	1999	0.027113022	0.037969249	0.018349256
1	Deaths	138	North Africa and Middle East	1	Male	27	Age-standardized	444	Lip and oral cavity cancer	332	Chewing tobacco	2	Percent	2000	0.029986465	0.050042119	0.015044529
1	Deaths	138	North Africa and Middle East	2	Female	27	Age-standardized	444	Lip and oral cavity cancer	332	Chewing tobacco	2	Percent	2000	0.046931381	0.069043801	0.031017763
1	Deaths	138	North Africa and Middle East	3	Both	27	Age-standardized	444	Lip and oral cavity cancer	332	Chewing tobacco	2	Percent	2000	0.036489847	0.049677274	0.025292736
1	Deaths	138	North Africa and Middle East	1	Male	27	Age-standardized	444	Lip and oral cavity cancer	332	Chewing tobacco	3	Rate	2000	0.02784254	0.044566835	0.013826717
1	Deaths	138	North Africa and Middle East	2	Female	27	Age-standardized	444	Lip and oral cavity cancer	332	Chewing tobacco	3	Rate	2000	0.025877788	0.039856666	0.016641943
1	Deaths	138	North Africa and Middle East	3	Both	27	Age-standardized	444	Lip and oral cavity cancer	332	Chewing tobacco	3	Rate	2000	0.026983837	0.037988179	0.018160323
1	Deaths	138	North Africa and Middle East	1	Male	27	Age-standardized	444	Lip and oral cavity cancer	332	Chewing tobacco	2	Percent	2001	0.030134883	0.050228798	0.015124924
1	Deaths	138	North Africa and Middle East	2	Female	27	Age-standardized	444	Lip and oral cavity cancer	332	Chewing tobacco	2	Percent	2001	0.046784771	0.069252324	0.030874286
1	Deaths	138	North Africa and Middle East	3	Both	27	Age-standardized	444	Lip and oral cavity cancer	332	Chewing tobacco	2	Percent	2001	0.036564901	0.049726482	0.025243628
1	Deaths	138	North Africa and Middle East	1	Male	27	Age-standardized	444	Lip and oral cavity cancer	332	Chewing tobacco	3	Rate	2001	0.027633315	0.044095249	0.013757549
1	Deaths	138	North Africa and Middle East	2	Female	27	Age-standardized	444	Lip and oral cavity cancer	332	Chewing tobacco	3	Rate	2001	0.025805509	0.039752222	0.016448693
1	Deaths	138	North Africa and Middle East	3	Both	27	Age-standardized	444	Lip and oral cavity cancer	332	Chewing tobacco	3	Rate	2001	0.02684213	0.037754275	0.01807944
1	Deaths	138	North Africa and Middle East	1	Male	27	Age-standardized	444	Lip and oral cavity cancer	332	Chewing tobacco	2	Percent	2002	0.030290345	0.050361563	0.015269216
1	Deaths	138	North Africa and Middle East	2	Female	27	Age-standardized	444	Lip and oral cavity cancer	332	Chewing tobacco	2	Percent	2002	0.046566808	0.068863523	0.03062866
1	Deaths	138	North Africa and Middle East	3	Both	27	Age-standardized	444	Lip and oral cavity cancer	332	Chewing tobacco	2	Percent	2002	0.036610114	0.050103753	0.025159467
1	Deaths	138	North Africa and Middle East	1	Male	27	Age-standardized	444	Lip and oral cavity cancer	332	Chewing tobacco	3	Rate	2002	0.027540985	0.044040341	0.01370098
1	Deaths	138	North Africa and Middle East	2	Female	27	Age-standardized	444	Lip and oral cavity cancer	332	Chewing tobacco	3	Rate	2002	0.025791768	0.039788064	0.016593157
1	Deaths	138	North Africa and Middle East	3	Both	27	Age-standardized	444	Lip and oral cavity cancer	332	Chewing tobacco	3	Rate	2002	0.026784212	0.037527797	0.018099308
1	Deaths	138	North Africa and Middle East	1	Male	27	Age-standardized	444	Lip and oral cavity cancer	332	Chewing tobacco	2	Percent	2003	0.030420482	0.050306003	0.01541416
1	Deaths	138	North Africa and Middle East	2	Female	27	Age-standardized	444	Lip and oral cavity cancer	332	Chewing tobacco	2	Percent	2003	0.046323766	0.068315388	0.030375323
1	Deaths	138	North Africa and Middle East	3	Both	27	Age-standardized	444	Lip and oral cavity cancer	332	Chewing tobacco	2	Percent	2003	0.03661294	0.050315888	0.025387964
1	Deaths	138	North Africa and Middle East	1	Male	27	Age-standardized	444	Lip and oral cavity cancer	332	Chewing tobacco	3	Rate	2003	0.027554072	0.044120789	0.013710526
1	Deaths	138	North Africa and Middle East	2	Female	27	Age-standardized	444	Lip and oral cavity cancer	332	Chewing tobacco	3	Rate	2003	0.025789102	0.039751779	0.016503103
1	Deaths	138	North Africa and Middle East	3	Both	27	Age-standardized	444	Lip and oral cavity cancer	332	Chewing tobacco	3	Rate	2003	0.026787862	0.037431102	0.01820303
1	Deaths	138	North Africa and Middle East	1	Male	27	Age-standardized	444	Lip and oral cavity cancer	332	Chewing tobacco	2	Percent	2004	0.030510481	0.050354818	0.015401271
1	Deaths	138	North Africa and Middle East	2	Female	27	Age-standardized	444	Lip and oral cavity cancer	332	Chewing tobacco	2	Percent	2004	0.045598955	0.067211393	0.029889971
1	Deaths	138	North Africa and Middle East	3	Both	27	Age-standardized	444	Lip and oral cavity cancer	332	Chewing tobacco	2	Percent	2004	0.03645973	0.050127523	0.02546183
1	Deaths	138	North Africa and Middle East	1	Male	27	Age-standardized	444	Lip and oral cavity cancer	332	Chewing tobacco	3	Rate	2004	0.027066845	0.043631779	0.013546065
1	Deaths	138	North Africa and Middle East	2	Female	27	Age-standardized	444	Lip and oral cavity cancer	332	Chewing tobacco	3	Rate	2004	0.025435041	0.038947493	0.016247222
1	Deaths	138	North Africa and Middle East	3	Both	27	Age-standardized	444	Lip and oral cavity cancer	332	Chewing tobacco	3	Rate	2004	0.026360045	0.036824428	0.017936182
1	Deaths	138	North Africa and Middle East	1	Male	27	Age-standardized	444	Lip and oral cavity cancer	332	Chewing tobacco	2	Percent	2005	0.030226771	0.049822955	0.015385664
1	Deaths	138	North Africa and Middle East	2	Female	27	Age-standardized	444	Lip and oral cavity cancer	332	Chewing tobacco	2	Percent	2005	0.044808305	0.066136075	0.029551204
1	Deaths	138	North Africa and Middle East	3	Both	27	Age-standardized	444	Lip and oral cavity cancer	332	Chewing tobacco	2	Percent	2005	0.036028978	0.049388493	0.025104203
1	Deaths	138	North Africa and Middle East	1	Male	27	Age-standardized	444	Lip and oral cavity cancer	332	Chewing tobacco	3	Rate	2005	0.02665128	0.043750928	0.013434016
1	Deaths	138	North Africa and Middle East	2	Female	27	Age-standardized	444	Lip and oral cavity cancer	332	Chewing tobacco	3	Rate	2005	0.025229426	0.038324907	0.016110218
1	Deaths	138	North Africa and Middle East	3	Both	27	Age-standardized	444	Lip and oral cavity cancer	332	Chewing tobacco	3	Rate	2005	0.026044484	0.036358117	0.017814668
1	Deaths	138	North Africa and Middle East	1	Male	27	Age-standardized	444	Lip and oral cavity cancer	332	Chewing tobacco	2	Percent	2006	0.029836372	0.049170916	0.015381384
1	Deaths	138	North Africa and Middle East	2	Female	27	Age-standardized	444	Lip and oral cavity cancer	332	Chewing tobacco	2	Percent	2006	0.044073591	0.064738082	0.029122335
1	Deaths	138	North Africa and Middle East	3	Both	27	Age-standardized	444	Lip and oral cavity cancer	332	Chewing tobacco	2	Percent	2006	0.035528	0.048982215	0.024912729
1	Deaths	138	North Africa and Middle East	1	Male	27	Age-standardized	444	Lip and oral cavity cancer	332	Chewing tobacco	3	Rate	2006	0.026180326	0.043472233	0.01327131
1	Deaths	138	North Africa and Middle East	2	Female	27	Age-standardized	444	Lip and oral cavity cancer	332	Chewing tobacco	3	Rate	2006	0.024890332	0.037461175	0.016004101
1	Deaths	138	North Africa and Middle East	3	Both	27	Age-standardized	444	Lip and oral cavity cancer	332	Chewing tobacco	3	Rate	2006	0.025634891	0.035757229	0.017393535
1	Deaths	138	North Africa and Middle East	1	Male	27	Age-standardized	444	Lip and oral cavity cancer	332	Chewing tobacco	2	Percent	2007	0.029406658	0.048773836	0.015311588
1	Deaths	138	North Africa and Middle East	2	Female	27	Age-standardized	444	Lip and oral cavity cancer	332	Chewing tobacco	2	Percent	2007	0.043323744	0.063413863	0.028602749
1	Deaths	138	North Africa and Middle East	3	Both	27	Age-standardized	444	Lip and oral cavity cancer	332	Chewing tobacco	2	Percent	2007	0.034993232	0.04833857	0.024367303
1	Deaths	138	North Africa and Middle East	1	Male	27	Age-standardized	444	Lip and oral cavity cancer	332	Chewing tobacco	3	Rate	2007	0.025763797	0.042844798	0.012985261
1	Deaths	138	North Africa and Middle East	2	Female	27	Age-standardized	444	Lip and oral cavity cancer	332	Chewing tobacco	3	Rate	2007	0.024567789	0.037178691	0.015893818
1	Deaths	138	North Africa and Middle East	3	Both	27	Age-standardized	444	Lip and oral cavity cancer	332	Chewing tobacco	3	Rate	2007	0.025258417	0.035535487	0.017077027
1	Deaths	138	North Africa and Middle East	1	Male	27	Age-standardized	444	Lip and oral cavity cancer	332	Chewing tobacco	2	Percent	2008	0.028891161	0.047960505	0.015115652
1	Deaths	138	North Africa and Middle East	2	Female	27	Age-standardized	444	Lip and oral cavity cancer	332	Chewing tobacco	2	Percent	2008	0.042564773	0.062030363	0.028138715
1	Deaths	138	North Africa and Middle East	3	Both	27	Age-standardized	444	Lip and oral cavity cancer	332	Chewing tobacco	2	Percent	2008	0.034409532	0.04765695	0.024176366
1	Deaths	138	North Africa and Middle East	1	Male	27	Age-standardized	444	Lip and oral cavity cancer	332	Chewing tobacco	3	Rate	2008	0.025366858	0.04263993	0.012641004
1	Deaths	138	North Africa and Middle East	2	Female	27	Age-standardized	444	Lip and oral cavity cancer	332	Chewing tobacco	3	Rate	2008	0.02441963	0.036975557	0.015862185
1	Deaths	138	North Africa and Middle East	3	Both	27	Age-standardized	444	Lip and oral cavity cancer	332	Chewing tobacco	3	Rate	2008	0.024983822	0.034966077	0.01696672
1	Deaths	138	North Africa and Middle East	1	Male	27	Age-standardized	444	Lip and oral cavity cancer	332	Chewing tobacco	2	Percent	2009	0.028324618	0.046995274	0.014842153
1	Deaths	138	North Africa and Middle East	2	Female	27	Age-standardized	444	Lip and oral cavity cancer	332	Chewing tobacco	2	Percent	2009	0.041703599	0.061047772	0.027523819
1	Deaths	138	North Africa and Middle East	3	Both	27	Age-standardized	444	Lip and oral cavity cancer	332	Chewing tobacco	2	Percent	2009	0.033775854	0.046688152	0.023706644
1	Deaths	138	North Africa and Middle East	1	Male	27	Age-standardized	444	Lip and oral cavity cancer	332	Chewing tobacco	3	Rate	2009	0.024871969	0.042108288	0.012510407
1	Deaths	138	North Africa and Middle East	2	Female	27	Age-standardized	444	Lip and oral cavity cancer	332	Chewing tobacco	3	Rate	2009	0.024333499	0.03734953	0.015986205
1	Deaths	138	North Africa and Middle East	3	Both	27	Age-standardized	444	Lip and oral cavity cancer	332	Chewing tobacco	3	Rate	2009	0.024698168	0.034331087	0.01673516
1	Deaths	138	North Africa and Middle East	1	Male	27	Age-standardized	444	Lip and oral cavity cancer	332	Chewing tobacco	2	Percent	2010	0.027781356	0.046312747	0.014323079
1	Deaths	138	North Africa and Middle East	2	Female	27	Age-standardized	444	Lip and oral cavity cancer	332	Chewing tobacco	2	Percent	2010	0.041031571	0.059929839	0.026878692
1	Deaths	138	North Africa and Middle East	3	Both	27	Age-standardized	444	Lip and oral cavity cancer	332	Chewing tobacco	2	Percent	2010	0.033200832	0.045753779	0.023082474
1	Deaths	138	North Africa and Middle East	1	Male	27	Age-standardized	444	Lip and oral cavity cancer	332	Chewing tobacco	3	Rate	2010	0.024156857	0.040752811	0.012255565
1	Deaths	138	North Africa and Middle East	2	Female	27	Age-standardized	444	Lip and oral cavity cancer	332	Chewing tobacco	3	Rate	2010	0.023886399	0.036525454	0.015733337
1	Deaths	138	North Africa and Middle East	3	Both	27	Age-standardized	444	Lip and oral cavity cancer	332	Chewing tobacco	3	Rate	2010	0.02410836	0.033487622	0.016172747
1	Deaths	138	North Africa and Middle East	1	Male	27	Age-standardized	444	Lip and oral cavity cancer	332	Chewing tobacco	2	Percent	2011	0.027373781	0.045780563	0.014136846
1	Deaths	138	North Africa and Middle East	2	Female	27	Age-standardized	444	Lip and oral cavity cancer	332	Chewing tobacco	2	Percent	2011	0.040533425	0.058777485	0.02654032
1	Deaths	138	North Africa and Middle East	3	Both	27	Age-standardized	444	Lip and oral cavity cancer	332	Chewing tobacco	2	Percent	2011	0.032778091	0.045292278	0.022724751
1	Deaths	138	North Africa and Middle East	1	Male	27	Age-standardized	444	Lip and oral cavity cancer	332	Chewing tobacco	3	Rate	2011	0.023521637	0.039524703	0.012016913
1	Deaths	138	North Africa and Middle East	2	Female	27	Age-standardized	444	Lip and oral cavity cancer	332	Chewing tobacco	3	Rate	2011	0.023502046	0.03554512	0.015470015
1	Deaths	138	North Africa and Middle East	3	Both	27	Age-standardized	444	Lip and oral cavity cancer	332	Chewing tobacco	3	Rate	2011	0.023596193	0.033010601	0.015866268
1	Deaths	138	North Africa and Middle East	1	Male	27	Age-standardized	444	Lip and oral cavity cancer	332	Chewing tobacco	2	Percent	2012	0.026950549	0.045115945	0.013897943
1	Deaths	138	North Africa and Middle East	2	Female	27	Age-standardized	444	Lip and oral cavity cancer	332	Chewing tobacco	2	Percent	2012	0.039838834	0.057872199	0.025933748
1	Deaths	138	North Africa and Middle East	3	Both	27	Age-standardized	444	Lip and oral cavity cancer	332	Chewing tobacco	2	Percent	2012	0.032275232	0.044817149	0.022253669
1	Deaths	138	North Africa and Middle East	1	Male	27	Age-standardized	444	Lip and oral cavity cancer	332	Chewing tobacco	3	Rate	2012	0.023105048	0.03854122	0.01178551
1	Deaths	138	North Africa and Middle East	2	Female	27	Age-standardized	444	Lip and oral cavity cancer	332	Chewing tobacco	3	Rate	2012	0.023295037	0.035075189	0.015210463
1	Deaths	138	North Africa and Middle East	3	Both	27	Age-standardized	444	Lip and oral cavity cancer	332	Chewing tobacco	3	Rate	2012	0.023288037	0.032672376	0.015642692
1	Deaths	138	North Africa and Middle East	1	Male	27	Age-standardized	444	Lip and oral cavity cancer	332	Chewing tobacco	2	Percent	2013	0.026461646	0.04402632	0.013753203
1	Deaths	138	North Africa and Middle East	2	Female	27	Age-standardized	444	Lip and oral cavity cancer	332	Chewing tobacco	2	Percent	2013	0.039304408	0.057151519	0.025599643
1	Deaths	138	North Africa and Middle East	3	Both	27	Age-standardized	444	Lip and oral cavity cancer	332	Chewing tobacco	2	Percent	2013	0.031793689	0.043865689	0.02184562
1	Deaths	138	North Africa and Middle East	1	Male	27	Age-standardized	444	Lip and oral cavity cancer	332	Chewing tobacco	3	Rate	2013	0.022890952	0.038241313	0.01158833
1	Deaths	138	North Africa and Middle East	2	Female	27	Age-standardized	444	Lip and oral cavity cancer	332	Chewing tobacco	3	Rate	2013	0.023469007	0.035247765	0.015362106
1	Deaths	138	North Africa and Middle East	3	Both	27	Age-standardized	444	Lip and oral cavity cancer	332	Chewing tobacco	3	Rate	2013	0.023274889	0.032871016	0.015546938
1	Deaths	138	North Africa and Middle East	1	Male	27	Age-standardized	444	Lip and oral cavity cancer	332	Chewing tobacco	2	Percent	2014	0.026168459	0.043171731	0.013519953
1	Deaths	138	North Africa and Middle East	2	Female	27	Age-standardized	444	Lip and oral cavity cancer	332	Chewing tobacco	2	Percent	2014	0.038659156	0.057369311	0.025353593
1	Deaths	138	North Africa and Middle East	3	Both	27	Age-standardized	444	Lip and oral cavity cancer	332	Chewing tobacco	2	Percent	2014	0.031422786	0.042959179	0.021552018
1	Deaths	138	North Africa and Middle East	1	Male	27	Age-standardized	444	Lip and oral cavity cancer	332	Chewing tobacco	3	Rate	2014	0.022604328	0.037717992	0.011389101
1	Deaths	138	North Africa and Middle East	2	Female	27	Age-standardized	444	Lip and oral cavity cancer	332	Chewing tobacco	3	Rate	2014	0.023638435	0.035708395	0.015193433
1	Deaths	138	North Africa and Middle East	3	Both	27	Age-standardized	444	Lip and oral cavity cancer	332	Chewing tobacco	3	Rate	2014	0.023216591	0.032752132	0.015558217
1	Deaths	138	North Africa and Middle East	1	Male	27	Age-standardized	444	Lip and oral cavity cancer	332	Chewing tobacco	2	Percent	2015	0.025855587	0.042888508	0.013295597
1	Deaths	138	North Africa and Middle East	2	Female	27	Age-standardized	444	Lip and oral cavity cancer	332	Chewing tobacco	2	Percent	2015	0.038119368	0.056707168	0.025039166
1	Deaths	138	North Africa and Middle East	3	Both	27	Age-standardized	444	Lip and oral cavity cancer	332	Chewing tobacco	2	Percent	2015	0.031044377	0.042240043	0.02141427
1	Deaths	138	North Africa and Middle East	1	Male	27	Age-standardized	444	Lip and oral cavity cancer	332	Chewing tobacco	3	Rate	2015	0.022384676	0.037465983	0.011196257
1	Deaths	138	North Africa and Middle East	2	Female	27	Age-standardized	444	Lip and oral cavity cancer	332	Chewing tobacco	3	Rate	2015	0.02369396	0.035867538	0.015004183
1	Deaths	138	North Africa and Middle East	3	Both	27	Age-standardized	444	Lip and oral cavity cancer	332	Chewing tobacco	3	Rate	2015	0.02313107	0.032581183	0.015432177
1	Deaths	138	North Africa and Middle East	1	Male	27	Age-standardized	444	Lip and oral cavity cancer	332	Chewing tobacco	2	Percent	2016	0.025695419	0.042449957	0.013328829
1	Deaths	138	North Africa and Middle East	2	Female	27	Age-standardized	444	Lip and oral cavity cancer	332	Chewing tobacco	2	Percent	2016	0.03789089	0.056635502	0.025029102
1	Deaths	138	North Africa and Middle East	3	Both	27	Age-standardized	444	Lip and oral cavity cancer	332	Chewing tobacco	2	Percent	2016	0.030864704	0.042131071	0.02123445
1	Deaths	138	North Africa and Middle East	1	Male	27	Age-standardized	444	Lip and oral cavity cancer	332	Chewing tobacco	3	Rate	2016	0.022076169	0.036866129	0.011056899
1	Deaths	138	North Africa and Middle East	2	Female	27	Age-standardized	444	Lip and oral cavity cancer	332	Chewing tobacco	3	Rate	2016	0.023563331	0.035867466	0.014998769
1	Deaths	138	North Africa and Middle East	3	Both	27	Age-standardized	444	Lip and oral cavity cancer	332	Chewing tobacco	3	Rate	2016	0.02290697	0.032262595	0.015193067
1	Deaths	138	North Africa and Middle East	1	Male	27	Age-standardized	444	Lip and oral cavity cancer	332	Chewing tobacco	2	Percent	2017	0.025543712	0.042379385	0.013176773
1	Deaths	138	North Africa and Middle East	2	Female	27	Age-standardized	444	Lip and oral cavity cancer	332	Chewing tobacco	2	Percent	2017	0.03788867	0.05657947	0.024819391
1	Deaths	138	North Africa and Middle East	3	Both	27	Age-standardized	444	Lip and oral cavity cancer	332	Chewing tobacco	2	Percent	2017	0.030740684	0.042044067	0.02112938
1	Deaths	138	North Africa and Middle East	1	Male	27	Age-standardized	444	Lip and oral cavity cancer	332	Chewing tobacco	3	Rate	2017	0.021719258	0.036487037	0.011004883
1	Deaths	138	North Africa and Middle East	2	Female	27	Age-standardized	444	Lip and oral cavity cancer	332	Chewing tobacco	3	Rate	2017	0.023164024	0.034985908	0.014578336
1	Deaths	138	North Africa and Middle East	3	Both	27	Age-standardized	444	Lip and oral cavity cancer	332	Chewing tobacco	3	Rate	2017	0.022524011	0.031998346	0.014803876
1	Deaths	138	North Africa and Middle East	1	Male	27	Age-standardized	444	Lip and oral cavity cancer	332	Chewing tobacco	2	Percent	2018	0.025575645	0.042376338	0.013190183
1	Deaths	138	North Africa and Middle East	2	Female	27	Age-standardized	444	Lip and oral cavity cancer	332	Chewing tobacco	2	Percent	2018	0.037867918	0.056128294	0.024581924
1	Deaths	138	North Africa and Middle East	3	Both	27	Age-standardized	444	Lip and oral cavity cancer	332	Chewing tobacco	2	Percent	2018	0.030719266	0.042168202	0.020997826
1	Deaths	138	North Africa and Middle East	1	Male	27	Age-standardized	444	Lip and oral cavity cancer	332	Chewing tobacco	3	Rate	2018	0.021574873	0.036420068	0.010982681
1	Deaths	138	North Africa and Middle East	2	Female	27	Age-standardized	444	Lip and oral cavity cancer	332	Chewing tobacco	3	Rate	2018	0.022842493	0.034392487	0.014344533
1	Deaths	138	North Africa and Middle East	3	Both	27	Age-standardized	444	Lip and oral cavity cancer	332	Chewing tobacco	3	Rate	2018	0.022285092	0.031908976	0.014652401
1	Deaths	138	North Africa and Middle East	1	Male	27	Age-standardized	444	Lip and oral cavity cancer	332	Chewing tobacco	2	Percent	2019	0.025616377	0.042401551	0.0131642
1	Deaths	138	North Africa and Middle East	2	Female	27	Age-standardized	444	Lip and oral cavity cancer	332	Chewing tobacco	2	Percent	2019	0.037958168	0.056289238	0.02452726
1	Deaths	138	North Africa and Middle East	3	Both	27	Age-standardized	444	Lip and oral cavity cancer	332	Chewing tobacco	2	Percent	2019	0.030756917	0.042315924	0.021082939
1	Deaths	138	North Africa and Middle East	1	Male	27	Age-standardized	444	Lip and oral cavity cancer	332	Chewing tobacco	3	Rate	2019	0.02161039	0.036855509	0.011052043
1	Deaths	138	North Africa and Middle East	2	Female	27	Age-standardized	444	Lip and oral cavity cancer	332	Chewing tobacco	3	Rate	2019	0.022820231	0.034518682	0.014360695
1	Deaths	138	North Africa and Middle East	3	Both	27	Age-standardized	444	Lip and oral cavity cancer	332	Chewing tobacco	3	Rate	2019	0.022285489	0.032018944	0.014874386
1	Deaths	138	North Africa and Middle East	1	Male	27	Age-standardized	444	Lip and oral cavity cancer	332	Chewing tobacco	2	Percent	2020	0.025644594	0.042538466	0.013308217
1	Deaths	138	North Africa and Middle East	2	Female	27	Age-standardized	444	Lip and oral cavity cancer	332	Chewing tobacco	2	Percent	2020	0.037962853	0.056355495	0.02419537
1	Deaths	138	North Africa and Middle East	3	Both	27	Age-standardized	444	Lip and oral cavity cancer	332	Chewing tobacco	2	Percent	2020	0.030786924	0.042854416	0.021064644
1	Deaths	138	North Africa and Middle East	1	Male	27	Age-standardized	444	Lip and oral cavity cancer	332	Chewing tobacco	3	Rate	2020	0.021389573	0.035434108	0.010955509
1	Deaths	138	North Africa and Middle East	2	Female	27	Age-standardized	444	Lip and oral cavity cancer	332	Chewing tobacco	3	Rate	2020	0.022662667	0.034115314	0.014298467
1	Deaths	138	North Africa and Middle East	3	Both	27	Age-standardized	444	Lip and oral cavity cancer	332	Chewing tobacco	3	Rate	2020	0.02209348	0.031948775	0.014647778
1	Deaths	138	North Africa and Middle East	1	Male	27	Age-standardized	444	Lip and oral cavity cancer	332	Chewing tobacco	2	Percent	2021	0.025618962	0.04257123	0.013369073
1	Deaths	138	North Africa and Middle East	2	Female	27	Age-standardized	444	Lip and oral cavity cancer	332	Chewing tobacco	2	Percent	2021	0.037989145	0.05629935	0.023723984
1	Deaths	138	North Africa and Middle East	3	Both	27	Age-standardized	444	Lip and oral cavity cancer	332	Chewing tobacco	2	Percent	2021	0.030789418	0.042912984	0.021088518
1	Deaths	138	North Africa and Middle East	1	Male	27	Age-standardized	444	Lip and oral cavity cancer	332	Chewing tobacco	3	Rate	2021	0.021318978	0.035251411	0.010862939
1	Deaths	138	North Africa and Middle East	2	Female	27	Age-standardized	444	Lip and oral cavity cancer	332	Chewing tobacco	3	Rate	2021	0.022485188	0.033931806	0.014178369
1	Deaths	138	North Africa and Middle East	3	Both	27	Age-standardized	444	Lip and oral cavity cancer	332	Chewing tobacco	3	Rate	2021	0.02198116	0.03139815	0.014586269
1	Deaths	32	Central Asia	1	Male	27	Age-standardized	444	Lip and oral cavity cancer	99	Smoking	2	Percent	1990	0.42422591	0.532615593	0.304519819
1	Deaths	32	Central Asia	2	Female	27	Age-standardized	444	Lip and oral cavity cancer	99	Smoking	2	Percent	1990	0.023103812	0.033871607	0.014853494
1	Deaths	32	Central Asia	3	Both	27	Age-standardized	444	Lip and oral cavity cancer	99	Smoking	2	Percent	1990	0.300725356	0.376468878	0.218891344
1	Deaths	32	Central Asia	1	Male	27	Age-standardized	444	Lip and oral cavity cancer	99	Smoking	3	Rate	1990	1.347494179	1.717876859	0.94127766
1	Deaths	32	Central Asia	2	Female	27	Age-standardized	444	Lip and oral cavity cancer	99	Smoking	3	Rate	1990	0.022471535	0.033749353	0.013839955
1	Deaths	32	Central Asia	3	Both	27	Age-standardized	444	Lip and oral cavity cancer	99	Smoking	3	Rate	1990	0.563457008	0.719160249	0.39560796
1	Deaths	32	Central Asia	1	Male	27	Age-standardized	444	Lip and oral cavity cancer	99	Smoking	2	Percent	1991	0.420929041	0.528198661	0.300887599
1	Deaths	32	Central Asia	2	Female	27	Age-standardized	444	Lip and oral cavity cancer	99	Smoking	2	Percent	1991	0.022883826	0.033411278	0.014623282
1	Deaths	32	Central Asia	3	Both	27	Age-standardized	444	Lip and oral cavity cancer	99	Smoking	2	Percent	1991	0.300526081	0.377119139	0.21839107
1	Deaths	32	Central Asia	1	Male	27	Age-standardized	444	Lip and oral cavity cancer	99	Smoking	3	Rate	1991	1.380603923	1.772575694	0.973618479
1	Deaths	32	Central Asia	2	Female	27	Age-standardized	444	Lip and oral cavity cancer	99	Smoking	3	Rate	1991	0.022676312	0.034074162	0.014047873
1	Deaths	32	Central Asia	3	Both	27	Age-standardized	444	Lip and oral cavity cancer	99	Smoking	3	Rate	1991	0.580556754	0.747524598	0.41187016
1	Deaths	32	Central Asia	1	Male	27	Age-standardized	444	Lip and oral cavity cancer	99	Smoking	2	Percent	1992	0.417814694	0.524977747	0.297528643
1	Deaths	32	Central Asia	2	Female	27	Age-standardized	444	Lip and oral cavity cancer	99	Smoking	2	Percent	1992	0.022806978	0.03347343	0.014395183
1	Deaths	32	Central Asia	3	Both	27	Age-standardized	444	Lip and oral cavity cancer	99	Smoking	2	Percent	1992	0.297683343	0.374488916	0.215430082
1	Deaths	32	Central Asia	1	Male	27	Age-standardized	444	Lip and oral cavity cancer	99	Smoking	3	Rate	1992	1.372337593	1.759983665	0.972014784
1	Deaths	32	Central Asia	2	Female	27	Age-standardized	444	Lip and oral cavity cancer	99	Smoking	3	Rate	1992	0.023081387	0.034324585	0.014346736
1	Deaths	32	Central Asia	3	Both	27	Age-standardized	444	Lip and oral cavity cancer	99	Smoking	3	Rate	1992	0.581002887	0.744013242	0.413852774
1	Deaths	32	Central Asia	1	Male	27	Age-standardized	444	Lip and oral cavity cancer	99	Smoking	2	Percent	1993	0.412725721	0.51991626	0.293069669
1	Deaths	32	Central Asia	2	Female	27	Age-standardized	444	Lip and oral cavity cancer	99	Smoking	2	Percent	1993	0.023006629	0.033668178	0.01452135
1	Deaths	32	Central Asia	3	Both	27	Age-standardized	444	Lip and oral cavity cancer	99	Smoking	2	Percent	1993	0.289460172	0.365317349	0.207337789
1	Deaths	32	Central Asia	1	Male	27	Age-standardized	444	Lip and oral cavity cancer	99	Smoking	3	Rate	1993	1.347434247	1.736554356	0.952117275
1	Deaths	32	Central Asia	2	Female	27	Age-standardized	444	Lip and oral cavity cancer	99	Smoking	3	Rate	1993	0.024757049	0.036951858	0.015385131
1	Deaths	32	Central Asia	3	Both	27	Age-standardized	444	Lip and oral cavity cancer	99	Smoking	3	Rate	1993	0.574062239	0.740320827	0.405723004
1	Deaths	32	Central Asia	1	Male	27	Age-standardized	444	Lip and oral cavity cancer	99	Smoking	2	Percent	1994	0.40818654	0.514389795	0.288723611
1	Deaths	32	Central Asia	2	Female	27	Age-standardized	444	Lip and oral cavity cancer	99	Smoking	2	Percent	1994	0.022851742	0.033638281	0.014345259
1	Deaths	32	Central Asia	3	Both	27	Age-standardized	444	Lip and oral cavity cancer	99	Smoking	2	Percent	1994	0.282928358	0.357920964	0.201179183
1	Deaths	32	Central Asia	1	Male	27	Age-standardized	444	Lip and oral cavity cancer	99	Smoking	3	Rate	1994	1.315704794	1.699265641	0.933245725
1	Deaths	32	Central Asia	2	Female	27	Age-standardized	444	Lip and oral cavity cancer	99	Smoking	3	Rate	1994	0.025443726	0.038026241	0.015700899
1	Deaths	32	Central Asia	3	Both	27	Age-standardized	444	Lip and oral cavity cancer	99	Smoking	3	Rate	1994	0.564186287	0.726500668	0.401429582
1	Deaths	32	Central Asia	1	Male	27	Age-standardized	444	Lip and oral cavity cancer	99	Smoking	2	Percent	1995	0.406302306	0.512821446	0.287125549
1	Deaths	32	Central Asia	2	Female	27	Age-standardized	444	Lip and oral cavity cancer	99	Smoking	2	Percent	1995	0.022875222	0.033496152	0.014252232
1	Deaths	32	Central Asia	3	Both	27	Age-standardized	444	Lip and oral cavity cancer	99	Smoking	2	Percent	1995	0.281256534	0.355740477	0.20086777
1	Deaths	32	Central Asia	1	Male	27	Age-standardized	444	Lip and oral cavity cancer	99	Smoking	3	Rate	1995	1.274483671	1.640589358	0.897649177
1	Deaths	32	Central Asia	2	Female	27	Age-standardized	444	Lip and oral cavity cancer	99	Smoking	3	Rate	1995	0.025075953	0.037826036	0.015492187
1	Deaths	32	Central Asia	3	Both	27	Age-standardized	444	Lip and oral cavity cancer	99	Smoking	3	Rate	1995	0.549152676	0.705903001	0.388761611
1	Deaths	32	Central Asia	1	Male	27	Age-standardized	444	Lip and oral cavity cancer	99	Smoking	2	Percent	1996	0.40508647	0.512751472	0.28774962
1	Deaths	32	Central Asia	2	Female	27	Age-standardized	444	Lip and oral cavity cancer	99	Smoking	2	Percent	1996	0.022155427	0.032250971	0.013887787
1	Deaths	32	Central Asia	3	Both	27	Age-standardized	444	Lip and oral cavity cancer	99	Smoking	2	Percent	1996	0.285546546	0.361681737	0.204660394
1	Deaths	32	Central Asia	1	Male	27	Age-standardized	444	Lip and oral cavity cancer	99	Smoking	3	Rate	1996	1.202486999	1.551895368	0.848664011
1	Deaths	32	Central Asia	2	Female	27	Age-standardized	444	Lip and oral cavity cancer	99	Smoking	3	Rate	1996	0.021649736	0.03236691	0.013715655
1	Deaths	32	Central Asia	3	Both	27	Age-standardized	444	Lip and oral cavity cancer	99	Smoking	3	Rate	1996	0.518544012	0.664978443	0.36775816
1	Deaths	32	Central Asia	1	Male	27	Age-standardized	444	Lip and oral cavity cancer	99	Smoking	2	Percent	1997	0.405269613	0.513032934	0.288495306
1	Deaths	32	Central Asia	2	Female	27	Age-standardized	444	Lip and oral cavity cancer	99	Smoking	2	Percent	1997	0.022007165	0.032130726	0.013817764
1	Deaths	32	Central Asia	3	Both	27	Age-standardized	444	Lip and oral cavity cancer	99	Smoking	2	Percent	1997	0.287304754	0.364301644	0.205659311
1	Deaths	32	Central Asia	1	Male	27	Age-standardized	444	Lip and oral cavity cancer	99	Smoking	3	Rate	1997	1.154836222	1.491613092	0.815535256
1	Deaths	32	Central Asia	2	Female	27	Age-standardized	444	Lip and oral cavity cancer	99	Smoking	3	Rate	1997	0.02032493	0.029749294	0.01275348
1	Deaths	32	Central Asia	3	Both	27	Age-standardized	444	Lip and oral cavity cancer	99	Smoking	3	Rate	1997	0.498535658	0.642455517	0.354211939
1	Deaths	32	Central Asia	1	Male	27	Age-standardized	444	Lip and oral cavity cancer	99	Smoking	2	Percent	1998	0.40683296	0.515210675	0.289724307
1	Deaths	32	Central Asia	2	Female	27	Age-standardized	444	Lip and oral cavity cancer	99	Smoking	2	Percent	1998	0.022040986	0.032177262	0.013798474
1	Deaths	32	Central Asia	3	Both	27	Age-standardized	444	Lip and oral cavity cancer	99	Smoking	2	Percent	1998	0.289169775	0.365510216	0.206441187
1	Deaths	32	Central Asia	1	Male	27	Age-standardized	444	Lip and oral cavity cancer	99	Smoking	3	Rate	1998	1.123183039	1.441001751	0.782457111
1	Deaths	32	Central Asia	2	Female	27	Age-standardized	444	Lip and oral cavity cancer	99	Smoking	3	Rate	1998	0.019655989	0.028681871	0.012294251
1	Deaths	32	Central Asia	3	Both	27	Age-standardized	444	Lip and oral cavity cancer	99	Smoking	3	Rate	1998	0.486383493	0.621377558	0.340696693
1	Deaths	32	Central Asia	1	Male	27	Age-standardized	444	Lip and oral cavity cancer	99	Smoking	2	Percent	1999	0.40898581	0.517372593	0.291736016
1	Deaths	32	Central Asia	2	Female	27	Age-standardized	444	Lip and oral cavity cancer	99	Smoking	2	Percent	1999	0.022590085	0.032822936	0.014098702
1	Deaths	32	Central Asia	3	Both	27	Age-standardized	444	Lip and oral cavity cancer	99	Smoking	2	Percent	1999	0.290767893	0.367812905	0.208212667
1	Deaths	32	Central Asia	1	Male	27	Age-standardized	444	Lip and oral cavity cancer	99	Smoking	3	Rate	1999	1.139443392	1.456524526	0.800348336
1	Deaths	32	Central Asia	2	Female	27	Age-standardized	444	Lip and oral cavity cancer	99	Smoking	3	Rate	1999	0.020467721	0.029964337	0.012611199
1	Deaths	32	Central Asia	3	Both	27	Age-standardized	444	Lip and oral cavity cancer	99	Smoking	3	Rate	1999	0.495167609	0.632406999	0.349495815
1	Deaths	32	Central Asia	1	Male	27	Age-standardized	444	Lip and oral cavity cancer	99	Smoking	2	Percent	2000	0.40828162	0.517402864	0.291805591
1	Deaths	32	Central Asia	2	Female	27	Age-standardized	444	Lip and oral cavity cancer	99	Smoking	2	Percent	2000	0.022495123	0.032767239	0.014115339
1	Deaths	32	Central Asia	3	Both	27	Age-standardized	444	Lip and oral cavity cancer	99	Smoking	2	Percent	2000	0.29051272	0.36736471	0.208579377
1	Deaths	32	Central Asia	1	Male	27	Age-standardized	444	Lip and oral cavity cancer	99	Smoking	3	Rate	2000	1.102643848	1.407222152	0.770449506
1	Deaths	32	Central Asia	2	Female	27	Age-standardized	444	Lip and oral cavity cancer	99	Smoking	3	Rate	2000	0.01980562	0.028800707	0.012304662
1	Deaths	32	Central Asia	3	Both	27	Age-standardized	444	Lip and oral cavity cancer	99	Smoking	3	Rate	2000	0.481032354	0.61336865	0.337377295
1	Deaths	32	Central Asia	1	Male	27	Age-standardized	444	Lip and oral cavity cancer	99	Smoking	2	Percent	2001	0.409926898	0.518725952	0.294279001
1	Deaths	32	Central Asia	2	Female	27	Age-standardized	444	Lip and oral cavity cancer	99	Smoking	2	Percent	2001	0.022668204	0.032818479	0.014303183
1	Deaths	32	Central Asia	3	Both	27	Age-standardized	444	Lip and oral cavity cancer	99	Smoking	2	Percent	2001	0.29133898	0.36803852	0.209950788
1	Deaths	32	Central Asia	1	Male	27	Age-standardized	444	Lip and oral cavity cancer	99	Smoking	3	Rate	2001	1.103712581	1.415767855	0.780982903
1	Deaths	32	Central Asia	2	Female	27	Age-standardized	444	Lip and oral cavity cancer	99	Smoking	3	Rate	2001	0.02011544	0.029559142	0.012602063
1	Deaths	32	Central Asia	3	Both	27	Age-standardized	444	Lip and oral cavity cancer	99	Smoking	3	Rate	2001	0.483837277	0.61950436	0.343449526
1	Deaths	32	Central Asia	1	Male	27	Age-standardized	444	Lip and oral cavity cancer	99	Smoking	2	Percent	2002	0.410751099	0.520274537	0.295973308
1	Deaths	32	Central Asia	2	Female	27	Age-standardized	444	Lip and oral cavity cancer	99	Smoking	2	Percent	2002	0.022838282	0.032989081	0.01435846
1	Deaths	32	Central Asia	3	Both	27	Age-standardized	444	Lip and oral cavity cancer	99	Smoking	2	Percent	2002	0.290681504	0.368338208	0.209415485
1	Deaths	32	Central Asia	1	Male	27	Age-standardized	444	Lip and oral cavity cancer	99	Smoking	3	Rate	2002	1.097710202	1.406074811	0.790824321
1	Deaths	32	Central Asia	2	Female	27	Age-standardized	444	Lip and oral cavity cancer	99	Smoking	3	Rate	2002	0.020479211	0.030177683	0.012774432
1	Deaths	32	Central Asia	3	Both	27	Age-standardized	444	Lip and oral cavity cancer	99	Smoking	3	Rate	2002	0.481782434	0.61521104	0.347424283
1	Deaths	32	Central Asia	1	Male	27	Age-standardized	444	Lip and oral cavity cancer	99	Smoking	2	Percent	2003	0.412653632	0.52171459	0.297753283
1	Deaths	32	Central Asia	2	Female	27	Age-standardized	444	Lip and oral cavity cancer	99	Smoking	2	Percent	2003	0.02332722	0.033917327	0.014581441
1	Deaths	32	Central Asia	3	Both	27	Age-standardized	444	Lip and oral cavity cancer	99	Smoking	2	Percent	2003	0.289373728	0.366651482	0.20823364
1	Deaths	32	Central Asia	1	Male	27	Age-standardized	444	Lip and oral cavity cancer	99	Smoking	3	Rate	2003	1.083123595	1.390327828	0.768858585
1	Deaths	32	Central Asia	2	Female	27	Age-standardized	444	Lip and oral cavity cancer	99	Smoking	3	Rate	2003	0.021291634	0.031152434	0.013254999
1	Deaths	32	Central Asia	3	Both	27	Age-standardized	444	Lip and oral cavity cancer	99	Smoking	3	Rate	2003	0.476938842	0.6101998	0.338407275
1	Deaths	32	Central Asia	1	Male	27	Age-standardized	444	Lip and oral cavity cancer	99	Smoking	2	Percent	2004	0.414624774	0.525357845	0.298165971
1	Deaths	32	Central Asia	2	Female	27	Age-standardized	444	Lip and oral cavity cancer	99	Smoking	2	Percent	2004	0.023971609	0.0349523	0.01506387
1	Deaths	32	Central Asia	3	Both	27	Age-standardized	444	Lip and oral cavity cancer	99	Smoking	2	Percent	2004	0.287804161	0.362948636	0.206888111
1	Deaths	32	Central Asia	1	Male	27	Age-standardized	444	Lip and oral cavity cancer	99	Smoking	3	Rate	2004	1.072609105	1.370875839	0.759846207
1	Deaths	32	Central Asia	2	Female	27	Age-standardized	444	Lip and oral cavity cancer	99	Smoking	3	Rate	2004	0.022456839	0.032687552	0.013973041
1	Deaths	32	Central Asia	3	Both	27	Age-standardized	444	Lip and oral cavity cancer	99	Smoking	3	Rate	2004	0.473799941	0.605457349	0.335394773
1	Deaths	32	Central Asia	1	Male	27	Age-standardized	444	Lip and oral cavity cancer	99	Smoking	2	Percent	2005	0.414235789	0.525228403	0.296025374
1	Deaths	32	Central Asia	2	Female	27	Age-standardized	444	Lip and oral cavity cancer	99	Smoking	2	Percent	2005	0.024223879	0.034914305	0.015177412
1	Deaths	32	Central Asia	3	Both	27	Age-standardized	444	Lip and oral cavity cancer	99	Smoking	2	Percent	2005	0.284837147	0.360818086	0.203843439
1	Deaths	32	Central Asia	1	Male	27	Age-standardized	444	Lip and oral cavity cancer	99	Smoking	3	Rate	2005	1.052789174	1.343249674	0.744813729
1	Deaths	32	Central Asia	2	Female	27	Age-standardized	444	Lip and oral cavity cancer	99	Smoking	3	Rate	2005	0.023079735	0.033846043	0.014431955
1	Deaths	32	Central Asia	3	Both	27	Age-standardized	444	Lip and oral cavity cancer	99	Smoking	3	Rate	2005	0.46630025	0.595932585	0.329430164
1	Deaths	32	Central Asia	1	Male	27	Age-standardized	444	Lip and oral cavity cancer	99	Smoking	2	Percent	2006	0.414130189	0.524134489	0.294503688
1	Deaths	32	Central Asia	2	Female	27	Age-standardized	444	Lip and oral cavity cancer	99	Smoking	2	Percent	2006	0.024287231	0.034574131	0.015161717
1	Deaths	32	Central Asia	3	Both	27	Age-standardized	444	Lip and oral cavity cancer	99	Smoking	2	Percent	2006	0.281030608	0.354921283	0.200478249
1	Deaths	32	Central Asia	1	Male	27	Age-standardized	444	Lip and oral cavity cancer	99	Smoking	3	Rate	2006	1.006713078	1.295545866	0.70889199
1	Deaths	32	Central Asia	2	Female	27	Age-standardized	444	Lip and oral cavity cancer	99	Smoking	3	Rate	2006	0.023125381	0.03370275	0.014494635
1	Deaths	32	Central Asia	3	Both	27	Age-standardized	444	Lip and oral cavity cancer	99	Smoking	3	Rate	2006	0.447036463	0.575394098	0.31496519
1	Deaths	32	Central Asia	1	Male	27	Age-standardized	444	Lip and oral cavity cancer	99	Smoking	2	Percent	2007	0.412583859	0.521124015	0.294144834
1	Deaths	32	Central Asia	2	Female	27	Age-standardized	444	Lip and oral cavity cancer	99	Smoking	2	Percent	2007	0.024059651	0.034091269	0.015106913
1	Deaths	32	Central Asia	3	Both	27	Age-standardized	444	Lip and oral cavity cancer	99	Smoking	2	Percent	2007	0.281514387	0.35545663	0.20003854
1	Deaths	32	Central Asia	1	Male	27	Age-standardized	444	Lip and oral cavity cancer	99	Smoking	3	Rate	2007	0.990971782	1.270942866	0.698465348
1	Deaths	32	Central Asia	2	Female	27	Age-standardized	444	Lip and oral cavity cancer	99	Smoking	3	Rate	2007	0.02225208	0.032152264	0.013938491
1	Deaths	32	Central Asia	3	Both	27	Age-standardized	444	Lip and oral cavity cancer	99	Smoking	3	Rate	2007	0.439481441	0.563663015	0.310915415
1	Deaths	32	Central Asia	1	Male	27	Age-standardized	444	Lip and oral cavity cancer	99	Smoking	2	Percent	2008	0.414893249	0.524960003	0.296012498
1	Deaths	32	Central Asia	2	Female	27	Age-standardized	444	Lip and oral cavity cancer	99	Smoking	2	Percent	2008	0.024209775	0.034023805	0.015220712
1	Deaths	32	Central Asia	3	Both	27	Age-standardized	444	Lip and oral cavity cancer	99	Smoking	2	Percent	2008	0.286579076	0.360752141	0.203616402
1	Deaths	32	Central Asia	1	Male	27	Age-standardized	444	Lip and oral cavity cancer	99	Smoking	3	Rate	2008	1.026335986	1.310108381	0.730464316
1	Deaths	32	Central Asia	2	Female	27	Age-standardized	444	Lip and oral cavity cancer	99	Smoking	3	Rate	2008	0.022166707	0.031866246	0.013927144
1	Deaths	32	Central Asia	3	Both	27	Age-standardized	444	Lip and oral cavity cancer	99	Smoking	3	Rate	2008	0.454468684	0.581015455	0.324682681
1	Deaths	32	Central Asia	1	Male	27	Age-standardized	444	Lip and oral cavity cancer	99	Smoking	2	Percent	2009	0.415019777	0.525222189	0.295998982
1	Deaths	32	Central Asia	2	Female	27	Age-standardized	444	Lip and oral cavity cancer	99	Smoking	2	Percent	2009	0.024688332	0.034900117	0.015385758
1	Deaths	32	Central Asia	3	Both	27	Age-standardized	444	Lip and oral cavity cancer	99	Smoking	2	Percent	2009	0.284782105	0.359525863	0.20249828
1	Deaths	32	Central Asia	1	Male	27	Age-standardized	444	Lip and oral cavity cancer	99	Smoking	3	Rate	2009	1.035246348	1.322486741	0.734308121
1	Deaths	32	Central Asia	2	Female	27	Age-standardized	444	Lip and oral cavity cancer	99	Smoking	3	Rate	2009	0.02334036	0.033789602	0.014602009
1	Deaths	32	Central Asia	3	Both	27	Age-standardized	444	Lip and oral cavity cancer	99	Smoking	3	Rate	2009	0.458414411	0.586070272	0.324918963
1	Deaths	32	Central Asia	1	Male	27	Age-standardized	444	Lip and oral cavity cancer	99	Smoking	2	Percent	2010	0.415160231	0.524895529	0.295392557
1	Deaths	32	Central Asia	2	Female	27	Age-standardized	444	Lip and oral cavity cancer	99	Smoking	2	Percent	2010	0.024926763	0.035302744	0.015459117
1	Deaths	32	Central Asia	3	Both	27	Age-standardized	444	Lip and oral cavity cancer	99	Smoking	2	Percent	2010	0.284290403	0.358400237	0.202745466
1	Deaths	32	Central Asia	1	Male	27	Age-standardized	444	Lip and oral cavity cancer	99	Smoking	3	Rate	2010	1.039816565	1.326042865	0.735496397
1	Deaths	32	Central Asia	2	Female	27	Age-standardized	444	Lip and oral cavity cancer	99	Smoking	3	Rate	2010	0.023836339	0.034379262	0.014908079
1	Deaths	32	Central Asia	3	Both	27	Age-standardized	444	Lip and oral cavity cancer	99	Smoking	3	Rate	2010	0.460616753	0.58736705	0.326844791
1	Deaths	32	Central Asia	1	Male	27	Age-standardized	444	Lip and oral cavity cancer	99	Smoking	2	Percent	2011	0.416332956	0.527508459	0.296828026
1	Deaths	32	Central Asia	2	Female	27	Age-standardized	444	Lip and oral cavity cancer	99	Smoking	2	Percent	2011	0.024658213	0.034856541	0.015250493
1	Deaths	32	Central Asia	3	Both	27	Age-standardized	444	Lip and oral cavity cancer	99	Smoking	2	Percent	2011	0.287156103	0.363296729	0.205139245
1	Deaths	32	Central Asia	1	Male	27	Age-standardized	444	Lip and oral cavity cancer	99	Smoking	3	Rate	2011	1.097182378	1.392330673	0.778563065
1	Deaths	32	Central Asia	2	Female	27	Age-standardized	444	Lip and oral cavity cancer	99	Smoking	3	Rate	2011	0.024127959	0.034529241	0.015168296
1	Deaths	32	Central Asia	3	Both	27	Age-standardized	444	Lip and oral cavity cancer	99	Smoking	3	Rate	2011	0.48513434	0.617072012	0.344994213
1	Deaths	32	Central Asia	1	Male	27	Age-standardized	444	Lip and oral cavity cancer	99	Smoking	2	Percent	2012	0.412660928	0.524094206	0.293975341
1	Deaths	32	Central Asia	2	Female	27	Age-standardized	444	Lip and oral cavity cancer	99	Smoking	2	Percent	2012	0.024046087	0.033996683	0.014938359
1	Deaths	32	Central Asia	3	Both	27	Age-standardized	444	Lip and oral cavity cancer	99	Smoking	2	Percent	2012	0.282828011	0.35975041	0.20107228
1	Deaths	32	Central Asia	1	Male	27	Age-standardized	444	Lip and oral cavity cancer	99	Smoking	3	Rate	2012	1.086057081	1.376301552	0.775099676
1	Deaths	32	Central Asia	2	Female	27	Age-standardized	444	Lip and oral cavity cancer	99	Smoking	3	Rate	2012	0.023923738	0.034268332	0.015187881
1	Deaths	32	Central Asia	3	Both	27	Age-standardized	444	Lip and oral cavity cancer	99	Smoking	3	Rate	2012	0.479703973	0.60842824	0.342180695
1	Deaths	32	Central Asia	1	Male	27	Age-standardized	444	Lip and oral cavity cancer	99	Smoking	2	Percent	2013	0.411362171	0.521854496	0.293052809
1	Deaths	32	Central Asia	2	Female	27	Age-standardized	444	Lip and oral cavity cancer	99	Smoking	2	Percent	2013	0.023445754	0.033114307	0.014554132
1	Deaths	32	Central Asia	3	Both	27	Age-standardized	444	Lip and oral cavity cancer	99	Smoking	2	Percent	2013	0.277181021	0.352964766	0.197726769
1	Deaths	32	Central Asia	1	Male	27	Age-standardized	444	Lip and oral cavity cancer	99	Smoking	3	Rate	2013	0.992134584	1.27048257	0.703035846
1	Deaths	32	Central Asia	2	Female	27	Age-standardized	444	Lip and oral cavity cancer	99	Smoking	3	Rate	2013	0.02254291	0.032085105	0.014187238
1	Deaths	32	Central Asia	3	Both	27	Age-standardized	444	Lip and oral cavity cancer	99	Smoking	3	Rate	2013	0.438473263	0.5606104	0.311083661
1	Deaths	32	Central Asia	1	Male	27	Age-standardized	444	Lip and oral cavity cancer	99	Smoking	2	Percent	2014	0.405687467	0.514468461	0.28844965
1	Deaths	32	Central Asia	2	Female	27	Age-standardized	444	Lip and oral cavity cancer	99	Smoking	2	Percent	2014	0.023012525	0.032329117	0.014386273
1	Deaths	32	Central Asia	3	Both	27	Age-standardized	444	Lip and oral cavity cancer	99	Smoking	2	Percent	2014	0.272340761	0.347177966	0.193668903
1	Deaths	32	Central Asia	1	Male	27	Age-standardized	444	Lip and oral cavity cancer	99	Smoking	3	Rate	2014	0.990271943	1.276326916	0.703119986
1	Deaths	32	Central Asia	2	Female	27	Age-standardized	444	Lip and oral cavity cancer	99	Smoking	3	Rate	2014	0.022616841	0.032377728	0.01423993
1	Deaths	32	Central Asia	3	Both	27	Age-standardized	444	Lip and oral cavity cancer	99	Smoking	3	Rate	2014	0.436877062	0.563218071	0.310576985
1	Deaths	32	Central Asia	1	Male	27	Age-standardized	444	Lip and oral cavity cancer	99	Smoking	2	Percent	2015	0.403451025	0.513463294	0.286123434
1	Deaths	32	Central Asia	2	Female	27	Age-standardized	444	Lip and oral cavity cancer	99	Smoking	2	Percent	2015	0.022653043	0.032037031	0.01410615
1	Deaths	32	Central Asia	3	Both	27	Age-standardized	444	Lip and oral cavity cancer	99	Smoking	2	Percent	2015	0.270840513	0.345332485	0.192403644
1	Deaths	32	Central Asia	1	Male	27	Age-standardized	444	Lip and oral cavity cancer	99	Smoking	3	Rate	2015	1.020654629	1.319558533	0.716532444
1	Deaths	32	Central Asia	2	Female	27	Age-standardized	444	Lip and oral cavity cancer	99	Smoking	3	Rate	2015	0.023036489	0.033225601	0.014448364
1	Deaths	32	Central Asia	3	Both	27	Age-standardized	444	Lip and oral cavity cancer	99	Smoking	3	Rate	2015	0.45029309	0.582389112	0.316526773
1	Deaths	32	Central Asia	1	Male	27	Age-standardized	444	Lip and oral cavity cancer	99	Smoking	2	Percent	2016	0.399189054	0.508880127	0.282872069
1	Deaths	32	Central Asia	2	Female	27	Age-standardized	444	Lip and oral cavity cancer	99	Smoking	2	Percent	2016	0.021999204	0.031164787	0.013658027
1	Deaths	32	Central Asia	3	Both	27	Age-standardized	444	Lip and oral cavity cancer	99	Smoking	2	Percent	2016	0.266559707	0.340234538	0.189434077
1	Deaths	32	Central Asia	1	Male	27	Age-standardized	444	Lip and oral cavity cancer	99	Smoking	3	Rate	2016	1.033628885	1.333682677	0.724795294
1	Deaths	32	Central Asia	2	Female	27	Age-standardized	444	Lip and oral cavity cancer	99	Smoking	3	Rate	2016	0.023201452	0.033326342	0.014462165
1	Deaths	32	Central Asia	3	Both	27	Age-standardized	444	Lip and oral cavity cancer	99	Smoking	3	Rate	2016	0.455592389	0.585573442	0.318703899
1	Deaths	32	Central Asia	1	Male	27	Age-standardized	444	Lip and oral cavity cancer	99	Smoking	2	Percent	2017	0.395811842	0.504382178	0.28081154
1	Deaths	32	Central Asia	2	Female	27	Age-standardized	444	Lip and oral cavity cancer	99	Smoking	2	Percent	2017	0.021690972	0.030755482	0.013455767
1	Deaths	32	Central Asia	3	Both	27	Age-standardized	444	Lip and oral cavity cancer	99	Smoking	2	Percent	2017	0.264380632	0.337307523	0.18693287
1	Deaths	32	Central Asia	1	Male	27	Age-standardized	444	Lip and oral cavity cancer	99	Smoking	3	Rate	2017	0.985973048	1.273008484	0.685957336
1	Deaths	32	Central Asia	2	Female	27	Age-standardized	444	Lip and oral cavity cancer	99	Smoking	3	Rate	2017	0.022006478	0.0313731	0.013603466
1	Deaths	32	Central Asia	3	Both	27	Age-standardized	444	Lip and oral cavity cancer	99	Smoking	3	Rate	2017	0.435250853	0.561929202	0.302207661
1	Deaths	32	Central Asia	1	Male	27	Age-standardized	444	Lip and oral cavity cancer	99	Smoking	2	Percent	2018	0.39181805	0.498401006	0.278125633
1	Deaths	32	Central Asia	2	Female	27	Age-standardized	444	Lip and oral cavity cancer	99	Smoking	2	Percent	2018	0.021237506	0.030163806	0.013099593
1	Deaths	32	Central Asia	3	Both	27	Age-standardized	444	Lip and oral cavity cancer	99	Smoking	2	Percent	2018	0.261039346	0.33329421	0.184570285
1	Deaths	32	Central Asia	1	Male	27	Age-standardized	444	Lip and oral cavity cancer	99	Smoking	3	Rate	2018	0.963060081	1.243292484	0.668772461
1	Deaths	32	Central Asia	2	Female	27	Age-standardized	444	Lip and oral cavity cancer	99	Smoking	3	Rate	2018	0.02147552	0.030572924	0.013184267
1	Deaths	32	Central Asia	3	Both	27	Age-standardized	444	Lip and oral cavity cancer	99	Smoking	3	Rate	2018	0.425574929	0.54863891	0.295047264
1	Deaths	32	Central Asia	1	Male	27	Age-standardized	444	Lip and oral cavity cancer	99	Smoking	2	Percent	2019	0.389075329	0.494803312	0.27406546
1	Deaths	32	Central Asia	2	Female	27	Age-standardized	444	Lip and oral cavity cancer	99	Smoking	2	Percent	2019	0.02096735	0.029725461	0.012961222
1	Deaths	32	Central Asia	3	Both	27	Age-standardized	444	Lip and oral cavity cancer	99	Smoking	2	Percent	2019	0.255541768	0.325671185	0.180431951
1	Deaths	32	Central Asia	1	Male	27	Age-standardized	444	Lip and oral cavity cancer	99	Smoking	3	Rate	2019	0.924639022	1.196678796	0.645690149
1	Deaths	32	Central Asia	2	Female	27	Age-standardized	444	Lip and oral cavity cancer	99	Smoking	3	Rate	2019	0.021408902	0.030391766	0.013121737
1	Deaths	32	Central Asia	3	Both	27	Age-standardized	444	Lip and oral cavity cancer	99	Smoking	3	Rate	2019	0.409826881	0.531627246	0.285950042
1	Deaths	32	Central Asia	1	Male	27	Age-standardized	444	Lip and oral cavity cancer	99	Smoking	2	Percent	2020	0.386972274	0.492517609	0.271516006
1	Deaths	32	Central Asia	2	Female	27	Age-standardized	444	Lip and oral cavity cancer	99	Smoking	2	Percent	2020	0.020672101	0.029310249	0.012795189
1	Deaths	32	Central Asia	3	Both	27	Age-standardized	444	Lip and oral cavity cancer	99	Smoking	2	Percent	2020	0.253222642	0.322531028	0.177622237
1	Deaths	32	Central Asia	1	Male	27	Age-standardized	444	Lip and oral cavity cancer	99	Smoking	3	Rate	2020	0.907421991	1.189223993	0.635655437
1	Deaths	32	Central Asia	2	Female	27	Age-standardized	444	Lip and oral cavity cancer	99	Smoking	3	Rate	2020	0.021002206	0.030111018	0.012809628
1	Deaths	32	Central Asia	3	Both	27	Age-standardized	444	Lip and oral cavity cancer	99	Smoking	3	Rate	2020	0.401715873	0.5257677	0.281631502
1	Deaths	32	Central Asia	1	Male	27	Age-standardized	444	Lip and oral cavity cancer	99	Smoking	2	Percent	2021	0.3841689	0.490235457	0.27010253
1	Deaths	32	Central Asia	2	Female	27	Age-standardized	444	Lip and oral cavity cancer	99	Smoking	2	Percent	2021	0.020407571	0.029279998	0.012669799
1	Deaths	32	Central Asia	3	Both	27	Age-standardized	444	Lip and oral cavity cancer	99	Smoking	2	Percent	2021	0.249496741	0.318416065	0.175980193
1	Deaths	32	Central Asia	1	Male	27	Age-standardized	444	Lip and oral cavity cancer	99	Smoking	3	Rate	2021	0.876897571	1.160214851	0.606146772
1	Deaths	32	Central Asia	2	Female	27	Age-standardized	444	Lip and oral cavity cancer	99	Smoking	3	Rate	2021	0.020581649	0.030080918	0.012544801
1	Deaths	32	Central Asia	3	Both	27	Age-standardized	444	Lip and oral cavity cancer	99	Smoking	3	Rate	2021	0.388024853	0.514335571	0.267939771
1	Deaths	138	North Africa and Middle East	1	Male	27	Age-standardized	444	Lip and oral cavity cancer	102	High alcohol use	2	Percent	1990	0.051080506	0.070121217	0.032587438
1	Deaths	138	North Africa and Middle East	2	Female	27	Age-standardized	444	Lip and oral cavity cancer	102	High alcohol use	2	Percent	1990	0.005305334	0.007789499	0.003159397
1	Deaths	138	North Africa and Middle East	3	Both	27	Age-standardized	444	Lip and oral cavity cancer	102	High alcohol use	2	Percent	1990	0.033539373	0.046423942	0.021728395
1	Deaths	138	North Africa and Middle East	1	Male	27	Age-standardized	444	Lip and oral cavity cancer	102	High alcohol use	3	Rate	1990	0.046659079	0.066012837	0.02863289
1	Deaths	138	North Africa and Middle East	2	Female	27	Age-standardized	444	Lip and oral cavity cancer	102	High alcohol use	3	Rate	1990	0.003088056	0.004554396	0.001804435
1	Deaths	138	North Africa and Middle East	3	Both	27	Age-standardized	444	Lip and oral cavity cancer	102	High alcohol use	3	Rate	1990	0.025150559	0.035304625	0.015684726
1	Deaths	138	North Africa and Middle East	1	Male	27	Age-standardized	444	Lip and oral cavity cancer	102	High alcohol use	2	Percent	1991	0.051833034	0.071306285	0.033119967
1	Deaths	138	North Africa and Middle East	2	Female	27	Age-standardized	444	Lip and oral cavity cancer	102	High alcohol use	2	Percent	1991	0.005443883	0.007956858	0.00320151
1	Deaths	138	North Africa and Middle East	3	Both	27	Age-standardized	444	Lip and oral cavity cancer	102	High alcohol use	2	Percent	1991	0.0343504	0.047589181	0.022356386
1	Deaths	138	North Africa and Middle East	1	Male	27	Age-standardized	444	Lip and oral cavity cancer	102	High alcohol use	3	Rate	1991	0.047561613	0.065882364	0.029634906
1	Deaths	138	North Africa and Middle East	2	Female	27	Age-standardized	444	Lip and oral cavity cancer	102	High alcohol use	3	Rate	1991	0.003108497	0.004499729	0.001860046
1	Deaths	138	North Africa and Middle East	3	Both	27	Age-standardized	444	Lip and oral cavity cancer	102	High alcohol use	3	Rate	1991	0.025617889	0.035376086	0.016202257
1	Deaths	138	North Africa and Middle East	1	Male	27	Age-standardized	444	Lip and oral cavity cancer	102	High alcohol use	2	Percent	1992	0.05254684	0.071503949	0.033840654
1	Deaths	138	North Africa and Middle East	2	Female	27	Age-standardized	444	Lip and oral cavity cancer	102	High alcohol use	2	Percent	1992	0.005565141	0.008168186	0.003358475
1	Deaths	138	North Africa and Middle East	3	Both	27	Age-standardized	444	Lip and oral cavity cancer	102	High alcohol use	2	Percent	1992	0.034959169	0.048107708	0.02246006
1	Deaths	138	North Africa and Middle East	1	Male	27	Age-standardized	444	Lip and oral cavity cancer	102	High alcohol use	3	Rate	1992	0.048394147	0.066546155	0.030808467
1	Deaths	138	North Africa and Middle East	2	Female	27	Age-standardized	444	Lip and oral cavity cancer	102	High alcohol use	3	Rate	1992	0.003157526	0.004609942	0.001929439
1	Deaths	138	North Africa and Middle East	3	Both	27	Age-standardized	444	Lip and oral cavity cancer	102	High alcohol use	3	Rate	1992	0.026056923	0.035899359	0.016683017
1	Deaths	138	North Africa and Middle East	1	Male	27	Age-standardized	444	Lip and oral cavity cancer	102	High alcohol use	2	Percent	1993	0.052952859	0.072042519	0.034128174
1	Deaths	138	North Africa and Middle East	2	Female	27	Age-standardized	444	Lip and oral cavity cancer	102	High alcohol use	2	Percent	1993	0.005650308	0.008170542	0.003431229
1	Deaths	138	North Africa and Middle East	3	Both	27	Age-standardized	444	Lip and oral cavity cancer	102	High alcohol use	2	Percent	1993	0.035305885	0.048506447	0.022817879
1	Deaths	138	North Africa and Middle East	1	Male	27	Age-standardized	444	Lip and oral cavity cancer	102	High alcohol use	3	Rate	1993	0.049071606	0.067580256	0.030919862
1	Deaths	138	North Africa and Middle East	2	Female	27	Age-standardized	444	Lip and oral cavity cancer	102	High alcohol use	3	Rate	1993	0.003209108	0.00466753	0.001964906
1	Deaths	138	North Africa and Middle East	3	Both	27	Age-standardized	444	Lip and oral cavity cancer	102	High alcohol use	3	Rate	1993	0.026419087	0.036373324	0.016873174
1	Deaths	138	North Africa and Middle East	1	Male	27	Age-standardized	444	Lip and oral cavity cancer	102	High alcohol use	2	Percent	1994	0.053355591	0.073255935	0.033794046
1	Deaths	138	North Africa and Middle East	2	Female	27	Age-standardized	444	Lip and oral cavity cancer	102	High alcohol use	2	Percent	1994	0.005721411	0.008302045	0.003526819
1	Deaths	138	North Africa and Middle East	3	Both	27	Age-standardized	444	Lip and oral cavity cancer	102	High alcohol use	2	Percent	1994	0.035638301	0.049665356	0.023288876
1	Deaths	138	North Africa and Middle East	1	Male	27	Age-standardized	444	Lip and oral cavity cancer	102	High alcohol use	3	Rate	1994	0.049568228	0.06844764	0.030551509
1	Deaths	138	North Africa and Middle East	2	Female	27	Age-standardized	444	Lip and oral cavity cancer	102	High alcohol use	3	Rate	1994	0.003242182	0.004714114	0.001985321
1	Deaths	138	North Africa and Middle East	3	Both	27	Age-standardized	444	Lip and oral cavity cancer	102	High alcohol use	3	Rate	1994	0.026675001	0.036792548	0.016743813
1	Deaths	138	North Africa and Middle East	1	Male	27	Age-standardized	444	Lip and oral cavity cancer	102	High alcohol use	2	Percent	1995	0.05380887	0.072690061	0.03378024
1	Deaths	138	North Africa and Middle East	2	Female	27	Age-standardized	444	Lip and oral cavity cancer	102	High alcohol use	2	Percent	1995	0.005732701	0.008323433	0.00353876
1	Deaths	138	North Africa and Middle East	3	Both	27	Age-standardized	444	Lip and oral cavity cancer	102	High alcohol use	2	Percent	1995	0.036059002	0.049483392	0.023385777
1	Deaths	138	North Africa and Middle East	1	Male	27	Age-standardized	444	Lip and oral cavity cancer	102	High alcohol use	3	Rate	1995	0.050549943	0.070341444	0.031574248
1	Deaths	138	North Africa and Middle East	2	Female	27	Age-standardized	444	Lip and oral cavity cancer	102	High alcohol use	3	Rate	1995	0.003243317	0.004791141	0.002004709
1	Deaths	138	North Africa and Middle East	3	Both	27	Age-standardized	444	Lip and oral cavity cancer	102	High alcohol use	3	Rate	1995	0.027151223	0.037478892	0.017112289
1	Deaths	138	North Africa and Middle East	1	Male	27	Age-standardized	444	Lip and oral cavity cancer	102	High alcohol use	2	Percent	1996	0.054074791	0.073226301	0.033888465
1	Deaths	138	North Africa and Middle East	2	Female	27	Age-standardized	444	Lip and oral cavity cancer	102	High alcohol use	2	Percent	1996	0.005713921	0.008268628	0.003543885
1	Deaths	138	North Africa and Middle East	3	Both	27	Age-standardized	444	Lip and oral cavity cancer	102	High alcohol use	2	Percent	1996	0.036254811	0.049481148	0.023306686
1	Deaths	138	North Africa and Middle East	1	Male	27	Age-standardized	444	Lip and oral cavity cancer	102	High alcohol use	3	Rate	1996	0.050758483	0.070870991	0.031728074
1	Deaths	138	North Africa and Middle East	2	Female	27	Age-standardized	444	Lip and oral cavity cancer	102	High alcohol use	3	Rate	1996	0.003217657	0.004766141	0.001985485
1	Deaths	138	North Africa and Middle East	3	Both	27	Age-standardized	444	Lip and oral cavity cancer	102	High alcohol use	3	Rate	1996	0.027226918	0.037925744	0.017094875
1	Deaths	138	North Africa and Middle East	1	Male	27	Age-standardized	444	Lip and oral cavity cancer	102	High alcohol use	2	Percent	1997	0.054331415	0.073758042	0.033749504
1	Deaths	138	North Africa and Middle East	2	Female	27	Age-standardized	444	Lip and oral cavity cancer	102	High alcohol use	2	Percent	1997	0.005700108	0.008268164	0.003520341
1	Deaths	138	North Africa and Middle East	3	Both	27	Age-standardized	444	Lip and oral cavity cancer	102	High alcohol use	2	Percent	1997	0.036464251	0.04984366	0.023259448
1	Deaths	138	North Africa and Middle East	1	Male	27	Age-standardized	444	Lip and oral cavity cancer	102	High alcohol use	3	Rate	1997	0.051051678	0.071998624	0.031139754
1	Deaths	138	North Africa and Middle East	2	Female	27	Age-standardized	444	Lip and oral cavity cancer	102	High alcohol use	3	Rate	1997	0.003195225	0.004718071	0.002019
1	Deaths	138	North Africa and Middle East	3	Both	27	Age-standardized	444	Lip and oral cavity cancer	102	High alcohol use	3	Rate	1997	0.027348948	0.038576704	0.016839409
1	Deaths	138	North Africa and Middle East	1	Male	27	Age-standardized	444	Lip and oral cavity cancer	102	High alcohol use	2	Percent	1998	0.054602468	0.074439115	0.033869652
1	Deaths	138	North Africa and Middle East	2	Female	27	Age-standardized	444	Lip and oral cavity cancer	102	High alcohol use	2	Percent	1998	0.005677305	0.008157039	0.003517709
1	Deaths	138	North Africa and Middle East	3	Both	27	Age-standardized	444	Lip and oral cavity cancer	102	High alcohol use	2	Percent	1998	0.036681392	0.04971568	0.02311599
1	Deaths	138	North Africa and Middle East	1	Male	27	Age-standardized	444	Lip and oral cavity cancer	102	High alcohol use	3	Rate	1998	0.051339475	0.073066078	0.030341377
1	Deaths	138	North Africa and Middle East	2	Female	27	Age-standardized	444	Lip and oral cavity cancer	102	High alcohol use	3	Rate	1998	0.003167473	0.004647505	0.001995828
1	Deaths	138	North Africa and Middle East	3	Both	27	Age-standardized	444	Lip and oral cavity cancer	102	High alcohol use	3	Rate	1998	0.027466404	0.038984523	0.016534037
1	Deaths	138	North Africa and Middle East	1	Male	27	Age-standardized	444	Lip and oral cavity cancer	102	High alcohol use	2	Percent	1999	0.05465086	0.074401297	0.033869243
1	Deaths	138	North Africa and Middle East	2	Female	27	Age-standardized	444	Lip and oral cavity cancer	102	High alcohol use	2	Percent	1999	0.005637426	0.00804783	0.003517123
1	Deaths	138	North Africa and Middle East	3	Both	27	Age-standardized	444	Lip and oral cavity cancer	102	High alcohol use	2	Percent	1999	0.036744548	0.050181968	0.02308542
1	Deaths	138	North Africa and Middle East	1	Male	27	Age-standardized	444	Lip and oral cavity cancer	102	High alcohol use	3	Rate	1999	0.051194804	0.07207528	0.030392888
1	Deaths	138	North Africa and Middle East	2	Female	27	Age-standardized	444	Lip and oral cavity cancer	102	High alcohol use	3	Rate	1999	0.003119811	0.004545907	0.00197221
1	Deaths	138	North Africa and Middle East	3	Both	27	Age-standardized	444	Lip and oral cavity cancer	102	High alcohol use	3	Rate	1999	0.027359881	0.038446506	0.016390254
1	Deaths	138	North Africa and Middle East	1	Male	27	Age-standardized	444	Lip and oral cavity cancer	102	High alcohol use	2	Percent	2000	0.05433717	0.073629547	0.033411307
1	Deaths	138	North Africa and Middle East	2	Female	27	Age-standardized	444	Lip and oral cavity cancer	102	High alcohol use	2	Percent	2000	0.005501184	0.007819532	0.003487296
1	Deaths	138	North Africa and Middle East	3	Both	27	Age-standardized	444	Lip and oral cavity cancer	102	High alcohol use	2	Percent	2000	0.036484669	0.049872309	0.022798283
1	Deaths	138	North Africa and Middle East	1	Male	27	Age-standardized	444	Lip and oral cavity cancer	102	High alcohol use	3	Rate	2000	0.050612878	0.0722957	0.029538975
1	Deaths	138	North Africa and Middle East	2	Female	27	Age-standardized	444	Lip and oral cavity cancer	102	High alcohol use	3	Rate	2000	0.00302824	0.004390103	0.00188576
1	Deaths	138	North Africa and Middle East	3	Both	27	Age-standardized	444	Lip and oral cavity cancer	102	High alcohol use	3	Rate	2000	0.027022842	0.03844941	0.016055425
1	Deaths	138	North Africa and Middle East	1	Male	27	Age-standardized	444	Lip and oral cavity cancer	102	High alcohol use	2	Percent	2001	0.05371975	0.07231729	0.033098661
1	Deaths	138	North Africa and Middle East	2	Female	27	Age-standardized	444	Lip and oral cavity cancer	102	High alcohol use	2	Percent	2001	0.005286569	0.007599013	0.003294089
1	Deaths	138	North Africa and Middle East	3	Both	27	Age-standardized	444	Lip and oral cavity cancer	102	High alcohol use	2	Percent	2001	0.03586703	0.049297572	0.022347978
1	Deaths	138	North Africa and Middle East	1	Male	27	Age-standardized	444	Lip and oral cavity cancer	102	High alcohol use	3	Rate	2001	0.049422942	0.070496685	0.028976722
1	Deaths	138	North Africa and Middle East	2	Female	27	Age-standardized	444	Lip and oral cavity cancer	102	High alcohol use	3	Rate	2001	0.002912179	0.004209999	0.001805522
1	Deaths	138	North Africa and Middle East	3	Both	27	Age-standardized	444	Lip and oral cavity cancer	102	High alcohol use	3	Rate	2001	0.026372512	0.037438511	0.015876502
1	Deaths	138	North Africa and Middle East	1	Male	27	Age-standardized	444	Lip and oral cavity cancer	102	High alcohol use	2	Percent	2002	0.052868858	0.070682358	0.033027765
1	Deaths	138	North Africa and Middle East	2	Female	27	Age-standardized	444	Lip and oral cavity cancer	102	High alcohol use	2	Percent	2002	0.00496799	0.007117191	0.003088426
1	Deaths	138	North Africa and Middle East	3	Both	27	Age-standardized	444	Lip and oral cavity cancer	102	High alcohol use	2	Percent	2002	0.035074926	0.047621224	0.021619316
1	Deaths	138	North Africa and Middle East	1	Male	27	Age-standardized	444	Lip and oral cavity cancer	102	High alcohol use	3	Rate	2002	0.048222618	0.067626565	0.028796774
1	Deaths	138	North Africa and Middle East	2	Female	27	Age-standardized	444	Lip and oral cavity cancer	102	High alcohol use	3	Rate	2002	0.002748772	0.003977042	0.001662869
1	Deaths	138	North Africa and Middle East	3	Both	27	Age-standardized	444	Lip and oral cavity cancer	102	High alcohol use	3	Rate	2002	0.025696146	0.035838869	0.015785366
1	Deaths	138	North Africa and Middle East	1	Male	27	Age-standardized	444	Lip and oral cavity cancer	102	High alcohol use	2	Percent	2003	0.052064834	0.069887993	0.032796787
1	Deaths	138	North Africa and Middle East	2	Female	27	Age-standardized	444	Lip and oral cavity cancer	102	High alcohol use	2	Percent	2003	0.004598475	0.006574406	0.002806282
1	Deaths	138	North Africa and Middle East	3	Both	27	Age-standardized	444	Lip and oral cavity cancer	102	High alcohol use	2	Percent	2003	0.034341325	0.046805194	0.021782268
1	Deaths	138	North Africa and Middle East	1	Male	27	Age-standardized	444	Lip and oral cavity cancer	102	High alcohol use	3	Rate	2003	0.047296041	0.065025974	0.029132245
1	Deaths	138	North Africa and Middle East	2	Female	27	Age-standardized	444	Lip and oral cavity cancer	102	High alcohol use	3	Rate	2003	0.002557847	0.003691445	0.001531097
1	Deaths	138	North Africa and Middle East	3	Both	27	Age-standardized	444	Lip and oral cavity cancer	102	High alcohol use	3	Rate	2003	0.025150605	0.034641424	0.015688966
1	Deaths	138	North Africa and Middle East	1	Male	27	Age-standardized	444	Lip and oral cavity cancer	102	High alcohol use	2	Percent	2004	0.051285962	0.069089424	0.031957264
1	Deaths	138	North Africa and Middle East	2	Female	27	Age-standardized	444	Lip and oral cavity cancer	102	High alcohol use	2	Percent	2004	0.004272991	0.006133756	0.002626344
1	Deaths	138	North Africa and Middle East	3	Both	27	Age-standardized	444	Lip and oral cavity cancer	102	High alcohol use	2	Percent	2004	0.033492074	0.045727131	0.021342427
1	Deaths	138	North Africa and Middle East	1	Male	27	Age-standardized	444	Lip and oral cavity cancer	102	High alcohol use	3	Rate	2004	0.045582361	0.062390967	0.02828179
1	Deaths	138	North Africa and Middle East	2	Female	27	Age-standardized	444	Lip and oral cavity cancer	102	High alcohol use	3	Rate	2004	0.002380875	0.003400132	0.001445497
1	Deaths	138	North Africa and Middle East	3	Both	27	Age-standardized	444	Lip and oral cavity cancer	102	High alcohol use	3	Rate	2004	0.024214815	0.032961673	0.015200511
1	Deaths	138	North Africa and Middle East	1	Male	27	Age-standardized	444	Lip and oral cavity cancer	102	High alcohol use	2	Percent	2005	0.050962793	0.068293211	0.032254115
1	Deaths	138	North Africa and Middle East	2	Female	27	Age-standardized	444	Lip and oral cavity cancer	102	High alcohol use	2	Percent	2005	0.004079371	0.005789346	0.002515883
1	Deaths	138	North Africa and Middle East	3	Both	27	Age-standardized	444	Lip and oral cavity cancer	102	High alcohol use	2	Percent	2005	0.033049611	0.04519151	0.021199383
1	Deaths	138	North Africa and Middle East	1	Male	27	Age-standardized	444	Lip and oral cavity cancer	102	High alcohol use	3	Rate	2005	0.045005056	0.061469002	0.027704144
1	Deaths	138	North Africa and Middle East	2	Female	27	Age-standardized	444	Lip and oral cavity cancer	102	High alcohol use	3	Rate	2005	0.002293941	0.003346251	0.001387544
1	Deaths	138	North Africa and Middle East	3	Both	27	Age-standardized	444	Lip and oral cavity cancer	102	High alcohol use	3	Rate	2005	0.023887902	0.032389196	0.014867891
1	Deaths	138	North Africa and Middle East	1	Male	27	Age-standardized	444	Lip and oral cavity cancer	102	High alcohol use	2	Percent	2006	0.050998589	0.069018399	0.032441471
1	Deaths	138	North Africa and Middle East	2	Female	27	Age-standardized	444	Lip and oral cavity cancer	102	High alcohol use	2	Percent	2006	0.003970308	0.005706982	0.002442017
1	Deaths	138	North Africa and Middle East	3	Both	27	Age-standardized	444	Lip and oral cavity cancer	102	High alcohol use	2	Percent	2006	0.032933016	0.04457403	0.021236794
1	Deaths	138	North Africa and Middle East	1	Male	27	Age-standardized	444	Lip and oral cavity cancer	102	High alcohol use	3	Rate	2006	0.044798022	0.061129107	0.027653891
1	Deaths	138	North Africa and Middle East	2	Female	27	Age-standardized	444	Lip and oral cavity cancer	102	High alcohol use	3	Rate	2006	0.002239046	0.003247249	0.001339651
1	Deaths	138	North Africa and Middle East	3	Both	27	Age-standardized	444	Lip and oral cavity cancer	102	High alcohol use	3	Rate	2006	0.02375415	0.03230823	0.014840645
1	Deaths	138	North Africa and Middle East	1	Male	27	Age-standardized	444	Lip and oral cavity cancer	102	High alcohol use	2	Percent	2007	0.051086317	0.068787897	0.032849475
1	Deaths	138	North Africa and Middle East	2	Female	27	Age-standardized	444	Lip and oral cavity cancer	102	High alcohol use	2	Percent	2007	0.003912316	0.005572404	0.002406453
1	Deaths	138	North Africa and Middle East	3	Both	27	Age-standardized	444	Lip and oral cavity cancer	102	High alcohol use	2	Percent	2007	0.032892439	0.045263578	0.021203397
1	Deaths	138	North Africa and Middle East	1	Male	27	Age-standardized	444	Lip and oral cavity cancer	102	High alcohol use	3	Rate	2007	0.04477544	0.060412868	0.027855958
1	Deaths	138	North Africa and Middle East	2	Female	27	Age-standardized	444	Lip and oral cavity cancer	102	High alcohol use	3	Rate	2007	0.002214732	0.003177297	0.001329252
1	Deaths	138	North Africa and Middle East	3	Both	27	Age-standardized	444	Lip and oral cavity cancer	102	High alcohol use	3	Rate	2007	0.023728289	0.03196142	0.014903737
1	Deaths	138	North Africa and Middle East	1	Male	27	Age-standardized	444	Lip and oral cavity cancer	102	High alcohol use	2	Percent	2008	0.051418839	0.069482517	0.032918041
1	Deaths	138	North Africa and Middle East	2	Female	27	Age-standardized	444	Lip and oral cavity cancer	102	High alcohol use	2	Percent	2008	0.003893348	0.00556681	0.002465348
1	Deaths	138	North Africa and Middle East	3	Both	27	Age-standardized	444	Lip and oral cavity cancer	102	High alcohol use	2	Percent	2008	0.032974076	0.045263636	0.021009142
1	Deaths	138	North Africa and Middle East	1	Male	27	Age-standardized	444	Lip and oral cavity cancer	102	High alcohol use	3	Rate	2008	0.045156669	0.060649799	0.027655171
1	Deaths	138	North Africa and Middle East	2	Female	27	Age-standardized	444	Lip and oral cavity cancer	102	High alcohol use	3	Rate	2008	0.002229755	0.003212112	0.001398271
1	Deaths	138	North Africa and Middle East	3	Both	27	Age-standardized	444	Lip and oral cavity cancer	102	High alcohol use	3	Rate	2008	0.02393253	0.032183623	0.014823385
1	Deaths	138	North Africa and Middle East	1	Male	27	Age-standardized	444	Lip and oral cavity cancer	102	High alcohol use	2	Percent	2009	0.05164146	0.070730431	0.032941715
1	Deaths	138	North Africa and Middle East	2	Female	27	Age-standardized	444	Lip and oral cavity cancer	102	High alcohol use	2	Percent	2009	0.003899357	0.005626559	0.002468496
1	Deaths	138	North Africa and Middle East	3	Both	27	Age-standardized	444	Lip and oral cavity cancer	102	High alcohol use	2	Percent	2009	0.032911548	0.045675691	0.021121035
1	Deaths	138	North Africa and Middle East	1	Male	27	Age-standardized	444	Lip and oral cavity cancer	102	High alcohol use	3	Rate	2009	0.045340719	0.060875364	0.028059549
1	Deaths	138	North Africa and Middle East	2	Female	27	Age-standardized	444	Lip and oral cavity cancer	102	High alcohol use	3	Rate	2009	0.002270788	0.003317279	0.001432236
1	Deaths	138	North Africa and Middle East	3	Both	27	Age-standardized	444	Lip and oral cavity cancer	102	High alcohol use	3	Rate	2009	0.024052003	0.03219705	0.015072141
1	Deaths	138	North Africa and Middle East	1	Male	27	Age-standardized	444	Lip and oral cavity cancer	102	High alcohol use	2	Percent	2010	0.051267665	0.070789462	0.032643774
1	Deaths	138	North Africa and Middle East	2	Female	27	Age-standardized	444	Lip and oral cavity cancer	102	High alcohol use	2	Percent	2010	0.003855009	0.005522446	0.00245598
1	Deaths	138	North Africa and Middle East	3	Both	27	Age-standardized	444	Lip and oral cavity cancer	102	High alcohol use	2	Percent	2010	0.032596333	0.045106544	0.021124104
1	Deaths	138	North Africa and Middle East	1	Male	27	Age-standardized	444	Lip and oral cavity cancer	102	High alcohol use	3	Rate	2010	0.044550246	0.059816187	0.027735148
1	Deaths	138	North Africa and Middle East	2	Female	27	Age-standardized	444	Lip and oral cavity cancer	102	High alcohol use	3	Rate	2010	0.00223966	0.003181834	0.001433116
1	Deaths	138	North Africa and Middle East	3	Both	27	Age-standardized	444	Lip and oral cavity cancer	102	High alcohol use	3	Rate	2010	0.023646284	0.031593911	0.014826125
1	Deaths	138	North Africa and Middle East	1	Male	27	Age-standardized	444	Lip and oral cavity cancer	102	High alcohol use	2	Percent	2011	0.050394144	0.068723397	0.03191853
1	Deaths	138	North Africa and Middle East	2	Female	27	Age-standardized	444	Lip and oral cavity cancer	102	High alcohol use	2	Percent	2011	0.003817783	0.00545974	0.002444548
1	Deaths	138	North Africa and Middle East	3	Both	27	Age-standardized	444	Lip and oral cavity cancer	102	High alcohol use	2	Percent	2011	0.031974079	0.043697929	0.020384864
1	Deaths	138	North Africa and Middle East	1	Male	27	Age-standardized	444	Lip and oral cavity cancer	102	High alcohol use	3	Rate	2011	0.043273785	0.057167779	0.027246615
1	Deaths	138	North Africa and Middle East	2	Female	27	Age-standardized	444	Lip and oral cavity cancer	102	High alcohol use	3	Rate	2011	0.002209377	0.003133851	0.001422945
1	Deaths	138	North Africa and Middle East	3	Both	27	Age-standardized	444	Lip and oral cavity cancer	102	High alcohol use	3	Rate	2011	0.022993974	0.030414384	0.014619203
1	Deaths	138	North Africa and Middle East	1	Male	27	Age-standardized	444	Lip and oral cavity cancer	102	High alcohol use	2	Percent	2012	0.049392859	0.067068203	0.031373737
1	Deaths	138	North Africa and Middle East	2	Female	27	Age-standardized	444	Lip and oral cavity cancer	102	High alcohol use	2	Percent	2012	0.00375154	0.00528478	0.002401903
1	Deaths	138	North Africa and Middle East	3	Both	27	Age-standardized	444	Lip and oral cavity cancer	102	High alcohol use	2	Percent	2012	0.031228639	0.04253771	0.019956428
1	Deaths	138	North Africa and Middle East	1	Male	27	Age-standardized	444	Lip and oral cavity cancer	102	High alcohol use	3	Rate	2012	0.042317592	0.056539544	0.026518677
1	Deaths	138	North Africa and Middle East	2	Female	27	Age-standardized	444	Lip and oral cavity cancer	102	High alcohol use	3	Rate	2012	0.002189787	0.003074737	0.001379031
1	Deaths	138	North Africa and Middle East	3	Both	27	Age-standardized	444	Lip and oral cavity cancer	102	High alcohol use	3	Rate	2012	0.022511591	0.030125508	0.014268832
1	Deaths	138	North Africa and Middle East	1	Male	27	Age-standardized	444	Lip and oral cavity cancer	102	High alcohol use	2	Percent	2013	0.048507073	0.065777001	0.030641589
1	Deaths	138	North Africa and Middle East	2	Female	27	Age-standardized	444	Lip and oral cavity cancer	102	High alcohol use	2	Percent	2013	0.003719973	0.005272671	0.002341072
1	Deaths	138	North Africa and Middle East	3	Both	27	Age-standardized	444	Lip and oral cavity cancer	102	High alcohol use	2	Percent	2013	0.030556173	0.04149104	0.019371945
1	Deaths	138	North Africa and Middle East	1	Male	27	Age-standardized	444	Lip and oral cavity cancer	102	High alcohol use	3	Rate	2013	0.041933817	0.056405654	0.02593542
1	Deaths	138	North Africa and Middle East	2	Female	27	Age-standardized	444	Lip and oral cavity cancer	102	High alcohol use	3	Rate	2013	0.002217282	0.003100937	0.001393968
1	Deaths	138	North Africa and Middle East	3	Both	27	Age-standardized	444	Lip and oral cavity cancer	102	High alcohol use	3	Rate	2013	0.022346973	0.029952708	0.014037883
1	Deaths	138	North Africa and Middle East	1	Male	27	Age-standardized	444	Lip and oral cavity cancer	102	High alcohol use	2	Percent	2014	0.047710393	0.064480853	0.03013006
1	Deaths	138	North Africa and Middle East	2	Female	27	Age-standardized	444	Lip and oral cavity cancer	102	High alcohol use	2	Percent	2014	0.003671601	0.005243546	0.002299091
1	Deaths	138	North Africa and Middle East	3	Both	27	Age-standardized	444	Lip and oral cavity cancer	102	High alcohol use	2	Percent	2014	0.029801868	0.040192851	0.018940102
1	Deaths	138	North Africa and Middle East	1	Male	27	Age-standardized	444	Lip and oral cavity cancer	102	High alcohol use	3	Rate	2014	0.041187915	0.055171304	0.025500902
1	Deaths	138	North Africa and Middle East	2	Female	27	Age-standardized	444	Lip and oral cavity cancer	102	High alcohol use	3	Rate	2014	0.002240948	0.003192316	0.00140193
1	Deaths	138	North Africa and Middle East	3	Both	27	Age-standardized	444	Lip and oral cavity cancer	102	High alcohol use	3	Rate	2014	0.021998894	0.029456044	0.013770134
1	Deaths	138	North Africa and Middle East	1	Male	27	Age-standardized	444	Lip and oral cavity cancer	102	High alcohol use	2	Percent	2015	0.047172529	0.063664449	0.029291018
1	Deaths	138	North Africa and Middle East	2	Female	27	Age-standardized	444	Lip and oral cavity cancer	102	High alcohol use	2	Percent	2015	0.003639181	0.005187487	0.002279112
1	Deaths	138	North Africa and Middle East	3	Both	27	Age-standardized	444	Lip and oral cavity cancer	102	High alcohol use	2	Percent	2015	0.029339934	0.039392986	0.018372969
1	Deaths	138	North Africa and Middle East	1	Male	27	Age-standardized	444	Lip and oral cavity cancer	102	High alcohol use	3	Rate	2015	0.040822791	0.054873385	0.025109406
1	Deaths	138	North Africa and Middle East	2	Female	27	Age-standardized	444	Lip and oral cavity cancer	102	High alcohol use	3	Rate	2015	0.00225824	0.003286885	0.001405689
1	Deaths	138	North Africa and Middle East	3	Both	27	Age-standardized	444	Lip and oral cavity cancer	102	High alcohol use	3	Rate	2015	0.021845798	0.029257516	0.013625833
1	Deaths	138	North Africa and Middle East	1	Male	27	Age-standardized	444	Lip and oral cavity cancer	102	High alcohol use	2	Percent	2016	0.046958733	0.063386222	0.028906425
1	Deaths	138	North Africa and Middle East	2	Female	27	Age-standardized	444	Lip and oral cavity cancer	102	High alcohol use	2	Percent	2016	0.003627227	0.00520692	0.002242955
1	Deaths	138	North Africa and Middle East	3	Both	27	Age-standardized	444	Lip and oral cavity cancer	102	High alcohol use	2	Percent	2016	0.029141935	0.039499329	0.018099018
1	Deaths	138	North Africa and Middle East	1	Male	27	Age-standardized	444	Lip and oral cavity cancer	102	High alcohol use	3	Rate	2016	0.04033763	0.054398503	0.025159905
1	Deaths	138	North Africa and Middle East	2	Female	27	Age-standardized	444	Lip and oral cavity cancer	102	High alcohol use	3	Rate	2016	0.002252174	0.003272254	0.001396425
1	Deaths	138	North Africa and Middle East	3	Both	27	Age-standardized	444	Lip and oral cavity cancer	102	High alcohol use	3	Rate	2016	0.021618029	0.029185204	0.013553162
1	Deaths	138	North Africa and Middle East	1	Male	27	Age-standardized	444	Lip and oral cavity cancer	102	High alcohol use	2	Percent	2017	0.046863153	0.06419738	0.029012169
1	Deaths	138	North Africa and Middle East	2	Female	27	Age-standardized	444	Lip and oral cavity cancer	102	High alcohol use	2	Percent	2017	0.003605956	0.005201263	0.002224052
1	Deaths	138	North Africa and Middle East	3	Both	27	Age-standardized	444	Lip and oral cavity cancer	102	High alcohol use	2	Percent	2017	0.029169506	0.039839722	0.018255218
1	Deaths	138	North Africa and Middle East	1	Male	27	Age-standardized	444	Lip and oral cavity cancer	102	High alcohol use	3	Rate	2017	0.039844933	0.054325179	0.02516425
1	Deaths	138	North Africa and Middle East	2	Female	27	Age-standardized	444	Lip and oral cavity cancer	102	High alcohol use	3	Rate	2017	0.002201828	0.003191151	0.001349999
1	Deaths	138	North Africa and Middle East	3	Both	27	Age-standardized	444	Lip and oral cavity cancer	102	High alcohol use	3	Rate	2017	0.021367239	0.02903246	0.013537161
1	Deaths	138	North Africa and Middle East	1	Male	27	Age-standardized	444	Lip and oral cavity cancer	102	High alcohol use	2	Percent	2018	0.046741433	0.064702299	0.028839776
1	Deaths	138	North Africa and Middle East	2	Female	27	Age-standardized	444	Lip and oral cavity cancer	102	High alcohol use	2	Percent	2018	0.003557468	0.005184348	0.002191719
1	Deaths	138	North Africa and Middle East	3	Both	27	Age-standardized	444	Lip and oral cavity cancer	102	High alcohol use	2	Percent	2018	0.0291685	0.040081722	0.018179165
1	Deaths	138	North Africa and Middle East	1	Male	27	Age-standardized	444	Lip and oral cavity cancer	102	High alcohol use	3	Rate	2018	0.039439636	0.054949843	0.024348279
1	Deaths	138	North Africa and Middle East	2	Female	27	Age-standardized	444	Lip and oral cavity cancer	102	High alcohol use	3	Rate	2018	0.002143445	0.003094385	0.001324574
1	Deaths	138	North Africa and Middle East	3	Both	27	Age-standardized	444	Lip and oral cavity cancer	102	High alcohol use	3	Rate	2018	0.021159997	0.029352736	0.013221264
1	Deaths	138	North Africa and Middle East	1	Male	27	Age-standardized	444	Lip and oral cavity cancer	102	High alcohol use	2	Percent	2019	0.046756439	0.06463575	0.029403485
1	Deaths	138	North Africa and Middle East	2	Female	27	Age-standardized	444	Lip and oral cavity cancer	102	High alcohol use	2	Percent	2019	0.003538858	0.005221936	0.002152972
1	Deaths	138	North Africa and Middle East	3	Both	27	Age-standardized	444	Lip and oral cavity cancer	102	High alcohol use	2	Percent	2019	0.029231703	0.040349424	0.018627743
1	Deaths	138	North Africa and Middle East	1	Male	27	Age-standardized	444	Lip and oral cavity cancer	102	High alcohol use	3	Rate	2019	0.039459479	0.055275426	0.024278229
1	Deaths	138	North Africa and Middle East	2	Female	27	Age-standardized	444	Lip and oral cavity cancer	102	High alcohol use	3	Rate	2019	0.002125415	0.003107353	0.001303461
1	Deaths	138	North Africa and Middle East	3	Both	27	Age-standardized	444	Lip and oral cavity cancer	102	High alcohol use	3	Rate	2019	0.021183782	0.029565013	0.013197456
1	Deaths	138	North Africa and Middle East	1	Male	27	Age-standardized	444	Lip and oral cavity cancer	102	High alcohol use	2	Percent	2020	0.046161794	0.064092769	0.028981441
1	Deaths	138	North Africa and Middle East	2	Female	27	Age-standardized	444	Lip and oral cavity cancer	102	High alcohol use	2	Percent	2020	0.003548029	0.005182996	0.002181459
1	Deaths	138	North Africa and Middle East	3	Both	27	Age-standardized	444	Lip and oral cavity cancer	102	High alcohol use	2	Percent	2020	0.028825194	0.039766373	0.018200932
1	Deaths	138	North Africa and Middle East	1	Male	27	Age-standardized	444	Lip and oral cavity cancer	102	High alcohol use	3	Rate	2020	0.03850837	0.053191923	0.023422902
1	Deaths	138	North Africa and Middle East	2	Female	27	Age-standardized	444	Lip and oral cavity cancer	102	High alcohol use	3	Rate	2020	0.002116304	0.003115346	0.001295786
1	Deaths	138	North Africa and Middle East	3	Both	27	Age-standardized	444	Lip and oral cavity cancer	102	High alcohol use	3	Rate	2020	0.020685345	0.028517647	0.012684286
1	Deaths	138	North Africa and Middle East	1	Male	27	Age-standardized	444	Lip and oral cavity cancer	102	High alcohol use	2	Percent	2021	0.046274509	0.063731046	0.028878222
1	Deaths	138	North Africa and Middle East	2	Female	27	Age-standardized	444	Lip and oral cavity cancer	102	High alcohol use	2	Percent	2021	0.00354742	0.005224999	0.002184436
1	Deaths	138	North Africa and Middle East	3	Both	27	Age-standardized	444	Lip and oral cavity cancer	102	High alcohol use	2	Percent	2021	0.028914918	0.039228126	0.01818607
1	Deaths	138	North Africa and Middle East	1	Male	27	Age-standardized	444	Lip and oral cavity cancer	102	High alcohol use	3	Rate	2021	0.038524006	0.053770588	0.023120655
1	Deaths	138	North Africa and Middle East	2	Female	27	Age-standardized	444	Lip and oral cavity cancer	102	High alcohol use	3	Rate	2021	0.002099305	0.003106001	0.001280645
1	Deaths	138	North Africa and Middle East	3	Both	27	Age-standardized	444	Lip and oral cavity cancer	102	High alcohol use	3	Rate	2021	0.020652044	0.028978373	0.012499877
1	Deaths	158	South Asia	1	Male	27	Age-standardized	444	Lip and oral cavity cancer	99	Smoking	2	Percent	1990	0.36298253	0.455339711	0.261700019
1	Deaths	158	South Asia	2	Female	27	Age-standardized	444	Lip and oral cavity cancer	99	Smoking	2	Percent	1990	0.058060819	0.083886105	0.035805253
1	Deaths	158	South Asia	3	Both	27	Age-standardized	444	Lip and oral cavity cancer	99	Smoking	2	Percent	1990	0.257628285	0.32738803	0.183014948
1	Deaths	158	South Asia	1	Male	27	Age-standardized	444	Lip and oral cavity cancer	99	Smoking	3	Rate	1990	2.826521313	3.763224636	1.969620933
1	Deaths	158	South Asia	2	Female	27	Age-standardized	444	Lip and oral cavity cancer	99	Smoking	3	Rate	1990	0.258973761	0.384381008	0.159416359
1	Deaths	158	South Asia	3	Both	27	Age-standardized	444	Lip and oral cavity cancer	99	Smoking	3	Rate	1990	1.598136007	2.120754492	1.11426667
1	Deaths	158	South Asia	1	Male	27	Age-standardized	444	Lip and oral cavity cancer	99	Smoking	2	Percent	1991	0.359311637	0.451164948	0.258625932
1	Deaths	158	South Asia	2	Female	27	Age-standardized	444	Lip and oral cavity cancer	99	Smoking	2	Percent	1991	0.057700381	0.083280286	0.035788837
1	Deaths	158	South Asia	3	Both	27	Age-standardized	444	Lip and oral cavity cancer	99	Smoking	2	Percent	1991	0.254837964	0.32466771	0.182778731
1	Deaths	158	South Asia	1	Male	27	Age-standardized	444	Lip and oral cavity cancer	99	Smoking	3	Rate	1991	2.784638976	3.690312234	1.927550951
1	Deaths	158	South Asia	2	Female	27	Age-standardized	444	Lip and oral cavity cancer	99	Smoking	3	Rate	1991	0.256783407	0.385128087	0.155012725
1	Deaths	158	South Asia	3	Both	27	Age-standardized	444	Lip and oral cavity cancer	99	Smoking	3	Rate	1991	1.57391565	2.075494755	1.083347177
1	Deaths	158	South Asia	1	Male	27	Age-standardized	444	Lip and oral cavity cancer	99	Smoking	2	Percent	1992	0.35604	0.44661482	0.254788508
1	Deaths	158	South Asia	2	Female	27	Age-standardized	444	Lip and oral cavity cancer	99	Smoking	2	Percent	1992	0.057559628	0.08290366	0.035445117
1	Deaths	158	South Asia	3	Both	27	Age-standardized	444	Lip and oral cavity cancer	99	Smoking	2	Percent	1992	0.251396924	0.322402206	0.178671713
1	Deaths	158	South Asia	1	Male	27	Age-standardized	444	Lip and oral cavity cancer	99	Smoking	3	Rate	1992	2.767630204	3.638908895	1.916836787
1	Deaths	158	South Asia	2	Female	27	Age-standardized	444	Lip and oral cavity cancer	99	Smoking	3	Rate	1992	0.26113704	0.389207723	0.160967996
1	Deaths	158	South Asia	3	Both	27	Age-standardized	444	Lip and oral cavity cancer	99	Smoking	3	Rate	1992	1.565897901	2.078743285	1.086865745
1	Deaths	158	South Asia	1	Male	27	Age-standardized	444	Lip and oral cavity cancer	99	Smoking	2	Percent	1993	0.352912012	0.443576205	0.253054277
1	Deaths	158	South Asia	2	Female	27	Age-standardized	444	Lip and oral cavity cancer	99	Smoking	2	Percent	1993	0.057514775	0.082011353	0.035439318
1	Deaths	158	South Asia	3	Both	27	Age-standardized	444	Lip and oral cavity cancer	99	Smoking	2	Percent	1993	0.249183006	0.315906105	0.177009353
1	Deaths	158	South Asia	1	Male	27	Age-standardized	444	Lip and oral cavity cancer	99	Smoking	3	Rate	1993	2.755339118	3.607119349	1.892261863
1	Deaths	158	South Asia	2	Female	27	Age-standardized	444	Lip and oral cavity cancer	99	Smoking	3	Rate	1993	0.262173535	0.393948844	0.160508037
1	Deaths	158	South Asia	3	Both	27	Age-standardized	444	Lip and oral cavity cancer	99	Smoking	3	Rate	1993	1.558451852	2.060866853	1.069515746
1	Deaths	158	South Asia	1	Male	27	Age-standardized	444	Lip and oral cavity cancer	99	Smoking	2	Percent	1994	0.350424538	0.443235373	0.250512775
1	Deaths	158	South Asia	2	Female	27	Age-standardized	444	Lip and oral cavity cancer	99	Smoking	2	Percent	1994	0.057783505	0.083324004	0.035728556
1	Deaths	158	South Asia	3	Both	27	Age-standardized	444	Lip and oral cavity cancer	99	Smoking	2	Percent	1994	0.246695521	0.316354247	0.174467204
1	Deaths	158	South Asia	1	Male	27	Age-standardized	444	Lip and oral cavity cancer	99	Smoking	3	Rate	1994	2.823172883	3.698516867	1.934354453
1	Deaths	158	South Asia	2	Female	27	Age-standardized	444	Lip and oral cavity cancer	99	Smoking	3	Rate	1994	0.274419019	0.403436325	0.163753985
1	Deaths	158	South Asia	3	Both	27	Age-standardized	444	Lip and oral cavity cancer	99	Smoking	3	Rate	1994	1.596806084	2.09485451	1.092392976
1	Deaths	158	South Asia	1	Male	27	Age-standardized	444	Lip and oral cavity cancer	99	Smoking	2	Percent	1995	0.347287715	0.439831429	0.249500004
1	Deaths	158	South Asia	2	Female	27	Age-standardized	444	Lip and oral cavity cancer	99	Smoking	2	Percent	1995	0.058023505	0.083219935	0.035381838
1	Deaths	158	South Asia	3	Both	27	Age-standardized	444	Lip and oral cavity cancer	99	Smoking	2	Percent	1995	0.243087571	0.313451283	0.17199563
1	Deaths	158	South Asia	1	Male	27	Age-standardized	444	Lip and oral cavity cancer	99	Smoking	3	Rate	1995	2.826258527	3.673581143	1.974907844
1	Deaths	158	South Asia	2	Female	27	Age-standardized	444	Lip and oral cavity cancer	99	Smoking	3	Rate	1995	0.284630434	0.415860253	0.171107335
1	Deaths	158	South Asia	3	Both	27	Age-standardized	444	Lip and oral cavity cancer	99	Smoking	3	Rate	1995	1.601040278	2.090835689	1.120039047
1	Deaths	158	South Asia	1	Male	27	Age-standardized	444	Lip and oral cavity cancer	99	Smoking	2	Percent	1996	0.343665717	0.434190977	0.24635826
1	Deaths	158	South Asia	2	Female	27	Age-standardized	444	Lip and oral cavity cancer	99	Smoking	2	Percent	1996	0.057750798	0.083531636	0.035218377
1	Deaths	158	South Asia	3	Both	27	Age-standardized	444	Lip and oral cavity cancer	99	Smoking	2	Percent	1996	0.240682601	0.310896384	0.169460183
1	Deaths	158	South Asia	1	Male	27	Age-standardized	444	Lip and oral cavity cancer	99	Smoking	3	Rate	1996	2.789477434	3.674265284	1.942943156
1	Deaths	158	South Asia	2	Female	27	Age-standardized	444	Lip and oral cavity cancer	99	Smoking	3	Rate	1996	0.281726025	0.411429988	0.170061427
1	Deaths	158	South Asia	3	Both	27	Age-standardized	444	Lip and oral cavity cancer	99	Smoking	3	Rate	1996	1.578267118	2.10127019	1.102951308
1	Deaths	158	South Asia	1	Male	27	Age-standardized	444	Lip and oral cavity cancer	99	Smoking	2	Percent	1997	0.339728213	0.432260043	0.242266733
1	Deaths	158	South Asia	2	Female	27	Age-standardized	444	Lip and oral cavity cancer	99	Smoking	2	Percent	1997	0.057466644	0.082889081	0.035823154
1	Deaths	158	South Asia	3	Both	27	Age-standardized	444	Lip and oral cavity cancer	99	Smoking	2	Percent	1997	0.238762033	0.304992821	0.168153065
1	Deaths	158	South Asia	1	Male	27	Age-standardized	444	Lip and oral cavity cancer	99	Smoking	3	Rate	1997	2.767007606	3.582534977	1.942850606
1	Deaths	158	South Asia	2	Female	27	Age-standardized	444	Lip and oral cavity cancer	99	Smoking	3	Rate	1997	0.276604772	0.409035894	0.167631215
1	Deaths	158	South Asia	3	Both	27	Age-standardized	444	Lip and oral cavity cancer	99	Smoking	3	Rate	1997	1.560331193	2.024271659	1.096388952
1	Deaths	158	South Asia	1	Male	27	Age-standardized	444	Lip and oral cavity cancer	99	Smoking	2	Percent	1998	0.335880403	0.428478798	0.238722886
1	Deaths	158	South Asia	2	Female	27	Age-standardized	444	Lip and oral cavity cancer	99	Smoking	2	Percent	1998	0.057543297	0.083560542	0.035769746
1	Deaths	158	South Asia	3	Both	27	Age-standardized	444	Lip and oral cavity cancer	99	Smoking	2	Percent	1998	0.235880447	0.304735502	0.16599951
1	Deaths	158	South Asia	1	Male	27	Age-standardized	444	Lip and oral cavity cancer	99	Smoking	3	Rate	1998	2.734355262	3.570952749	1.90454025
1	Deaths	158	South Asia	2	Female	27	Age-standardized	444	Lip and oral cavity cancer	99	Smoking	3	Rate	1998	0.276122009	0.405082013	0.169043337
1	Deaths	158	South Asia	3	Both	27	Age-standardized	444	Lip and oral cavity cancer	99	Smoking	3	Rate	1998	1.537954885	2.000639779	1.074949098
1	Deaths	158	South Asia	1	Male	27	Age-standardized	444	Lip and oral cavity cancer	99	Smoking	2	Percent	1999	0.331861571	0.422005494	0.237805325
1	Deaths	158	South Asia	2	Female	27	Age-standardized	444	Lip and oral cavity cancer	99	Smoking	2	Percent	1999	0.057098027	0.081468948	0.035361745
1	Deaths	158	South Asia	3	Both	27	Age-standardized	444	Lip and oral cavity cancer	99	Smoking	2	Percent	1999	0.23296404	0.300699336	0.164366181
1	Deaths	158	South Asia	1	Male	27	Age-standardized	444	Lip and oral cavity cancer	99	Smoking	3	Rate	1999	2.672645817	3.487014619	1.835306289
1	Deaths	158	South Asia	2	Female	27	Age-standardized	444	Lip and oral cavity cancer	99	Smoking	3	Rate	1999	0.269417496	0.391898927	0.166007741
1	Deaths	158	South Asia	3	Both	27	Age-standardized	444	Lip and oral cavity cancer	99	Smoking	3	Rate	1999	1.498049988	1.971065809	1.031733118
1	Deaths	158	South Asia	1	Male	27	Age-standardized	444	Lip and oral cavity cancer	99	Smoking	2	Percent	2000	0.328366621	0.419992147	0.233303437
1	Deaths	158	South Asia	2	Female	27	Age-standardized	444	Lip and oral cavity cancer	99	Smoking	2	Percent	2000	0.056829874	0.080961107	0.035477742
1	Deaths	158	South Asia	3	Both	27	Age-standardized	444	Lip and oral cavity cancer	99	Smoking	2	Percent	2000	0.230861466	0.299045272	0.161971472
1	Deaths	158	South Asia	1	Male	27	Age-standardized	444	Lip and oral cavity cancer	99	Smoking	3	Rate	2000	2.645004533	3.393329589	1.831950409
1	Deaths	158	South Asia	2	Female	27	Age-standardized	444	Lip and oral cavity cancer	99	Smoking	3	Rate	2000	0.264825996	0.387150825	0.164040556
1	Deaths	158	South Asia	3	Both	27	Age-standardized	444	Lip and oral cavity cancer	99	Smoking	3	Rate	2000	1.476670384	1.914706643	1.031136066
1	Deaths	158	South Asia	1	Male	27	Age-standardized	444	Lip and oral cavity cancer	99	Smoking	2	Percent	2001	0.325454168	0.416179971	0.232103191
1	Deaths	158	South Asia	2	Female	27	Age-standardized	444	Lip and oral cavity cancer	99	Smoking	2	Percent	2001	0.056933566	0.080346491	0.035540127
1	Deaths	158	South Asia	3	Both	27	Age-standardized	444	Lip and oral cavity cancer	99	Smoking	2	Percent	2001	0.228572079	0.294892301	0.161487134
1	Deaths	158	South Asia	1	Male	27	Age-standardized	444	Lip and oral cavity cancer	99	Smoking	3	Rate	2001	2.62185791	3.3933393	1.849575144
1	Deaths	158	South Asia	2	Female	27	Age-standardized	444	Lip and oral cavity cancer	99	Smoking	3	Rate	2001	0.264744227	0.386205813	0.161512054
1	Deaths	158	South Asia	3	Both	27	Age-standardized	444	Lip and oral cavity cancer	99	Smoking	3	Rate	2001	1.459329686	1.881726703	1.023389999
1	Deaths	158	South Asia	1	Male	27	Age-standardized	444	Lip and oral cavity cancer	99	Smoking	2	Percent	2002	0.322730535	0.410651214	0.229425757
1	Deaths	158	South Asia	2	Female	27	Age-standardized	444	Lip and oral cavity cancer	99	Smoking	2	Percent	2002	0.057033911	0.080632683	0.035832898
1	Deaths	158	South Asia	3	Both	27	Age-standardized	444	Lip and oral cavity cancer	99	Smoking	2	Percent	2002	0.225910734	0.292670175	0.158514877
1	Deaths	158	South Asia	1	Male	27	Age-standardized	444	Lip and oral cavity cancer	99	Smoking	3	Rate	2002	2.585150258	3.365919614	1.796967568
1	Deaths	158	South Asia	2	Female	27	Age-standardized	444	Lip and oral cavity cancer	99	Smoking	3	Rate	2002	0.265501315	0.391624363	0.167045555
1	Deaths	158	South Asia	3	Both	27	Age-standardized	444	Lip and oral cavity cancer	99	Smoking	3	Rate	2002	1.436473225	1.875894731	1.002648508
1	Deaths	158	South Asia	1	Male	27	Age-standardized	444	Lip and oral cavity cancer	99	Smoking	2	Percent	2003	0.320186255	0.409183316	0.227922407
1	Deaths	158	South Asia	2	Female	27	Age-standardized	444	Lip and oral cavity cancer	99	Smoking	2	Percent	2003	0.057501756	0.082238139	0.035834269
1	Deaths	158	South Asia	3	Both	27	Age-standardized	444	Lip and oral cavity cancer	99	Smoking	2	Percent	2003	0.224016308	0.287770082	0.1574211
1	Deaths	158	South Asia	1	Male	27	Age-standardized	444	Lip and oral cavity cancer	99	Smoking	3	Rate	2003	2.568547309	3.32910377	1.781124621
1	Deaths	158	South Asia	2	Female	27	Age-standardized	444	Lip and oral cavity cancer	99	Smoking	3	Rate	2003	0.267850929	0.391576528	0.168923004
1	Deaths	158	South Asia	3	Both	27	Age-standardized	444	Lip and oral cavity cancer	99	Smoking	3	Rate	2003	1.424919874	1.845329314	0.99206006
1	Deaths	158	South Asia	1	Male	27	Age-standardized	444	Lip and oral cavity cancer	99	Smoking	2	Percent	2004	0.317459858	0.405293266	0.224488309
1	Deaths	158	South Asia	2	Female	27	Age-standardized	444	Lip and oral cavity cancer	99	Smoking	2	Percent	2004	0.057999947	0.083238869	0.036792578
1	Deaths	158	South Asia	3	Both	27	Age-standardized	444	Lip and oral cavity cancer	99	Smoking	2	Percent	2004	0.222619553	0.29011025	0.156628386
1	Deaths	158	South Asia	1	Male	27	Age-standardized	444	Lip and oral cavity cancer	99	Smoking	3	Rate	2004	2.538456687	3.300746521	1.740150415
1	Deaths	158	South Asia	2	Female	27	Age-standardized	444	Lip and oral cavity cancer	99	Smoking	3	Rate	2004	0.266446636	0.387683331	0.168745217
1	Deaths	158	South Asia	3	Both	27	Age-standardized	444	Lip and oral cavity cancer	99	Smoking	3	Rate	2004	1.405006814	1.841654532	0.957789344
1	Deaths	158	South Asia	1	Male	27	Age-standardized	444	Lip and oral cavity cancer	99	Smoking	2	Percent	2005	0.314247151	0.401195892	0.223129597
1	Deaths	158	South Asia	2	Female	27	Age-standardized	444	Lip and oral cavity cancer	99	Smoking	2	Percent	2005	0.05785062	0.083906977	0.036511976
1	Deaths	158	South Asia	3	Both	27	Age-standardized	444	Lip and oral cavity cancer	99	Smoking	2	Percent	2005	0.219530322	0.286144872	0.153541535
1	Deaths	158	South Asia	1	Male	27	Age-standardized	444	Lip and oral cavity cancer	99	Smoking	3	Rate	2005	2.503708086	3.243012229	1.728950106
1	Deaths	158	South Asia	2	Female	27	Age-standardized	444	Lip and oral cavity cancer	99	Smoking	3	Rate	2005	0.267552247	0.400660544	0.166360305
1	Deaths	158	South Asia	3	Both	27	Age-standardized	444	Lip and oral cavity cancer	99	Smoking	3	Rate	2005	1.385061533	1.82961663	0.948953647
1	Deaths	158	South Asia	1	Male	27	Age-standardized	444	Lip and oral cavity cancer	99	Smoking	2	Percent	2006	0.311654269	0.398250438	0.221274728
1	Deaths	158	South Asia	2	Female	27	Age-standardized	444	Lip and oral cavity cancer	99	Smoking	2	Percent	2006	0.057450813	0.082210093	0.036668854
1	Deaths	158	South Asia	3	Both	27	Age-standardized	444	Lip and oral cavity cancer	99	Smoking	2	Percent	2006	0.217556997	0.282022868	0.153289099
1	Deaths	158	South Asia	1	Male	27	Age-standardized	444	Lip and oral cavity cancer	99	Smoking	3	Rate	2006	2.464308538	3.193986427	1.694525499
1	Deaths	158	South Asia	2	Female	27	Age-standardized	444	Lip and oral cavity cancer	99	Smoking	3	Rate	2006	0.263144054	0.389094754	0.168216946
1	Deaths	158	South Asia	3	Both	27	Age-standardized	444	Lip and oral cavity cancer	99	Smoking	3	Rate	2006	1.360921092	1.789676756	0.935698991
1	Deaths	158	South Asia	1	Male	27	Age-standardized	444	Lip and oral cavity cancer	99	Smoking	2	Percent	2007	0.308786141	0.393967075	0.21994601
1	Deaths	158	South Asia	2	Female	27	Age-standardized	444	Lip and oral cavity cancer	99	Smoking	2	Percent	2007	0.05700853	0.082726063	0.036137272
1	Deaths	158	South Asia	3	Both	27	Age-standardized	444	Lip and oral cavity cancer	99	Smoking	2	Percent	2007	0.215880727	0.280391104	0.151751118
1	Deaths	158	South Asia	1	Male	27	Age-standardized	444	Lip and oral cavity cancer	99	Smoking	3	Rate	2007	2.45229536	3.208903508	1.720128057
1	Deaths	158	South Asia	2	Female	27	Age-standardized	444	Lip and oral cavity cancer	99	Smoking	3	Rate	2007	0.25964355	0.380435071	0.164142558
1	Deaths	158	South Asia	3	Both	27	Age-standardized	444	Lip and oral cavity cancer	99	Smoking	3	Rate	2007	1.350884536	1.774678518	0.940246667
1	Deaths	158	South Asia	1	Male	27	Age-standardized	444	Lip and oral cavity cancer	99	Smoking	2	Percent	2008	0.305977344	0.389743267	0.21703188
1	Deaths	158	South Asia	2	Female	27	Age-standardized	444	Lip and oral cavity cancer	99	Smoking	2	Percent	2008	0.055971184	0.080469706	0.035239555
1	Deaths	158	South Asia	3	Both	27	Age-standardized	444	Lip and oral cavity cancer	99	Smoking	2	Percent	2008	0.214229591	0.278973128	0.150354324
1	Deaths	158	South Asia	1	Male	27	Age-standardized	444	Lip and oral cavity cancer	99	Smoking	3	Rate	2008	2.429609185	3.154893188	1.676925225
1	Deaths	158	South Asia	2	Female	27	Age-standardized	444	Lip and oral cavity cancer	99	Smoking	3	Rate	2008	0.251613546	0.370884261	0.160741895
1	Deaths	158	South Asia	3	Both	27	Age-standardized	444	Lip and oral cavity cancer	99	Smoking	3	Rate	2008	1.333301099	1.755173727	0.914135635
1	Deaths	158	South Asia	1	Male	27	Age-standardized	444	Lip and oral cavity cancer	99	Smoking	2	Percent	2009	0.301824862	0.386559726	0.214084703
1	Deaths	158	South Asia	2	Female	27	Age-standardized	444	Lip and oral cavity cancer	99	Smoking	2	Percent	2009	0.0547566	0.078635485	0.034180991
1	Deaths	158	South Asia	3	Both	27	Age-standardized	444	Lip and oral cavity cancer	99	Smoking	2	Percent	2009	0.21099649	0.273419069	0.149013304
1	Deaths	158	South Asia	1	Male	27	Age-standardized	444	Lip and oral cavity cancer	99	Smoking	3	Rate	2009	2.375701904	3.100421451	1.668017847
1	Deaths	158	South Asia	2	Female	27	Age-standardized	444	Lip and oral cavity cancer	99	Smoking	3	Rate	2009	0.243724358	0.359690814	0.151544561
1	Deaths	158	South Asia	3	Both	27	Age-standardized	444	Lip and oral cavity cancer	99	Smoking	3	Rate	2009	1.300599317	1.7107553	0.903911541
1	Deaths	158	South Asia	1	Male	27	Age-standardized	444	Lip and oral cavity cancer	99	Smoking	2	Percent	2010	0.298061667	0.381185406	0.209450217
1	Deaths	158	South Asia	2	Female	27	Age-standardized	444	Lip and oral cavity cancer	99	Smoking	2	Percent	2010	0.053617127	0.077335812	0.033253105
1	Deaths	158	South Asia	3	Both	27	Age-standardized	444	Lip and oral cavity cancer	99	Smoking	2	Percent	2010	0.208045223	0.270841432	0.145218812
1	Deaths	158	South Asia	1	Male	27	Age-standardized	444	Lip and oral cavity cancer	99	Smoking	3	Rate	2010	2.350206581	3.058757165	1.60278713
1	Deaths	158	South Asia	2	Female	27	Age-standardized	444	Lip and oral cavity cancer	99	Smoking	3	Rate	2010	0.238626446	0.350103544	0.148460417
1	Deaths	158	South Asia	3	Both	27	Age-standardized	444	Lip and oral cavity cancer	99	Smoking	3	Rate	2010	1.282843576	1.676219965	0.867916369
1	Deaths	158	South Asia	1	Male	27	Age-standardized	444	Lip and oral cavity cancer	99	Smoking	2	Percent	2011	0.293520301	0.375546424	0.208880069
1	Deaths	158	South Asia	2	Female	27	Age-standardized	444	Lip and oral cavity cancer	99	Smoking	2	Percent	2011	0.052699503	0.076270616	0.033239202
1	Deaths	158	South Asia	3	Both	27	Age-standardized	444	Lip and oral cavity cancer	99	Smoking	2	Percent	2011	0.204126541	0.267915082	0.144495156
1	Deaths	158	South Asia	1	Male	27	Age-standardized	444	Lip and oral cavity cancer	99	Smoking	3	Rate	2011	2.312402395	3.006242918	1.616937132
1	Deaths	158	South Asia	2	Female	27	Age-standardized	444	Lip and oral cavity cancer	99	Smoking	3	Rate	2011	0.236157458	0.345600358	0.147768176
1	Deaths	158	South Asia	3	Both	27	Age-standardized	444	Lip and oral cavity cancer	99	Smoking	3	Rate	2011	1.260584357	1.653077745	0.881816932
1	Deaths	158	South Asia	1	Male	27	Age-standardized	444	Lip and oral cavity cancer	99	Smoking	2	Percent	2012	0.288286725	0.369487832	0.203135949
1	Deaths	158	South Asia	2	Female	27	Age-standardized	444	Lip and oral cavity cancer	99	Smoking	2	Percent	2012	0.051616654	0.074114994	0.032374835
1	Deaths	158	South Asia	3	Both	27	Age-standardized	444	Lip and oral cavity cancer	99	Smoking	2	Percent	2012	0.198996128	0.258843988	0.138691287
1	Deaths	158	South Asia	1	Male	27	Age-standardized	444	Lip and oral cavity cancer	99	Smoking	3	Rate	2012	2.244450374	2.93879346	1.537441385
1	Deaths	158	South Asia	2	Female	27	Age-standardized	444	Lip and oral cavity cancer	99	Smoking	3	Rate	2012	0.233768892	0.341836729	0.144252131
1	Deaths	158	South Asia	3	Both	27	Age-standardized	444	Lip and oral cavity cancer	99	Smoking	3	Rate	2012	1.224490181	1.615844901	0.835681547
1	Deaths	158	South Asia	1	Male	27	Age-standardized	444	Lip and oral cavity cancer	99	Smoking	2	Percent	2013	0.283412672	0.362875131	0.199418826
1	Deaths	158	South Asia	2	Female	27	Age-standardized	444	Lip and oral cavity cancer	99	Smoking	2	Percent	2013	0.050752858	0.073113176	0.031432497
1	Deaths	158	South Asia	3	Both	27	Age-standardized	444	Lip and oral cavity cancer	99	Smoking	2	Percent	2013	0.194774937	0.254501942	0.13559527
1	Deaths	158	South Asia	1	Male	27	Age-standardized	444	Lip and oral cavity cancer	99	Smoking	3	Rate	2013	2.229654841	2.894631852	1.545681119
1	Deaths	158	South Asia	2	Female	27	Age-standardized	444	Lip and oral cavity cancer	99	Smoking	3	Rate	2013	0.234810103	0.349392508	0.148702056
1	Deaths	158	South Asia	3	Both	27	Age-standardized	444	Lip and oral cavity cancer	99	Smoking	3	Rate	2013	1.215458128	1.595338772	0.833998668
1	Deaths	158	South Asia	1	Male	27	Age-standardized	444	Lip and oral cavity cancer	99	Smoking	2	Percent	2014	0.279737224	0.360033857	0.19847617
1	Deaths	158	South Asia	2	Female	27	Age-standardized	444	Lip and oral cavity cancer	99	Smoking	2	Percent	2014	0.049271283	0.072183222	0.030706833
1	Deaths	158	South Asia	3	Both	27	Age-standardized	444	Lip and oral cavity cancer	99	Smoking	2	Percent	2014	0.19134804	0.248100783	0.134189511
1	Deaths	158	South Asia	1	Male	27	Age-standardized	444	Lip and oral cavity cancer	99	Smoking	3	Rate	2014	2.222348716	2.881755423	1.538769193
1	Deaths	158	South Asia	2	Female	27	Age-standardized	444	Lip and oral cavity cancer	99	Smoking	3	Rate	2014	0.231016162	0.337779031	0.144935695
1	Deaths	158	South Asia	3	Both	27	Age-standardized	444	Lip and oral cavity cancer	99	Smoking	3	Rate	2014	1.2063697	1.603969692	0.830345646
1	Deaths	158	South Asia	1	Male	27	Age-standardized	444	Lip and oral cavity cancer	99	Smoking	2	Percent	2015	0.27590377	0.354809536	0.193861596
1	Deaths	158	South Asia	2	Female	27	Age-standardized	444	Lip and oral cavity cancer	99	Smoking	2	Percent	2015	0.047109612	0.069237408	0.029322317
1	Deaths	158	South Asia	3	Both	27	Age-standardized	444	Lip and oral cavity cancer	99	Smoking	2	Percent	2015	0.187094437	0.244399845	0.130091335
1	Deaths	158	South Asia	1	Male	27	Age-standardized	444	Lip and oral cavity cancer	99	Smoking	3	Rate	2015	2.205112471	2.848456975	1.497953995
1	Deaths	158	South Asia	2	Female	27	Age-standardized	444	Lip and oral cavity cancer	99	Smoking	3	Rate	2015	0.225467671	0.335799189	0.141144608
1	Deaths	158	South Asia	3	Both	27	Age-standardized	444	Lip and oral cavity cancer	99	Smoking	3	Rate	2015	1.192421336	1.582606853	0.804377985
1	Deaths	158	South Asia	1	Male	27	Age-standardized	444	Lip and oral cavity cancer	99	Smoking	2	Percent	2016	0.272922057	0.351586901	0.192255081
1	Deaths	158	South Asia	2	Female	27	Age-standardized	444	Lip and oral cavity cancer	99	Smoking	2	Percent	2016	0.045320218	0.066690811	0.028735511
1	Deaths	158	South Asia	3	Both	27	Age-standardized	444	Lip and oral cavity cancer	99	Smoking	2	Percent	2016	0.18400284	0.241107483	0.126888499
1	Deaths	158	South Asia	1	Male	27	Age-standardized	444	Lip and oral cavity cancer	99	Smoking	3	Rate	2016	2.185851472	2.874436678	1.488095649
1	Deaths	158	South Asia	2	Female	27	Age-standardized	444	Lip and oral cavity cancer	99	Smoking	3	Rate	2016	0.21884565	0.32888582	0.139248461
1	Deaths	158	South Asia	3	Both	27	Age-standardized	444	Lip and oral cavity cancer	99	Smoking	3	Rate	2016	1.178112261	1.56993755	0.797016139
1	Deaths	158	South Asia	1	Male	27	Age-standardized	444	Lip and oral cavity cancer	99	Smoking	2	Percent	2017	0.270132555	0.34743823	0.189152006
1	Deaths	158	South Asia	2	Female	27	Age-standardized	444	Lip and oral cavity cancer	99	Smoking	2	Percent	2017	0.0440147	0.065536127	0.027475844
1	Deaths	158	South Asia	3	Both	27	Age-standardized	444	Lip and oral cavity cancer	99	Smoking	2	Percent	2017	0.18120309	0.237534953	0.125072114
1	Deaths	158	South Asia	1	Male	27	Age-standardized	444	Lip and oral cavity cancer	99	Smoking	3	Rate	2017	2.178086475	2.8733031	1.482482971
1	Deaths	158	South Asia	2	Female	27	Age-standardized	444	Lip and oral cavity cancer	99	Smoking	3	Rate	2017	0.21605371	0.320390041	0.133205302
1	Deaths	158	South Asia	3	Both	27	Age-standardized	444	Lip and oral cavity cancer	99	Smoking	3	Rate	2017	1.172441719	1.557913255	0.792750078
1	Deaths	158	South Asia	1	Male	27	Age-standardized	444	Lip and oral cavity cancer	99	Smoking	2	Percent	2018	0.267768523	0.346747345	0.187550455
1	Deaths	158	South Asia	2	Female	27	Age-standardized	444	Lip and oral cavity cancer	99	Smoking	2	Percent	2018	0.042875449	0.063395146	0.026543721
1	Deaths	158	South Asia	3	Both	27	Age-standardized	444	Lip and oral cavity cancer	99	Smoking	2	Percent	2018	0.179441147	0.234146628	0.12510208
1	Deaths	158	South Asia	1	Male	27	Age-standardized	444	Lip and oral cavity cancer	99	Smoking	3	Rate	2018	2.177566569	2.867177371	1.469276916
1	Deaths	158	South Asia	2	Female	27	Age-standardized	444	Lip and oral cavity cancer	99	Smoking	3	Rate	2018	0.211843769	0.322982808	0.129505529
1	Deaths	158	South Asia	3	Both	27	Age-standardized	444	Lip and oral cavity cancer	99	Smoking	3	Rate	2018	1.169789178	1.544546922	0.78944121
1	Deaths	158	South Asia	1	Male	27	Age-standardized	444	Lip and oral cavity cancer	99	Smoking	2	Percent	2019	0.265601727	0.345573435	0.186921075
1	Deaths	158	South Asia	2	Female	27	Age-standardized	444	Lip and oral cavity cancer	99	Smoking	2	Percent	2019	0.041645246	0.062952141	0.025490039
1	Deaths	158	South Asia	3	Both	27	Age-standardized	444	Lip and oral cavity cancer	99	Smoking	2	Percent	2019	0.178023649	0.232542227	0.123186965
1	Deaths	158	South Asia	1	Male	27	Age-standardized	444	Lip and oral cavity cancer	99	Smoking	3	Rate	2019	2.171232439	2.856044721	1.458939163
1	Deaths	158	South Asia	2	Female	27	Age-standardized	444	Lip and oral cavity cancer	99	Smoking	3	Rate	2019	0.205010316	0.315574606	0.12586609
1	Deaths	158	South Asia	3	Both	27	Age-standardized	444	Lip and oral cavity cancer	99	Smoking	3	Rate	2019	1.162390647	1.547083645	0.778846772
1	Deaths	158	South Asia	1	Male	27	Age-standardized	444	Lip and oral cavity cancer	99	Smoking	2	Percent	2020	0.263703856	0.342360825	0.183903509
1	Deaths	158	South Asia	2	Female	27	Age-standardized	444	Lip and oral cavity cancer	99	Smoking	2	Percent	2020	0.040353873	0.060691463	0.024439409
1	Deaths	158	South Asia	3	Both	27	Age-standardized	444	Lip and oral cavity cancer	99	Smoking	2	Percent	2020	0.176943862	0.229414462	0.122573966
1	Deaths	158	South Asia	1	Male	27	Age-standardized	444	Lip and oral cavity cancer	99	Smoking	3	Rate	2020	2.166539502	2.895652073	1.482685104
1	Deaths	158	South Asia	2	Female	27	Age-standardized	444	Lip and oral cavity cancer	99	Smoking	3	Rate	2020	0.196633388	0.306179485	0.117760582
1	Deaths	158	South Asia	3	Both	27	Age-standardized	444	Lip and oral cavity cancer	99	Smoking	3	Rate	2020	1.153831895	1.553426253	0.78864881
1	Deaths	158	South Asia	1	Male	27	Age-standardized	444	Lip and oral cavity cancer	99	Smoking	2	Percent	2021	0.262877613	0.339880573	0.184347193
1	Deaths	158	South Asia	2	Female	27	Age-standardized	444	Lip and oral cavity cancer	99	Smoking	2	Percent	2021	0.039471584	0.059894716	0.024173358
1	Deaths	158	South Asia	3	Both	27	Age-standardized	444	Lip and oral cavity cancer	99	Smoking	2	Percent	2021	0.176236091	0.231335245	0.121376768
1	Deaths	158	South Asia	1	Male	27	Age-standardized	444	Lip and oral cavity cancer	99	Smoking	3	Rate	2021	2.171422453	2.923319048	1.410291735
1	Deaths	158	South Asia	2	Female	27	Age-standardized	444	Lip and oral cavity cancer	99	Smoking	3	Rate	2021	0.19126443	0.291651498	0.114814816
1	Deaths	158	South Asia	3	Both	27	Age-standardized	444	Lip and oral cavity cancer	99	Smoking	3	Rate	2021	1.150157112	1.557222247	0.742535822
1	Deaths	5	East Asia	1	Male	27	Age-standardized	444	Lip and oral cavity cancer	99	Smoking	2	Percent	1990	0.528184911	0.639327513	0.402598195
1	Deaths	5	East Asia	2	Female	27	Age-standardized	444	Lip and oral cavity cancer	99	Smoking	2	Percent	1990	0.089151743	0.127308514	0.057249758
1	Deaths	5	East Asia	3	Both	27	Age-standardized	444	Lip and oral cavity cancer	99	Smoking	2	Percent	1990	0.380190597	0.471453591	0.283403577
1	Deaths	5	East Asia	1	Male	27	Age-standardized	444	Lip and oral cavity cancer	99	Smoking	3	Rate	1990	0.946160538	1.205557516	0.693455683
1	Deaths	5	East Asia	2	Female	27	Age-standardized	444	Lip and oral cavity cancer	99	Smoking	3	Rate	1990	0.069973053	0.102665614	0.04361314
1	Deaths	5	East Asia	3	Both	27	Age-standardized	444	Lip and oral cavity cancer	99	Smoking	3	Rate	1990	0.474724476	0.60847871	0.345141588
1	Deaths	5	East Asia	1	Male	27	Age-standardized	444	Lip and oral cavity cancer	99	Smoking	2	Percent	1991	0.52722204	0.637645075	0.401804649
1	Deaths	5	East Asia	2	Female	27	Age-standardized	444	Lip and oral cavity cancer	99	Smoking	2	Percent	1991	0.090816208	0.12824298	0.058122025
1	Deaths	5	East Asia	3	Both	27	Age-standardized	444	Lip and oral cavity cancer	99	Smoking	2	Percent	1991	0.381248437	0.468655266	0.285142538
1	Deaths	5	East Asia	1	Male	27	Age-standardized	444	Lip and oral cavity cancer	99	Smoking	3	Rate	1991	0.9489409	1.206399764	0.685387001
1	Deaths	5	East Asia	2	Female	27	Age-standardized	444	Lip and oral cavity cancer	99	Smoking	3	Rate	1991	0.071099935	0.104866565	0.045066973
1	Deaths	5	East Asia	3	Both	27	Age-standardized	444	Lip and oral cavity cancer	99	Smoking	3	Rate	1991	0.477570087	0.610480375	0.344860918
1	Deaths	5	East Asia	1	Male	27	Age-standardized	444	Lip and oral cavity cancer	99	Smoking	2	Percent	1992	0.526045549	0.636125153	0.39850908
1	Deaths	5	East Asia	2	Female	27	Age-standardized	444	Lip and oral cavity cancer	99	Smoking	2	Percent	1992	0.092473142	0.131384065	0.058775747
1	Deaths	5	East Asia	3	Both	27	Age-standardized	444	Lip and oral cavity cancer	99	Smoking	2	Percent	1992	0.382249185	0.475988019	0.287043257
1	Deaths	5	East Asia	1	Male	27	Age-standardized	444	Lip and oral cavity cancer	99	Smoking	3	Rate	1992	0.951362468	1.225613275	0.676370365
1	Deaths	5	East Asia	2	Female	27	Age-standardized	444	Lip and oral cavity cancer	99	Smoking	3	Rate	1992	0.072011641	0.105944205	0.045854087
1	Deaths	5	East Asia	3	Both	27	Age-standardized	444	Lip and oral cavity cancer	99	Smoking	3	Rate	1992	0.479320604	0.61986727	0.339051527
1	Deaths	5	East Asia	1	Male	27	Age-standardized	444	Lip and oral cavity cancer	99	Smoking	2	Percent	1993	0.52438004	0.636241428	0.399499381
1	Deaths	5	East Asia	2	Female	27	Age-standardized	444	Lip and oral cavity cancer	99	Smoking	2	Percent	1993	0.093727908	0.13227419	0.060491414
1	Deaths	5	East Asia	3	Both	27	Age-standardized	444	Lip and oral cavity cancer	99	Smoking	2	Percent	1993	0.382885723	0.468490031	0.286372477
1	Deaths	5	East Asia	1	Male	27	Age-standardized	444	Lip and oral cavity cancer	99	Smoking	3	Rate	1993	0.953166269	1.208375999	0.689905274
1	Deaths	5	East Asia	2	Female	27	Age-standardized	444	Lip and oral cavity cancer	99	Smoking	3	Rate	1993	0.072562338	0.104533595	0.044364152
1	Deaths	5	East Asia	3	Both	27	Age-standardized	444	Lip and oral cavity cancer	99	Smoking	3	Rate	1993	0.480871431	0.615608275	0.34075028
1	Deaths	5	East Asia	1	Male	27	Age-standardized	444	Lip and oral cavity cancer	99	Smoking	2	Percent	1994	0.522646047	0.63487179	0.397935132
1	Deaths	5	East Asia	2	Female	27	Age-standardized	444	Lip and oral cavity cancer	99	Smoking	2	Percent	1994	0.094406462	0.134572105	0.06075592
1	Deaths	5	East Asia	3	Both	27	Age-standardized	444	Lip and oral cavity cancer	99	Smoking	2	Percent	1994	0.383768796	0.473331627	0.286041886
1	Deaths	5	East Asia	1	Male	27	Age-standardized	444	Lip and oral cavity cancer	99	Smoking	3	Rate	1994	0.958918534	1.205997471	0.701437929
1	Deaths	5	East Asia	2	Female	27	Age-standardized	444	Lip and oral cavity cancer	99	Smoking	3	Rate	1994	0.072544959	0.105671509	0.044309959
1	Deaths	5	East Asia	3	Both	27	Age-standardized	444	Lip and oral cavity cancer	99	Smoking	3	Rate	1994	0.483810675	0.611369947	0.349945997
1	Deaths	5	East Asia	1	Male	27	Age-standardized	444	Lip and oral cavity cancer	99	Smoking	2	Percent	1995	0.520522807	0.632787044	0.394097424
1	Deaths	5	East Asia	2	Female	27	Age-standardized	444	Lip and oral cavity cancer	99	Smoking	2	Percent	1995	0.095138483	0.135235077	0.060063634
1	Deaths	5	East Asia	3	Both	27	Age-standardized	444	Lip and oral cavity cancer	99	Smoking	2	Percent	1995	0.384662148	0.477370407	0.282482218
1	Deaths	5	East Asia	1	Male	27	Age-standardized	444	Lip and oral cavity cancer	99	Smoking	3	Rate	1995	0.967250424	1.226023163	0.695621616
1	Deaths	5	East Asia	2	Female	27	Age-standardized	444	Lip and oral cavity cancer	99	Smoking	3	Rate	1995	0.072423662	0.106122194	0.04545139
1	Deaths	5	East Asia	3	Both	27	Age-standardized	444	Lip and oral cavity cancer	99	Smoking	3	Rate	1995	0.487433711	0.620331184	0.347569939
1	Deaths	5	East Asia	1	Male	27	Age-standardized	444	Lip and oral cavity cancer	99	Smoking	2	Percent	1996	0.517584468	0.629495526	0.3921452
1	Deaths	5	East Asia	2	Female	27	Age-standardized	444	Lip and oral cavity cancer	99	Smoking	2	Percent	1996	0.094982694	0.134434084	0.060110709
1	Deaths	5	East Asia	3	Both	27	Age-standardized	444	Lip and oral cavity cancer	99	Smoking	2	Percent	1996	0.384530898	0.477831325	0.281624698
1	Deaths	5	East Asia	1	Male	27	Age-standardized	444	Lip and oral cavity cancer	99	Smoking	3	Rate	1996	0.965190289	1.228414645	0.682299143
1	Deaths	5	East Asia	2	Female	27	Age-standardized	444	Lip and oral cavity cancer	99	Smoking	3	Rate	1996	0.071161502	0.103756303	0.043963255
1	Deaths	5	East Asia	3	Both	27	Age-standardized	444	Lip and oral cavity cancer	99	Smoking	3	Rate	1996	0.486134525	0.619800589	0.34612804
1	Deaths	5	East Asia	1	Male	27	Age-standardized	444	Lip and oral cavity cancer	99	Smoking	2	Percent	1997	0.513537716	0.624588947	0.388727699
1	Deaths	5	East Asia	2	Female	27	Age-standardized	444	Lip and oral cavity cancer	99	Smoking	2	Percent	1997	0.094524442	0.133399741	0.060439131
1	Deaths	5	East Asia	3	Both	27	Age-standardized	444	Lip and oral cavity cancer	99	Smoking	2	Percent	1997	0.385224079	0.478102333	0.283802739
1	Deaths	5	East Asia	1	Male	27	Age-standardized	444	Lip and oral cavity cancer	99	Smoking	3	Rate	1997	0.952781726	1.19485584	0.689352075
1	Deaths	5	East Asia	2	Female	27	Age-standardized	444	Lip and oral cavity cancer	99	Smoking	3	Rate	1997	0.067900137	0.097579136	0.04178163
1	Deaths	5	East Asia	3	Both	27	Age-standardized	444	Lip and oral cavity cancer	99	Smoking	3	Rate	1997	0.479336722	0.606204189	0.34429611
1	Deaths	5	East Asia	1	Male	27	Age-standardized	444	Lip and oral cavity cancer	99	Smoking	2	Percent	1998	0.508997455	0.621326966	0.38495709
1	Deaths	5	East Asia	2	Female	27	Age-standardized	444	Lip and oral cavity cancer	99	Smoking	2	Percent	1998	0.093500462	0.131615667	0.059841535
1	Deaths	5	East Asia	3	Both	27	Age-standardized	444	Lip and oral cavity cancer	99	Smoking	2	Percent	1998	0.384315574	0.479217375	0.286460243
1	Deaths	5	East Asia	1	Male	27	Age-standardized	444	Lip and oral cavity cancer	99	Smoking	3	Rate	1998	0.945511141	1.207380987	0.696651935
1	Deaths	5	East Asia	2	Female	27	Age-standardized	444	Lip and oral cavity cancer	99	Smoking	3	Rate	1998	0.065467943	0.094720931	0.040288476
1	Deaths	5	East Asia	3	Both	27	Age-standardized	444	Lip and oral cavity cancer	99	Smoking	3	Rate	1998	0.474997488	0.609589299	0.348799313
1	Deaths	5	East Asia	1	Male	27	Age-standardized	444	Lip and oral cavity cancer	99	Smoking	2	Percent	1999	0.5049342	0.616037768	0.380550398
1	Deaths	5	East Asia	2	Female	27	Age-standardized	444	Lip and oral cavity cancer	99	Smoking	2	Percent	1999	0.092499698	0.129545865	0.058962902
1	Deaths	5	East Asia	3	Both	27	Age-standardized	444	Lip and oral cavity cancer	99	Smoking	2	Percent	1999	0.382682297	0.472984373	0.281361225
1	Deaths	5	East Asia	1	Male	27	Age-standardized	444	Lip and oral cavity cancer	99	Smoking	3	Rate	1999	0.940180978	1.168370762	0.66834309
1	Deaths	5	East Asia	2	Female	27	Age-standardized	444	Lip and oral cavity cancer	99	Smoking	3	Rate	1999	0.063715182	0.092089357	0.039999122
1	Deaths	5	East Asia	3	Both	27	Age-standardized	444	Lip and oral cavity cancer	99	Smoking	3	Rate	1999	0.471000149	0.590410739	0.332422684
1	Deaths	5	East Asia	1	Male	27	Age-standardized	444	Lip and oral cavity cancer	99	Smoking	2	Percent	2000	0.502245669	0.614815876	0.379348171
1	Deaths	5	East Asia	2	Female	27	Age-standardized	444	Lip and oral cavity cancer	99	Smoking	2	Percent	2000	0.091876915	0.128694045	0.058249493
1	Deaths	5	East Asia	3	Both	27	Age-standardized	444	Lip and oral cavity cancer	99	Smoking	2	Percent	2000	0.383113913	0.476611829	0.284781621
1	Deaths	5	East Asia	1	Male	27	Age-standardized	444	Lip and oral cavity cancer	99	Smoking	3	Rate	2000	0.94428745	1.18322629	0.700544323
1	Deaths	5	East Asia	2	Female	27	Age-standardized	444	Lip and oral cavity cancer	99	Smoking	3	Rate	2000	0.06193595	0.089499818	0.038189355
1	Deaths	5	East Asia	3	Both	27	Age-standardized	444	Lip and oral cavity cancer	99	Smoking	3	Rate	2000	0.471418315	0.593235634	0.344589168
1	Deaths	5	East Asia	1	Male	27	Age-standardized	444	Lip and oral cavity cancer	99	Smoking	2	Percent	2001	0.500696208	0.613448459	0.377652247
1	Deaths	5	East Asia	2	Female	27	Age-standardized	444	Lip and oral cavity cancer	99	Smoking	2	Percent	2001	0.091064749	0.127555784	0.0581614
1	Deaths	5	East Asia	3	Both	27	Age-standardized	444	Lip and oral cavity cancer	99	Smoking	2	Percent	2001	0.383461299	0.475316562	0.282822996
1	Deaths	5	East Asia	1	Male	27	Age-standardized	444	Lip and oral cavity cancer	99	Smoking	3	Rate	2001	0.940278142	1.19795302	0.683737752
1	Deaths	5	East Asia	2	Female	27	Age-standardized	444	Lip and oral cavity cancer	99	Smoking	3	Rate	2001	0.059808126	0.084621735	0.036984827
1	Deaths	5	East Asia	3	Both	27	Age-standardized	444	Lip and oral cavity cancer	99	Smoking	3	Rate	2001	0.467808625	0.597008474	0.336723607
1	Deaths	5	East Asia	1	Male	27	Age-standardized	444	Lip and oral cavity cancer	99	Smoking	2	Percent	2002	0.499152704	0.61154522	0.375721224
1	Deaths	5	East Asia	2	Female	27	Age-standardized	444	Lip and oral cavity cancer	99	Smoking	2	Percent	2002	0.089838834	0.126669903	0.05724147
1	Deaths	5	East Asia	3	Both	27	Age-standardized	444	Lip and oral cavity cancer	99	Smoking	2	Percent	2002	0.384581439	0.480212998	0.284625676
1	Deaths	5	East Asia	1	Male	27	Age-standardized	444	Lip and oral cavity cancer	99	Smoking	3	Rate	2002	0.918860171	1.148298342	0.671176434
1	Deaths	5	East Asia	2	Female	27	Age-standardized	444	Lip and oral cavity cancer	99	Smoking	3	Rate	2002	0.056129828	0.078895186	0.034706968
1	Deaths	5	East Asia	3	Both	27	Age-standardized	444	Lip and oral cavity cancer	99	Smoking	3	Rate	2002	0.456500429	0.573953294	0.331829331
1	Deaths	5	East Asia	1	Male	27	Age-standardized	444	Lip and oral cavity cancer	99	Smoking	2	Percent	2003	0.49708418	0.60942477	0.374022029
1	Deaths	5	East Asia	2	Female	27	Age-standardized	444	Lip and oral cavity cancer	99	Smoking	2	Percent	2003	0.088948105	0.126045264	0.056769892
1	Deaths	5	East Asia	3	Both	27	Age-standardized	444	Lip and oral cavity cancer	99	Smoking	2	Percent	2003	0.385506894	0.477896112	0.286209643
1	Deaths	5	East Asia	1	Male	27	Age-standardized	444	Lip and oral cavity cancer	99	Smoking	3	Rate	2003	0.924580127	1.171911624	0.676152935
1	Deaths	5	East Asia	2	Female	27	Age-standardized	444	Lip and oral cavity cancer	99	Smoking	3	Rate	2003	0.054047431	0.076785499	0.034222125
1	Deaths	5	East Asia	3	Both	27	Age-standardized	444	Lip and oral cavity cancer	99	Smoking	3	Rate	2003	0.456478584	0.580695869	0.331041862
1	Deaths	5	East Asia	1	Male	27	Age-standardized	444	Lip and oral cavity cancer	99	Smoking	2	Percent	2004	0.496351408	0.609522644	0.371246993
1	Deaths	5	East Asia	2	Female	27	Age-standardized	444	Lip and oral cavity cancer	99	Smoking	2	Percent	2004	0.088044441	0.12466232	0.056311709
1	Deaths	5	East Asia	3	Both	27	Age-standardized	444	Lip and oral cavity cancer	99	Smoking	2	Percent	2004	0.386378769	0.479140633	0.287437473
1	Deaths	5	East Asia	1	Male	27	Age-standardized	444	Lip and oral cavity cancer	99	Smoking	3	Rate	2004	0.929884937	1.175541627	0.688975628
1	Deaths	5	East Asia	2	Female	27	Age-standardized	444	Lip and oral cavity cancer	99	Smoking	3	Rate	2004	0.052587929	0.077573283	0.032639059
1	Deaths	5	East Asia	3	Both	27	Age-standardized	444	Lip and oral cavity cancer	99	Smoking	3	Rate	2004	0.457520483	0.581166146	0.336014975
1	Deaths	5	East Asia	1	Male	27	Age-standardized	444	Lip and oral cavity cancer	99	Smoking	2	Percent	2005	0.496644478	0.610131427	0.372364909
1	Deaths	5	East Asia	2	Female	27	Age-standardized	444	Lip and oral cavity cancer	99	Smoking	2	Percent	2005	0.087170086	0.124196503	0.055266608
1	Deaths	5	East Asia	3	Both	27	Age-standardized	444	Lip and oral cavity cancer	99	Smoking	2	Percent	2005	0.388951173	0.478522991	0.289124757
1	Deaths	5	East Asia	1	Male	27	Age-standardized	444	Lip and oral cavity cancer	99	Smoking	3	Rate	2005	0.94192161	1.173484581	0.679801806
1	Deaths	5	East Asia	2	Female	27	Age-standardized	444	Lip and oral cavity cancer	99	Smoking	3	Rate	2005	0.050903903	0.073693451	0.031504408
1	Deaths	5	East Asia	3	Both	27	Age-standardized	444	Lip and oral cavity cancer	99	Smoking	3	Rate	2005	0.46173048	0.580395145	0.330292235
1	Deaths	5	East Asia	1	Male	27	Age-standardized	444	Lip and oral cavity cancer	99	Smoking	2	Percent	2006	0.498081152	0.611003132	0.374555638
1	Deaths	5	East Asia	2	Female	27	Age-standardized	444	Lip and oral cavity cancer	99	Smoking	2	Percent	2006	0.086473122	0.122211022	0.054617203
1	Deaths	5	East Asia	3	Both	27	Age-standardized	444	Lip and oral cavity cancer	99	Smoking	2	Percent	2006	0.393512496	0.485783359	0.290960851
1	Deaths	5	East Asia	1	Male	27	Age-standardized	444	Lip and oral cavity cancer	99	Smoking	3	Rate	2006	0.956850439	1.189051223	0.705337822
1	Deaths	5	East Asia	2	Female	27	Age-standardized	444	Lip and oral cavity cancer	99	Smoking	3	Rate	2006	0.048855436	0.070899725	0.03095738
1	Deaths	5	East Asia	3	Both	27	Age-standardized	444	Lip and oral cavity cancer	99	Smoking	3	Rate	2006	0.467518762	0.58335258	0.343542315
1	Deaths	5	East Asia	1	Male	27	Age-standardized	444	Lip and oral cavity cancer	99	Smoking	2	Percent	2007	0.500361197	0.613475534	0.375693369
1	Deaths	5	East Asia	2	Female	27	Age-standardized	444	Lip and oral cavity cancer	99	Smoking	2	Percent	2007	0.085391389	0.121169881	0.054209702
1	Deaths	5	East Asia	3	Both	27	Age-standardized	444	Lip and oral cavity cancer	99	Smoking	2	Percent	2007	0.398203987	0.493652586	0.298612546
1	Deaths	5	East Asia	1	Male	27	Age-standardized	444	Lip and oral cavity cancer	99	Smoking	3	Rate	2007	0.98102727	1.242032628	0.713651356
1	Deaths	5	East Asia	2	Female	27	Age-standardized	444	Lip and oral cavity cancer	99	Smoking	3	Rate	2007	0.047245026	0.06691846	0.029015562
1	Deaths	5	East Asia	3	Both	27	Age-standardized	444	Lip and oral cavity cancer	99	Smoking	3	Rate	2007	0.477318568	0.607635685	0.34622096
1	Deaths	5	East Asia	1	Male	27	Age-standardized	444	Lip and oral cavity cancer	99	Smoking	2	Percent	2008	0.503574401	0.616981253	0.378845648
1	Deaths	5	East Asia	2	Female	27	Age-standardized	444	Lip and oral cavity cancer	99	Smoking	2	Percent	2008	0.084453007	0.120146029	0.05384981
1	Deaths	5	East Asia	3	Both	27	Age-standardized	444	Lip and oral cavity cancer	99	Smoking	2	Percent	2008	0.403733484	0.498586601	0.301923968
1	Deaths	5	East Asia	1	Male	27	Age-standardized	444	Lip and oral cavity cancer	99	Smoking	3	Rate	2008	1.014395286	1.266810939	0.759447391
1	Deaths	5	East Asia	2	Female	27	Age-standardized	444	Lip and oral cavity cancer	99	Smoking	3	Rate	2008	0.046219531	0.066000512	0.029002029
1	Deaths	5	East Asia	3	Both	27	Age-standardized	444	Lip and oral cavity cancer	99	Smoking	3	Rate	2008	0.493949151	0.619116535	0.368709681
1	Deaths	5	East Asia	1	Male	27	Age-standardized	444	Lip and oral cavity cancer	99	Smoking	2	Percent	2009	0.506728999	0.618460003	0.381241511
1	Deaths	5	East Asia	2	Female	27	Age-standardized	444	Lip and oral cavity cancer	99	Smoking	2	Percent	2009	0.083513262	0.118538593	0.052520326
1	Deaths	5	East Asia	3	Both	27	Age-standardized	444	Lip and oral cavity cancer	99	Smoking	2	Percent	2009	0.408697248	0.50404851	0.304188607
1	Deaths	5	East Asia	1	Male	27	Age-standardized	444	Lip and oral cavity cancer	99	Smoking	3	Rate	2009	1.041376694	1.319042618	0.771823439
1	Deaths	5	East Asia	2	Female	27	Age-standardized	444	Lip and oral cavity cancer	99	Smoking	3	Rate	2009	0.04527021	0.064902689	0.028327444
1	Deaths	5	East Asia	3	Both	27	Age-standardized	444	Lip and oral cavity cancer	99	Smoking	3	Rate	2009	0.508165099	0.648164357	0.374605249
1	Deaths	5	East Asia	1	Male	27	Age-standardized	444	Lip and oral cavity cancer	99	Smoking	2	Percent	2010	0.509334719	0.620672758	0.382059503
1	Deaths	5	East Asia	2	Female	27	Age-standardized	444	Lip and oral cavity cancer	99	Smoking	2	Percent	2010	0.082638551	0.118644805	0.051867402
1	Deaths	5	East Asia	3	Both	27	Age-standardized	444	Lip and oral cavity cancer	99	Smoking	2	Percent	2010	0.412871259	0.506714248	0.306890888
1	Deaths	5	East Asia	1	Male	27	Age-standardized	444	Lip and oral cavity cancer	99	Smoking	3	Rate	2010	1.07472996	1.340720864	0.779937624
1	Deaths	5	East Asia	2	Female	27	Age-standardized	444	Lip and oral cavity cancer	99	Smoking	3	Rate	2010	0.044759724	0.064800314	0.027878956
1	Deaths	5	East Asia	3	Both	27	Age-standardized	444	Lip and oral cavity cancer	99	Smoking	3	Rate	2010	0.52511765	0.656886386	0.379877316
1	Deaths	5	East Asia	1	Male	27	Age-standardized	444	Lip and oral cavity cancer	99	Smoking	2	Percent	2011	0.510620016	0.623191777	0.383221624
1	Deaths	5	East Asia	2	Female	27	Age-standardized	444	Lip and oral cavity cancer	99	Smoking	2	Percent	2011	0.082060334	0.117045128	0.051324913
1	Deaths	5	East Asia	3	Both	27	Age-standardized	444	Lip and oral cavity cancer	99	Smoking	2	Percent	2011	0.417290109	0.517780186	0.311709753
1	Deaths	5	East Asia	1	Male	27	Age-standardized	444	Lip and oral cavity cancer	99	Smoking	3	Rate	2011	1.13047771	1.449796001	0.814207799
1	Deaths	5	East Asia	2	Female	27	Age-standardized	444	Lip and oral cavity cancer	99	Smoking	3	Rate	2011	0.044258049	0.063384515	0.027524129
1	Deaths	5	East Asia	3	Both	27	Age-standardized	444	Lip and oral cavity cancer	99	Smoking	3	Rate	2011	0.549594229	0.7075129	0.394496245
1	Deaths	5	East Asia	1	Male	27	Age-standardized	444	Lip and oral cavity cancer	99	Smoking	2	Percent	2012	0.512636657	0.623484313	0.385017948
1	Deaths	5	East Asia	2	Female	27	Age-standardized	444	Lip and oral cavity cancer	99	Smoking	2	Percent	2012	0.080645141	0.115347075	0.050631439
1	Deaths	5	East Asia	3	Both	27	Age-standardized	444	Lip and oral cavity cancer	99	Smoking	2	Percent	2012	0.42250394	0.519034085	0.316715433
1	Deaths	5	East Asia	1	Male	27	Age-standardized	444	Lip and oral cavity cancer	99	Smoking	3	Rate	2012	1.163239298	1.472920387	0.833974501
1	Deaths	5	East Asia	2	Female	27	Age-standardized	444	Lip and oral cavity cancer	99	Smoking	3	Rate	2012	0.042266359	0.061674109	0.025697702
1	Deaths	5	East Asia	3	Both	27	Age-standardized	444	Lip and oral cavity cancer	99	Smoking	3	Rate	2012	0.563222244	0.716728546	0.402122016
1	Deaths	5	East Asia	1	Male	27	Age-standardized	444	Lip and oral cavity cancer	99	Smoking	2	Percent	2013	0.514693863	0.626594405	0.385803777
1	Deaths	5	East Asia	2	Female	27	Age-standardized	444	Lip and oral cavity cancer	99	Smoking	2	Percent	2013	0.079103082	0.113186344	0.048940823
1	Deaths	5	East Asia	3	Both	27	Age-standardized	444	Lip and oral cavity cancer	99	Smoking	2	Percent	2013	0.425946691	0.525496498	0.320741963
1	Deaths	5	East Asia	1	Male	27	Age-standardized	444	Lip and oral cavity cancer	99	Smoking	3	Rate	2013	1.15529746	1.468798615	0.837350553
1	Deaths	5	East Asia	2	Female	27	Age-standardized	444	Lip and oral cavity cancer	99	Smoking	3	Rate	2013	0.040004957	0.057577064	0.024815728
1	Deaths	5	East Asia	3	Both	27	Age-standardized	444	Lip and oral cavity cancer	99	Smoking	3	Rate	2013	0.559909332	0.716706247	0.405013414
1	Deaths	5	East Asia	1	Male	27	Age-standardized	444	Lip and oral cavity cancer	99	Smoking	2	Percent	2014	0.514227573	0.624794488	0.385300214
1	Deaths	5	East Asia	2	Female	27	Age-standardized	444	Lip and oral cavity cancer	99	Smoking	2	Percent	2014	0.077718403	0.111245614	0.04827143
1	Deaths	5	East Asia	3	Both	27	Age-standardized	444	Lip and oral cavity cancer	99	Smoking	2	Percent	2014	0.425138443	0.521515198	0.316986453
1	Deaths	5	East Asia	1	Male	27	Age-standardized	444	Lip and oral cavity cancer	99	Smoking	3	Rate	2014	1.131674929	1.46609882	0.825834258
1	Deaths	5	East Asia	2	Female	27	Age-standardized	444	Lip and oral cavity cancer	99	Smoking	3	Rate	2014	0.038545257	0.056227389	0.023354018
1	Deaths	5	East Asia	3	Both	27	Age-standardized	444	Lip and oral cavity cancer	99	Smoking	3	Rate	2014	0.547509335	0.709731667	0.397936336
1	Deaths	5	East Asia	1	Male	27	Age-standardized	444	Lip and oral cavity cancer	99	Smoking	2	Percent	2015	0.512944184	0.622622337	0.384245707
1	Deaths	5	East Asia	2	Female	27	Age-standardized	444	Lip and oral cavity cancer	99	Smoking	2	Percent	2015	0.077216388	0.112133388	0.047498498
1	Deaths	5	East Asia	3	Both	27	Age-standardized	444	Lip and oral cavity cancer	99	Smoking	2	Percent	2015	0.423437037	0.51989033	0.317107631
1	Deaths	5	East Asia	1	Male	27	Age-standardized	444	Lip and oral cavity cancer	99	Smoking	3	Rate	2015	1.1348094	1.447168713	0.815247128
1	Deaths	5	East Asia	2	Female	27	Age-standardized	444	Lip and oral cavity cancer	99	Smoking	3	Rate	2015	0.03848263	0.057843957	0.022139911
1	Deaths	5	East Asia	3	Both	27	Age-standardized	444	Lip and oral cavity cancer	99	Smoking	3	Rate	2015	0.545860835	0.696097175	0.39229845
1	Deaths	5	East Asia	1	Male	27	Age-standardized	444	Lip and oral cavity cancer	99	Smoking	2	Percent	2016	0.511160682	0.621632267	0.382552714
1	Deaths	5	East Asia	2	Female	27	Age-standardized	444	Lip and oral cavity cancer	99	Smoking	2	Percent	2016	0.076622577	0.11152869	0.04646342
1	Deaths	5	East Asia	3	Both	27	Age-standardized	444	Lip and oral cavity cancer	99	Smoking	2	Percent	2016	0.420715067	0.517596596	0.311458419
1	Deaths	5	East Asia	1	Male	27	Age-standardized	444	Lip and oral cavity cancer	99	Smoking	3	Rate	2016	1.136248819	1.4756553	0.783589139
1	Deaths	5	East Asia	2	Female	27	Age-standardized	444	Lip and oral cavity cancer	99	Smoking	3	Rate	2016	0.038754602	0.057655275	0.021995217
1	Deaths	5	East Asia	3	Both	27	Age-standardized	444	Lip and oral cavity cancer	99	Smoking	3	Rate	2016	0.545078941	0.710199132	0.373291109
1	Deaths	5	East Asia	1	Male	27	Age-standardized	444	Lip and oral cavity cancer	99	Smoking	2	Percent	2017	0.510398093	0.623323955	0.38007313
1	Deaths	5	East Asia	2	Female	27	Age-standardized	444	Lip and oral cavity cancer	99	Smoking	2	Percent	2017	0.075444532	0.110404845	0.045372336
1	Deaths	5	East Asia	3	Both	27	Age-standardized	444	Lip and oral cavity cancer	99	Smoking	2	Percent	2017	0.41746243	0.520958535	0.306943082
1	Deaths	5	East Asia	1	Male	27	Age-standardized	444	Lip and oral cavity cancer	99	Smoking	3	Rate	2017	1.094376119	1.448822062	0.746655861
1	Deaths	5	East Asia	2	Female	27	Age-standardized	444	Lip and oral cavity cancer	99	Smoking	3	Rate	2017	0.038072542	0.057580037	0.022885478
1	Deaths	5	East Asia	3	Both	27	Age-standardized	444	Lip and oral cavity cancer	99	Smoking	3	Rate	2017	0.527486526	0.692035169	0.361866725
1	Deaths	5	East Asia	1	Male	27	Age-standardized	444	Lip and oral cavity cancer	99	Smoking	2	Percent	2018	0.508698437	0.618228865	0.379080529
1	Deaths	5	East Asia	2	Female	27	Age-standardized	444	Lip and oral cavity cancer	99	Smoking	2	Percent	2018	0.074655965	0.108992649	0.044870474
1	Deaths	5	East Asia	3	Both	27	Age-standardized	444	Lip and oral cavity cancer	99	Smoking	2	Percent	2018	0.414307011	0.512909642	0.303117754
1	Deaths	5	East Asia	1	Male	27	Age-standardized	444	Lip and oral cavity cancer	99	Smoking	3	Rate	2018	1.073211378	1.408967882	0.745553606
1	Deaths	5	East Asia	2	Female	27	Age-standardized	444	Lip and oral cavity cancer	99	Smoking	3	Rate	2018	0.037822949	0.057160767	0.022361141
1	Deaths	5	East Asia	3	Both	27	Age-standardized	444	Lip and oral cavity cancer	99	Smoking	3	Rate	2018	0.517413809	0.678888454	0.359336613
1	Deaths	5	East Asia	1	Male	27	Age-standardized	444	Lip and oral cavity cancer	99	Smoking	2	Percent	2019	0.506748757	0.618471664	0.376094817
1	Deaths	5	East Asia	2	Female	27	Age-standardized	444	Lip and oral cavity cancer	99	Smoking	2	Percent	2019	0.074046616	0.111258225	0.044048744
1	Deaths	5	East Asia	3	Both	27	Age-standardized	444	Lip and oral cavity cancer	99	Smoking	2	Percent	2019	0.411542542	0.509844702	0.299154189
1	Deaths	5	East Asia	1	Male	27	Age-standardized	444	Lip and oral cavity cancer	99	Smoking	3	Rate	2019	1.071465926	1.436967853	0.703183289
1	Deaths	5	East Asia	2	Female	27	Age-standardized	444	Lip and oral cavity cancer	99	Smoking	3	Rate	2019	0.037991666	0.058246362	0.022565325
1	Deaths	5	East Asia	3	Both	27	Age-standardized	444	Lip and oral cavity cancer	99	Smoking	3	Rate	2019	0.515783915	0.693597103	0.341990417
1	Deaths	5	East Asia	1	Male	27	Age-standardized	444	Lip and oral cavity cancer	99	Smoking	2	Percent	2020	0.506244575	0.618137742	0.377427584
1	Deaths	5	East Asia	2	Female	27	Age-standardized	444	Lip and oral cavity cancer	99	Smoking	2	Percent	2020	0.073623115	0.109171824	0.042827915
1	Deaths	5	East Asia	3	Both	27	Age-standardized	444	Lip and oral cavity cancer	99	Smoking	2	Percent	2020	0.409869814	0.507445486	0.301351573
1	Deaths	5	East Asia	1	Male	27	Age-standardized	444	Lip and oral cavity cancer	99	Smoking	3	Rate	2020	1.05744164	1.443982703	0.69866068
1	Deaths	5	East Asia	2	Female	27	Age-standardized	444	Lip and oral cavity cancer	99	Smoking	3	Rate	2020	0.037974316	0.060076263	0.021320096
1	Deaths	5	East Asia	3	Both	27	Age-standardized	444	Lip and oral cavity cancer	99	Smoking	3	Rate	2020	0.509918438	0.700994028	0.338024443
1	Deaths	5	East Asia	1	Male	27	Age-standardized	444	Lip and oral cavity cancer	99	Smoking	2	Percent	2021	0.505160859	0.617917613	0.377109711
1	Deaths	5	East Asia	2	Female	27	Age-standardized	444	Lip and oral cavity cancer	99	Smoking	2	Percent	2021	0.073175214	0.110198044	0.042298701
1	Deaths	5	East Asia	3	Both	27	Age-standardized	444	Lip and oral cavity cancer	99	Smoking	2	Percent	2021	0.40861913	0.502359495	0.299381678
1	Deaths	5	East Asia	1	Male	27	Age-standardized	444	Lip and oral cavity cancer	99	Smoking	3	Rate	2021	1.048311417	1.422135721	0.720722661
1	Deaths	5	East Asia	2	Female	27	Age-standardized	444	Lip and oral cavity cancer	99	Smoking	3	Rate	2021	0.037552225	0.059304469	0.021349501
1	Deaths	5	East Asia	3	Both	27	Age-standardized	444	Lip and oral cavity cancer	99	Smoking	3	Rate	2021	0.505153743	0.688194253	0.344665711
1	Deaths	32	Central Asia	1	Male	27	Age-standardized	444	Lip and oral cavity cancer	332	Chewing tobacco	2	Percent	1990	0.026031476	0.043094603	0.012943402
1	Deaths	32	Central Asia	2	Female	27	Age-standardized	444	Lip and oral cavity cancer	332	Chewing tobacco	2	Percent	1990	0.017772476	0.026692515	0.010657886
1	Deaths	32	Central Asia	3	Both	27	Age-standardized	444	Lip and oral cavity cancer	332	Chewing tobacco	2	Percent	1990	0.024266831	0.035970066	0.014601999
1	Deaths	32	Central Asia	1	Male	27	Age-standardized	444	Lip and oral cavity cancer	332	Chewing tobacco	3	Rate	1990	0.082687205	0.137082295	0.040618077
1	Deaths	32	Central Asia	2	Female	27	Age-standardized	444	Lip and oral cavity cancer	332	Chewing tobacco	3	Rate	1990	0.017299125	0.026509036	0.010529848
1	Deaths	32	Central Asia	3	Both	27	Age-standardized	444	Lip and oral cavity cancer	332	Chewing tobacco	3	Rate	1990	0.045475673	0.068052562	0.027664673
1	Deaths	32	Central Asia	1	Male	27	Age-standardized	444	Lip and oral cavity cancer	332	Chewing tobacco	2	Percent	1991	0.025880293	0.042899733	0.01274214
1	Deaths	32	Central Asia	2	Female	27	Age-standardized	444	Lip and oral cavity cancer	332	Chewing tobacco	2	Percent	1991	0.017740982	0.026739199	0.010783942
1	Deaths	32	Central Asia	3	Both	27	Age-standardized	444	Lip and oral cavity cancer	332	Chewing tobacco	2	Percent	1991	0.024184389	0.036344264	0.014487964
1	Deaths	32	Central Asia	1	Male	27	Age-standardized	444	Lip and oral cavity cancer	332	Chewing tobacco	3	Rate	1991	0.084908845	0.142308952	0.041418638
1	Deaths	32	Central Asia	2	Female	27	Age-standardized	444	Lip and oral cavity cancer	332	Chewing tobacco	3	Rate	1991	0.017589753	0.027115281	0.010766543
1	Deaths	32	Central Asia	3	Both	27	Age-standardized	444	Lip and oral cavity cancer	332	Chewing tobacco	3	Rate	1991	0.046732316	0.071378932	0.02849617
1	Deaths	32	Central Asia	1	Male	27	Age-standardized	444	Lip and oral cavity cancer	332	Chewing tobacco	2	Percent	1992	0.025127064	0.041598264	0.012651453
1	Deaths	32	Central Asia	2	Female	27	Age-standardized	444	Lip and oral cavity cancer	332	Chewing tobacco	2	Percent	1992	0.017648771	0.026705432	0.010843272
1	Deaths	32	Central Asia	3	Both	27	Age-standardized	444	Lip and oral cavity cancer	332	Chewing tobacco	2	Percent	1992	0.023535584	0.035137173	0.014160826
1	Deaths	32	Central Asia	1	Male	27	Age-standardized	444	Lip and oral cavity cancer	332	Chewing tobacco	3	Rate	1992	0.082558279	0.137771219	0.040555582
1	Deaths	32	Central Asia	2	Female	27	Age-standardized	444	Lip and oral cavity cancer	332	Chewing tobacco	3	Rate	1992	0.017859699	0.027586198	0.010876154
1	Deaths	32	Central Asia	3	Both	27	Age-standardized	444	Lip and oral cavity cancer	332	Chewing tobacco	3	Rate	1992	0.045944618	0.069726643	0.027988521
1	Deaths	32	Central Asia	1	Male	27	Age-standardized	444	Lip and oral cavity cancer	332	Chewing tobacco	2	Percent	1993	0.021665161	0.035824119	0.010689764
1	Deaths	32	Central Asia	2	Female	27	Age-standardized	444	Lip and oral cavity cancer	332	Chewing tobacco	2	Percent	1993	0.017075048	0.025719223	0.010531957
1	Deaths	32	Central Asia	3	Both	27	Age-standardized	444	Lip and oral cavity cancer	332	Chewing tobacco	2	Percent	1993	0.020750751	0.030653383	0.012718737
1	Deaths	32	Central Asia	1	Male	27	Age-standardized	444	Lip and oral cavity cancer	332	Chewing tobacco	3	Rate	1993	0.070777423	0.118087137	0.034296925
1	Deaths	32	Central Asia	2	Female	27	Age-standardized	444	Lip and oral cavity cancer	332	Chewing tobacco	3	Rate	1993	0.018365934	0.027826896	0.011164109
1	Deaths	32	Central Asia	3	Both	27	Age-standardized	444	Lip and oral cavity cancer	332	Chewing tobacco	3	Rate	1993	0.041166647	0.061321361	0.025361165
1	Deaths	32	Central Asia	1	Male	27	Age-standardized	444	Lip and oral cavity cancer	332	Chewing tobacco	2	Percent	1994	0.020283673	0.033714247	0.010010385
1	Deaths	32	Central Asia	2	Female	27	Age-standardized	444	Lip and oral cavity cancer	332	Chewing tobacco	2	Percent	1994	0.016777846	0.025136106	0.010340034
1	Deaths	32	Central Asia	3	Both	27	Age-standardized	444	Lip and oral cavity cancer	332	Chewing tobacco	2	Percent	1994	0.019614781	0.028793003	0.012107822
1	Deaths	32	Central Asia	1	Male	27	Age-standardized	444	Lip and oral cavity cancer	332	Chewing tobacco	3	Rate	1994	0.06543539	0.110368024	0.03181018
1	Deaths	32	Central Asia	2	Female	27	Age-standardized	444	Lip and oral cavity cancer	332	Chewing tobacco	3	Rate	1994	0.018666778	0.028342226	0.011369227
1	Deaths	32	Central Asia	3	Both	27	Age-standardized	444	Lip and oral cavity cancer	332	Chewing tobacco	3	Rate	1994	0.039128559	0.057877077	0.02391645
1	Deaths	32	Central Asia	1	Male	27	Age-standardized	444	Lip and oral cavity cancer	332	Chewing tobacco	2	Percent	1995	0.020610135	0.034294173	0.010104937
1	Deaths	32	Central Asia	2	Female	27	Age-standardized	444	Lip and oral cavity cancer	332	Chewing tobacco	2	Percent	1995	0.016801975	0.025445809	0.010368125
1	Deaths	32	Central Asia	3	Both	27	Age-standardized	444	Lip and oral cavity cancer	332	Chewing tobacco	2	Percent	1995	0.019854433	0.029136906	0.012279799
1	Deaths	32	Central Asia	1	Male	27	Age-standardized	444	Lip and oral cavity cancer	332	Chewing tobacco	3	Rate	1995	0.064717616	0.109638785	0.031135758
1	Deaths	32	Central Asia	2	Female	27	Age-standardized	444	Lip and oral cavity cancer	332	Chewing tobacco	3	Rate	1995	0.01841318	0.028144634	0.01135149
1	Deaths	32	Central Asia	3	Both	27	Age-standardized	444	Lip and oral cavity cancer	332	Chewing tobacco	3	Rate	1995	0.038792353	0.057906001	0.023388681
1	Deaths	32	Central Asia	1	Male	27	Age-standardized	444	Lip and oral cavity cancer	332	Chewing tobacco	2	Percent	1996	0.021350298	0.035809143	0.010290299
1	Deaths	32	Central Asia	2	Female	27	Age-standardized	444	Lip and oral cavity cancer	332	Chewing tobacco	2	Percent	1996	0.017423901	0.026476563	0.010690756
1	Deaths	32	Central Asia	3	Both	27	Age-standardized	444	Lip and oral cavity cancer	332	Chewing tobacco	2	Percent	1996	0.020668171	0.030662364	0.012643977
1	Deaths	32	Central Asia	1	Male	27	Age-standardized	444	Lip and oral cavity cancer	332	Chewing tobacco	3	Rate	1996	0.063443297	0.10713704	0.03032035
1	Deaths	32	Central Asia	2	Female	27	Age-standardized	444	Lip and oral cavity cancer	332	Chewing tobacco	3	Rate	1996	0.01703441	0.025910274	0.010257674
1	Deaths	32	Central Asia	3	Both	27	Age-standardized	444	Lip and oral cavity cancer	332	Chewing tobacco	3	Rate	1996	0.037567678	0.057178712	0.022130368
1	Deaths	32	Central Asia	1	Male	27	Age-standardized	444	Lip and oral cavity cancer	332	Chewing tobacco	2	Percent	1997	0.02160376	0.036414122	0.010547211
1	Deaths	32	Central Asia	2	Female	27	Age-standardized	444	Lip and oral cavity cancer	332	Chewing tobacco	2	Percent	1997	0.017647199	0.026834475	0.010835786
1	Deaths	32	Central Asia	3	Both	27	Age-standardized	444	Lip and oral cavity cancer	332	Chewing tobacco	2	Percent	1997	0.020937503	0.031000615	0.012760004
1	Deaths	32	Central Asia	1	Male	27	Age-standardized	444	Lip and oral cavity cancer	332	Chewing tobacco	3	Rate	1997	0.061622347	0.104589481	0.029194928
1	Deaths	32	Central Asia	2	Female	27	Age-standardized	444	Lip and oral cavity cancer	332	Chewing tobacco	3	Rate	1997	0.0163115	0.025031071	0.00978364
1	Deaths	32	Central Asia	3	Both	27	Age-standardized	444	Lip and oral cavity cancer	332	Chewing tobacco	3	Rate	1997	0.036369194	0.054989617	0.021413424
1	Deaths	32	Central Asia	1	Male	27	Age-standardized	444	Lip and oral cavity cancer	332	Chewing tobacco	2	Percent	1998	0.021773251	0.036799923	0.010639664
1	Deaths	32	Central Asia	2	Female	27	Age-standardized	444	Lip and oral cavity cancer	332	Chewing tobacco	2	Percent	1998	0.017783768	0.027107127	0.010899447
1	Deaths	32	Central Asia	3	Both	27	Age-standardized	444	Lip and oral cavity cancer	332	Chewing tobacco	2	Percent	1998	0.021085678	0.031186157	0.012858605
1	Deaths	32	Central Asia	1	Male	27	Age-standardized	444	Lip and oral cavity cancer	332	Chewing tobacco	3	Rate	1998	0.060162344	0.099996013	0.028804022
1	Deaths	32	Central Asia	2	Female	27	Age-standardized	444	Lip and oral cavity cancer	332	Chewing tobacco	3	Rate	1998	0.015873852	0.024462164	0.009523782
1	Deaths	32	Central Asia	3	Both	27	Age-standardized	444	Lip and oral cavity cancer	332	Chewing tobacco	3	Rate	1998	0.035502752	0.053295838	0.020846095
1	Deaths	32	Central Asia	1	Male	27	Age-standardized	444	Lip and oral cavity cancer	332	Chewing tobacco	2	Percent	1999	0.021500696	0.036388992	0.010537278
1	Deaths	32	Central Asia	2	Female	27	Age-standardized	444	Lip and oral cavity cancer	332	Chewing tobacco	2	Percent	1999	0.017644955	0.026902828	0.010838162
1	Deaths	32	Central Asia	3	Both	27	Age-standardized	444	Lip and oral cavity cancer	332	Chewing tobacco	2	Percent	1999	0.020821897	0.030525746	0.012738807
1	Deaths	32	Central Asia	1	Male	27	Age-standardized	444	Lip and oral cavity cancer	332	Chewing tobacco	3	Rate	1999	0.059958804	0.100537335	0.028943148
1	Deaths	32	Central Asia	2	Female	27	Age-standardized	444	Lip and oral cavity cancer	332	Chewing tobacco	3	Rate	1999	0.016001069	0.024546007	0.009650035
1	Deaths	32	Central Asia	3	Both	27	Age-standardized	444	Lip and oral cavity cancer	332	Chewing tobacco	3	Rate	1999	0.035500992	0.052591833	0.021125369
1	Deaths	32	Central Asia	1	Male	27	Age-standardized	444	Lip and oral cavity cancer	332	Chewing tobacco	2	Percent	2000	0.022320177	0.038151413	0.010990617
1	Deaths	32	Central Asia	2	Female	27	Age-standardized	444	Lip and oral cavity cancer	332	Chewing tobacco	2	Percent	2000	0.017824804	0.027025651	0.010962412
1	Deaths	32	Central Asia	3	Both	27	Age-standardized	444	Lip and oral cavity cancer	332	Chewing tobacco	2	Percent	2000	0.021436346	0.031788365	0.013075342
1	Deaths	32	Central Asia	1	Male	27	Age-standardized	444	Lip and oral cavity cancer	332	Chewing tobacco	3	Rate	2000	0.060344681	0.100917461	0.029400853
1	Deaths	32	Central Asia	2	Female	27	Age-standardized	444	Lip and oral cavity cancer	332	Chewing tobacco	3	Rate	2000	0.015709026	0.024080226	0.00950199
1	Deaths	32	Central Asia	3	Both	27	Age-standardized	444	Lip and oral cavity cancer	332	Chewing tobacco	3	Rate	2000	0.03553807	0.05316386	0.021255127
1	Deaths	32	Central Asia	1	Male	27	Age-standardized	444	Lip and oral cavity cancer	332	Chewing tobacco	2	Percent	2001	0.022895558	0.039186038	0.011371082
1	Deaths	32	Central Asia	2	Female	27	Age-standardized	444	Lip and oral cavity cancer	332	Chewing tobacco	2	Percent	2001	0.01779967	0.026811285	0.010914612
1	Deaths	32	Central Asia	3	Both	27	Age-standardized	444	Lip and oral cavity cancer	332	Chewing tobacco	2	Percent	2001	0.021818934	0.032351541	0.013365022
1	Deaths	32	Central Asia	1	Male	27	Age-standardized	444	Lip and oral cavity cancer	332	Chewing tobacco	3	Rate	2001	0.061713523	0.103166568	0.030272628
1	Deaths	32	Central Asia	2	Female	27	Age-standardized	444	Lip and oral cavity cancer	332	Chewing tobacco	3	Rate	2001	0.015812025	0.024417249	0.009603493
1	Deaths	32	Central Asia	3	Both	27	Age-standardized	444	Lip and oral cavity cancer	332	Chewing tobacco	3	Rate	2001	0.036279325	0.055273722	0.021848361
1	Deaths	32	Central Asia	1	Male	27	Age-standardized	444	Lip and oral cavity cancer	332	Chewing tobacco	2	Percent	2002	0.023195035	0.039888613	0.011464959
1	Deaths	32	Central Asia	2	Female	27	Age-standardized	444	Lip and oral cavity cancer	332	Chewing tobacco	2	Percent	2002	0.01782939	0.02673573	0.010905646
1	Deaths	32	Central Asia	3	Both	27	Age-standardized	444	Lip and oral cavity cancer	332	Chewing tobacco	2	Percent	2002	0.022013206	0.032673703	0.013462577
1	Deaths	32	Central Asia	1	Male	27	Age-standardized	444	Lip and oral cavity cancer	332	Chewing tobacco	3	Rate	2002	0.062058045	0.105313904	0.030689046
1	Deaths	32	Central Asia	2	Female	27	Age-standardized	444	Lip and oral cavity cancer	332	Chewing tobacco	3	Rate	2002	0.016005742	0.024697169	0.009790713
1	Deaths	32	Central Asia	3	Both	27	Age-standardized	444	Lip and oral cavity cancer	332	Chewing tobacco	3	Rate	2002	0.036526925	0.056085803	0.021969563
1	Deaths	32	Central Asia	1	Male	27	Age-standardized	444	Lip and oral cavity cancer	332	Chewing tobacco	2	Percent	2003	0.023215507	0.040113125	0.011353952
1	Deaths	32	Central Asia	2	Female	27	Age-standardized	444	Lip and oral cavity cancer	332	Chewing tobacco	2	Percent	2003	0.017743433	0.026613592	0.010869374
1	Deaths	32	Central Asia	3	Both	27	Age-standardized	444	Lip and oral cavity cancer	332	Chewing tobacco	2	Percent	2003	0.021942763	0.032713112	0.013369697
1	Deaths	32	Central Asia	1	Male	27	Age-standardized	444	Lip and oral cavity cancer	332	Chewing tobacco	3	Rate	2003	0.061011693	0.105487036	0.030161609
1	Deaths	32	Central Asia	2	Female	27	Age-standardized	444	Lip and oral cavity cancer	332	Chewing tobacco	3	Rate	2003	0.016213078	0.024727247	0.01002549
1	Deaths	32	Central Asia	3	Both	27	Age-standardized	444	Lip and oral cavity cancer	332	Chewing tobacco	3	Rate	2003	0.03620558	0.054805225	0.021925977
1	Deaths	32	Central Asia	1	Male	27	Age-standardized	444	Lip and oral cavity cancer	332	Chewing tobacco	2	Percent	2004	0.023543438	0.040602689	0.011550322
1	Deaths	32	Central Asia	2	Female	27	Age-standardized	444	Lip and oral cavity cancer	332	Chewing tobacco	2	Percent	2004	0.017668383	0.026264426	0.010939951
1	Deaths	32	Central Asia	3	Both	27	Age-standardized	444	Lip and oral cavity cancer	332	Chewing tobacco	2	Percent	2004	0.022110131	0.033061341	0.013533583
1	Deaths	32	Central Asia	1	Male	27	Age-standardized	444	Lip and oral cavity cancer	332	Chewing tobacco	3	Rate	2004	0.060978096	0.104636864	0.02968084
1	Deaths	32	Central Asia	2	Female	27	Age-standardized	444	Lip and oral cavity cancer	332	Chewing tobacco	3	Rate	2004	0.016572775	0.025402056	0.010238875
1	Deaths	32	Central Asia	3	Both	27	Age-standardized	444	Lip and oral cavity cancer	332	Chewing tobacco	3	Rate	2004	0.036437146	0.05471124	0.022299254
1	Deaths	32	Central Asia	1	Male	27	Age-standardized	444	Lip and oral cavity cancer	332	Chewing tobacco	2	Percent	2005	0.024106487	0.041654165	0.011883385
1	Deaths	32	Central Asia	2	Female	27	Age-standardized	444	Lip and oral cavity cancer	332	Chewing tobacco	2	Percent	2005	0.017673365	0.026532175	0.010998767
1	Deaths	32	Central Asia	3	Both	27	Age-standardized	444	Lip and oral cavity cancer	332	Chewing tobacco	2	Percent	2005	0.022441902	0.033782431	0.013732026
1	Deaths	32	Central Asia	1	Male	27	Age-standardized	444	Lip and oral cavity cancer	332	Chewing tobacco	3	Rate	2005	0.061326951	0.104607283	0.029716928
1	Deaths	32	Central Asia	2	Female	27	Age-standardized	444	Lip and oral cavity cancer	332	Chewing tobacco	3	Rate	2005	0.016861139	0.025477564	0.010441026
1	Deaths	32	Central Asia	3	Both	27	Age-standardized	444	Lip and oral cavity cancer	332	Chewing tobacco	3	Rate	2005	0.036773704	0.055266358	0.022448872
1	Deaths	32	Central Asia	1	Male	27	Age-standardized	444	Lip and oral cavity cancer	332	Chewing tobacco	2	Percent	2006	0.024497941	0.042088472	0.012123371
1	Deaths	32	Central Asia	2	Female	27	Age-standardized	444	Lip and oral cavity cancer	332	Chewing tobacco	2	Percent	2006	0.017604875	0.026387254	0.011038025
1	Deaths	32	Central Asia	3	Both	27	Age-standardized	444	Lip and oral cavity cancer	332	Chewing tobacco	2	Percent	2006	0.022609157	0.034114889	0.013983269
1	Deaths	32	Central Asia	1	Male	27	Age-standardized	444	Lip and oral cavity cancer	332	Chewing tobacco	3	Rate	2006	0.059614133	0.102854041	0.029575337
1	Deaths	32	Central Asia	2	Female	27	Age-standardized	444	Lip and oral cavity cancer	332	Chewing tobacco	3	Rate	2006	0.016776841	0.025025433	0.010294544
1	Deaths	32	Central Asia	3	Both	27	Age-standardized	444	Lip and oral cavity cancer	332	Chewing tobacco	3	Rate	2006	0.035998265	0.055343261	0.022330851
1	Deaths	32	Central Asia	1	Male	27	Age-standardized	444	Lip and oral cavity cancer	332	Chewing tobacco	2	Percent	2007	0.024046391	0.042119137	0.012024428
1	Deaths	32	Central Asia	2	Female	27	Age-standardized	444	Lip and oral cavity cancer	332	Chewing tobacco	2	Percent	2007	0.01762717	0.026473257	0.011038419
1	Deaths	32	Central Asia	3	Both	27	Age-standardized	444	Lip and oral cavity cancer	332	Chewing tobacco	2	Percent	2007	0.02234796	0.033818821	0.013901157
1	Deaths	32	Central Asia	1	Male	27	Age-standardized	444	Lip and oral cavity cancer	332	Chewing tobacco	3	Rate	2007	0.057821992	0.103046923	0.028709033
1	Deaths	32	Central Asia	2	Female	27	Age-standardized	444	Lip and oral cavity cancer	332	Chewing tobacco	3	Rate	2007	0.016320169	0.024356604	0.009943176
1	Deaths	32	Central Asia	3	Both	27	Age-standardized	444	Lip and oral cavity cancer	332	Chewing tobacco	3	Rate	2007	0.034924461	0.053856197	0.021532464
1	Deaths	32	Central Asia	1	Male	27	Age-standardized	444	Lip and oral cavity cancer	332	Chewing tobacco	2	Percent	2008	0.023688622	0.041124908	0.011879713
1	Deaths	32	Central Asia	2	Female	27	Age-standardized	444	Lip and oral cavity cancer	332	Chewing tobacco	2	Percent	2008	0.017535756	0.026139241	0.011059942
1	Deaths	32	Central Asia	3	Both	27	Age-standardized	444	Lip and oral cavity cancer	332	Chewing tobacco	2	Percent	2008	0.022125237	0.033223623	0.013734729
1	Deaths	32	Central Asia	1	Male	27	Age-standardized	444	Lip and oral cavity cancer	332	Chewing tobacco	3	Rate	2008	0.05864096	0.101943534	0.029180904
1	Deaths	32	Central Asia	2	Female	27	Age-standardized	444	Lip and oral cavity cancer	332	Chewing tobacco	3	Rate	2008	0.016074249	0.023962573	0.009843874
1	Deaths	32	Central Asia	3	Both	27	Age-standardized	444	Lip and oral cavity cancer	332	Chewing tobacco	3	Rate	2008	0.035115369	0.053172133	0.021749397
1	Deaths	32	Central Asia	1	Male	27	Age-standardized	444	Lip and oral cavity cancer	332	Chewing tobacco	2	Percent	2009	0.023438608	0.040130764	0.011843347
1	Deaths	32	Central Asia	2	Female	27	Age-standardized	444	Lip and oral cavity cancer	332	Chewing tobacco	2	Percent	2009	0.017363751	0.02590784	0.010881356
1	Deaths	32	Central Asia	3	Both	27	Age-standardized	444	Lip and oral cavity cancer	332	Chewing tobacco	2	Percent	2009	0.021864718	0.032989069	0.01364016
1	Deaths	32	Central Asia	1	Male	27	Age-standardized	444	Lip and oral cavity cancer	332	Chewing tobacco	3	Rate	2009	0.058471862	0.099195588	0.02926786
1	Deaths	32	Central Asia	2	Female	27	Age-standardized	444	Lip and oral cavity cancer	332	Chewing tobacco	3	Rate	2009	0.016434516	0.024423122	0.010115094
1	Deaths	32	Central Asia	3	Both	27	Age-standardized	444	Lip and oral cavity cancer	332	Chewing tobacco	3	Rate	2009	0.035210806	0.052528921	0.021837944
1	Deaths	32	Central Asia	1	Male	27	Age-standardized	444	Lip and oral cavity cancer	332	Chewing tobacco	2	Percent	2010	0.022823926	0.038510533	0.011634445
1	Deaths	32	Central Asia	2	Female	27	Age-standardized	444	Lip and oral cavity cancer	332	Chewing tobacco	2	Percent	2010	0.017282667	0.026021938	0.01086721
1	Deaths	32	Central Asia	3	Both	27	Age-standardized	444	Lip and oral cavity cancer	332	Chewing tobacco	2	Percent	2010	0.021402691	0.032101788	0.013232863
1	Deaths	32	Central Asia	1	Male	27	Age-standardized	444	Lip and oral cavity cancer	332	Chewing tobacco	3	Rate	2010	0.057172509	0.09721017	0.028768496
1	Deaths	32	Central Asia	2	Female	27	Age-standardized	444	Lip and oral cavity cancer	332	Chewing tobacco	3	Rate	2010	0.016541783	0.024751393	0.010098278
1	Deaths	32	Central Asia	3	Both	27	Age-standardized	444	Lip and oral cavity cancer	332	Chewing tobacco	3	Rate	2010	0.034690637	0.051144094	0.021594021
1	Deaths	32	Central Asia	1	Male	27	Age-standardized	444	Lip and oral cavity cancer	332	Chewing tobacco	2	Percent	2011	0.022661562	0.037909369	0.01158986
1	Deaths	32	Central Asia	2	Female	27	Age-standardized	444	Lip and oral cavity cancer	332	Chewing tobacco	2	Percent	2011	0.017145436	0.025847335	0.010855383
1	Deaths	32	Central Asia	3	Both	27	Age-standardized	444	Lip and oral cavity cancer	332	Chewing tobacco	2	Percent	2011	0.021269524	0.031810989	0.013287317
1	Deaths	32	Central Asia	1	Male	27	Age-standardized	444	Lip and oral cavity cancer	332	Chewing tobacco	3	Rate	2011	0.059720049	0.100783093	0.03030441
1	Deaths	32	Central Asia	2	Female	27	Age-standardized	444	Lip and oral cavity cancer	332	Chewing tobacco	3	Rate	2011	0.016792218	0.024986254	0.010438465
1	Deaths	32	Central Asia	3	Both	27	Age-standardized	444	Lip and oral cavity cancer	332	Chewing tobacco	3	Rate	2011	0.035944503	0.052902219	0.022632224
1	Deaths	32	Central Asia	1	Male	27	Age-standardized	444	Lip and oral cavity cancer	332	Chewing tobacco	2	Percent	2012	0.022925262	0.038931317	0.011697605
1	Deaths	32	Central Asia	2	Female	27	Age-standardized	444	Lip and oral cavity cancer	332	Chewing tobacco	2	Percent	2012	0.017264951	0.026250553	0.01093175
1	Deaths	32	Central Asia	3	Both	27	Age-standardized	444	Lip and oral cavity cancer	332	Chewing tobacco	2	Percent	2012	0.021470764	0.03178894	0.013511595
1	Deaths	32	Central Asia	1	Male	27	Age-standardized	444	Lip and oral cavity cancer	332	Chewing tobacco	3	Rate	2012	0.060331807	0.102202504	0.030326906
1	Deaths	32	Central Asia	2	Female	27	Age-standardized	444	Lip and oral cavity cancer	332	Chewing tobacco	3	Rate	2012	0.017195996	0.025830204	0.010516178
1	Deaths	32	Central Asia	3	Both	27	Age-standardized	444	Lip and oral cavity cancer	332	Chewing tobacco	3	Rate	2012	0.036427837	0.05356788	0.022942015
1	Deaths	32	Central Asia	1	Male	27	Age-standardized	444	Lip and oral cavity cancer	332	Chewing tobacco	2	Percent	2013	0.023058182	0.038315513	0.011810932
1	Deaths	32	Central Asia	2	Female	27	Age-standardized	444	Lip and oral cavity cancer	332	Chewing tobacco	2	Percent	2013	0.017648376	0.026949977	0.011144931
1	Deaths	32	Central Asia	3	Both	27	Age-standardized	444	Lip and oral cavity cancer	332	Chewing tobacco	2	Percent	2013	0.021614459	0.032068751	0.013662842
1	Deaths	32	Central Asia	1	Male	27	Age-standardized	444	Lip and oral cavity cancer	332	Chewing tobacco	3	Rate	2013	0.055592827	0.092344962	0.027750551
1	Deaths	32	Central Asia	2	Female	27	Age-standardized	444	Lip and oral cavity cancer	332	Chewing tobacco	3	Rate	2013	0.016979085	0.025689809	0.010431292
1	Deaths	32	Central Asia	3	Both	27	Age-standardized	444	Lip and oral cavity cancer	332	Chewing tobacco	3	Rate	2013	0.034192097	0.050183115	0.021460671
1	Deaths	32	Central Asia	1	Male	27	Age-standardized	444	Lip and oral cavity cancer	332	Chewing tobacco	2	Percent	2014	0.024175117	0.04022197	0.012460578
1	Deaths	32	Central Asia	2	Female	27	Age-standardized	444	Lip and oral cavity cancer	332	Chewing tobacco	2	Percent	2014	0.017914409	0.027635231	0.011247729
1	Deaths	32	Central Asia	3	Both	27	Age-standardized	444	Lip and oral cavity cancer	332	Chewing tobacco	2	Percent	2014	0.022472261	0.033133894	0.014044102
1	Deaths	32	Central Asia	1	Male	27	Age-standardized	444	Lip and oral cavity cancer	332	Chewing tobacco	3	Rate	2014	0.058999104	0.097648841	0.029526257
1	Deaths	32	Central Asia	2	Female	27	Age-standardized	444	Lip and oral cavity cancer	332	Chewing tobacco	3	Rate	2014	0.017611425	0.026871621	0.010942798
1	Deaths	32	Central Asia	3	Both	27	Age-standardized	444	Lip and oral cavity cancer	332	Chewing tobacco	3	Rate	2014	0.036050117	0.05278629	0.022279282
1	Deaths	32	Central Asia	1	Male	27	Age-standardized	444	Lip and oral cavity cancer	332	Chewing tobacco	2	Percent	2015	0.024689592	0.040826995	0.012787398
1	Deaths	32	Central Asia	2	Female	27	Age-standardized	444	Lip and oral cavity cancer	332	Chewing tobacco	2	Percent	2015	0.017978248	0.028105074	0.011278343
1	Deaths	32	Central Asia	3	Both	27	Age-standardized	444	Lip and oral cavity cancer	332	Chewing tobacco	2	Percent	2015	0.02284519	0.033604815	0.014312693
1	Deaths	32	Central Asia	1	Male	27	Age-standardized	444	Lip and oral cavity cancer	332	Chewing tobacco	3	Rate	2015	0.062449131	0.102163617	0.031551051
1	Deaths	32	Central Asia	2	Female	27	Age-standardized	444	Lip and oral cavity cancer	332	Chewing tobacco	3	Rate	2015	0.018287783	0.02800998	0.011337097
1	Deaths	32	Central Asia	3	Both	27	Age-standardized	444	Lip and oral cavity cancer	332	Chewing tobacco	3	Rate	2015	0.037982812	0.05608939	0.023491692
1	Deaths	32	Central Asia	1	Male	27	Age-standardized	444	Lip and oral cavity cancer	332	Chewing tobacco	2	Percent	2016	0.025096141	0.041151702	0.012835905
1	Deaths	32	Central Asia	2	Female	27	Age-standardized	444	Lip and oral cavity cancer	332	Chewing tobacco	2	Percent	2016	0.018258273	0.028580761	0.011430193
1	Deaths	32	Central Asia	3	Both	27	Age-standardized	444	Lip and oral cavity cancer	332	Chewing tobacco	2	Percent	2016	0.023218253	0.033919767	0.014497016
1	Deaths	32	Central Asia	1	Male	27	Age-standardized	444	Lip and oral cavity cancer	332	Chewing tobacco	3	Rate	2016	0.064965708	0.106204506	0.03286651
1	Deaths	32	Central Asia	2	Female	27	Age-standardized	444	Lip and oral cavity cancer	332	Chewing tobacco	3	Rate	2016	0.019260068	0.029754202	0.011936998
1	Deaths	32	Central Asia	3	Both	27	Age-standardized	444	Lip and oral cavity cancer	332	Chewing tobacco	3	Rate	2016	0.039680259	0.058456815	0.024570005
1	Deaths	32	Central Asia	1	Male	27	Age-standardized	444	Lip and oral cavity cancer	332	Chewing tobacco	2	Percent	2017	0.025617004	0.041997447	0.013213546
1	Deaths	32	Central Asia	2	Female	27	Age-standardized	444	Lip and oral cavity cancer	332	Chewing tobacco	2	Percent	2017	0.018108428	0.0283333	0.011438317
1	Deaths	32	Central Asia	3	Both	27	Age-standardized	444	Lip and oral cavity cancer	332	Chewing tobacco	2	Percent	2017	0.023527293	0.034628993	0.014699788
1	Deaths	32	Central Asia	1	Male	27	Age-standardized	444	Lip and oral cavity cancer	332	Chewing tobacco	3	Rate	2017	0.063789723	0.106098155	0.032663328
1	Deaths	32	Central Asia	2	Female	27	Age-standardized	444	Lip and oral cavity cancer	332	Chewing tobacco	3	Rate	2017	0.018375968	0.028348436	0.011354102
1	Deaths	32	Central Asia	3	Both	27	Age-standardized	444	Lip and oral cavity cancer	332	Chewing tobacco	3	Rate	2017	0.038725596	0.056588544	0.023851331
1	Deaths	32	Central Asia	1	Male	27	Age-standardized	444	Lip and oral cavity cancer	332	Chewing tobacco	2	Percent	2018	0.02547184	0.041602185	0.013104885
1	Deaths	32	Central Asia	2	Female	27	Age-standardized	444	Lip and oral cavity cancer	332	Chewing tobacco	2	Percent	2018	0.018181289	0.028433546	0.011455867
1	Deaths	32	Central Asia	3	Both	27	Age-standardized	444	Lip and oral cavity cancer	332	Chewing tobacco	2	Percent	2018	0.02344753	0.034606266	0.014763921
1	Deaths	32	Central Asia	1	Male	27	Age-standardized	444	Lip and oral cavity cancer	332	Chewing tobacco	3	Rate	2018	0.062557519	0.10159184	0.031919121
1	Deaths	32	Central Asia	2	Female	27	Age-standardized	444	Lip and oral cavity cancer	332	Chewing tobacco	3	Rate	2018	0.018390653	0.028690966	0.011185392
1	Deaths	32	Central Asia	3	Both	27	Age-standardized	444	Lip and oral cavity cancer	332	Chewing tobacco	3	Rate	2018	0.038210069	0.055150349	0.023820632
1	Deaths	32	Central Asia	1	Male	27	Age-standardized	444	Lip and oral cavity cancer	332	Chewing tobacco	2	Percent	2019	0.025561056	0.041760098	0.013000331
1	Deaths	32	Central Asia	2	Female	27	Age-standardized	444	Lip and oral cavity cancer	332	Chewing tobacco	2	Percent	2019	0.018221317	0.028483451	0.011552786
1	Deaths	32	Central Asia	3	Both	27	Age-standardized	444	Lip and oral cavity cancer	332	Chewing tobacco	2	Percent	2019	0.023471799	0.034322143	0.014808088
1	Deaths	32	Central Asia	1	Male	27	Age-standardized	444	Lip and oral cavity cancer	332	Chewing tobacco	3	Rate	2019	0.060706344	0.098267377	0.031338019
1	Deaths	32	Central Asia	2	Female	27	Age-standardized	444	Lip and oral cavity cancer	332	Chewing tobacco	3	Rate	2019	0.018608589	0.029390033	0.011453065
1	Deaths	32	Central Asia	3	Both	27	Age-standardized	444	Lip and oral cavity cancer	332	Chewing tobacco	3	Rate	2019	0.037628742	0.0548121	0.023559651
1	Deaths	32	Central Asia	1	Male	27	Age-standardized	444	Lip and oral cavity cancer	332	Chewing tobacco	2	Percent	2020	0.025664097	0.041409689	0.012818292
1	Deaths	32	Central Asia	2	Female	27	Age-standardized	444	Lip and oral cavity cancer	332	Chewing tobacco	2	Percent	2020	0.018280734	0.028997215	0.011643792
1	Deaths	32	Central Asia	3	Both	27	Age-standardized	444	Lip and oral cavity cancer	332	Chewing tobacco	2	Percent	2020	0.023567907	0.034171702	0.014724274
1	Deaths	32	Central Asia	1	Male	27	Age-standardized	444	Lip and oral cavity cancer	332	Chewing tobacco	3	Rate	2020	0.06017091	0.098006653	0.03097718
1	Deaths	32	Central Asia	2	Female	27	Age-standardized	444	Lip and oral cavity cancer	332	Chewing tobacco	3	Rate	2020	0.018590197	0.030045442	0.011186169
1	Deaths	32	Central Asia	3	Both	27	Age-standardized	444	Lip and oral cavity cancer	332	Chewing tobacco	3	Rate	2020	0.037395602	0.054918031	0.023447579
1	Deaths	32	Central Asia	1	Male	27	Age-standardized	444	Lip and oral cavity cancer	332	Chewing tobacco	2	Percent	2021	0.026095352	0.042197812	0.012868469
1	Deaths	32	Central Asia	2	Female	27	Age-standardized	444	Lip and oral cavity cancer	332	Chewing tobacco	2	Percent	2021	0.018383876	0.029378157	0.011704464
1	Deaths	32	Central Asia	3	Both	27	Age-standardized	444	Lip and oral cavity cancer	332	Chewing tobacco	2	Percent	2021	0.023864037	0.034684004	0.014961539
1	Deaths	32	Central Asia	1	Male	27	Age-standardized	444	Lip and oral cavity cancer	332	Chewing tobacco	3	Rate	2021	0.059586523	0.097422048	0.029977336
1	Deaths	32	Central Asia	2	Female	27	Age-standardized	444	Lip and oral cavity cancer	332	Chewing tobacco	3	Rate	2021	0.018566725	0.029828652	0.011000455
1	Deaths	32	Central Asia	3	Both	27	Age-standardized	444	Lip and oral cavity cancer	332	Chewing tobacco	3	Rate	2021	0.037137051	0.05475448	0.02327187
1	Deaths	138	North Africa and Middle East	1	Male	27	Age-standardized	444	Lip and oral cavity cancer	99	Smoking	2	Percent	1990	0.420956713	0.533316304	0.298223651
1	Deaths	138	North Africa and Middle East	2	Female	27	Age-standardized	444	Lip and oral cavity cancer	99	Smoking	2	Percent	1990	0.058915094	0.08571257	0.035724145
1	Deaths	138	North Africa and Middle East	3	Both	27	Age-standardized	444	Lip and oral cavity cancer	99	Smoking	2	Percent	1990	0.279946848	0.360794889	0.193784537
1	Deaths	138	North Africa and Middle East	1	Male	27	Age-standardized	444	Lip and oral cavity cancer	99	Smoking	3	Rate	1990	0.384892147	0.525109347	0.254795388
1	Deaths	138	North Africa and Middle East	2	Female	27	Age-standardized	444	Lip and oral cavity cancer	99	Smoking	3	Rate	1990	0.034282157	0.051360164	0.020602064
1	Deaths	138	North Africa and Middle East	3	Both	27	Age-standardized	444	Lip and oral cavity cancer	99	Smoking	3	Rate	1990	0.21006491	0.28634888	0.138148301
1	Deaths	138	North Africa and Middle East	1	Male	27	Age-standardized	444	Lip and oral cavity cancer	99	Smoking	2	Percent	1991	0.420888947	0.533264518	0.298793633
1	Deaths	138	North Africa and Middle East	2	Female	27	Age-standardized	444	Lip and oral cavity cancer	99	Smoking	2	Percent	1991	0.059595799	0.086956515	0.035752801
1	Deaths	138	North Africa and Middle East	3	Both	27	Age-standardized	444	Lip and oral cavity cancer	99	Smoking	2	Percent	1991	0.282469465	0.363537256	0.194790212
1	Deaths	138	North Africa and Middle East	1	Male	27	Age-standardized	444	Lip and oral cavity cancer	99	Smoking	3	Rate	1991	0.386601529	0.523969858	0.256505539
1	Deaths	138	North Africa and Middle East	2	Female	27	Age-standardized	444	Lip and oral cavity cancer	99	Smoking	3	Rate	1991	0.034025483	0.051186323	0.020749438
1	Deaths	138	North Africa and Middle East	3	Both	27	Age-standardized	444	Lip and oral cavity cancer	99	Smoking	3	Rate	1991	0.210833465	0.285519797	0.139698706
1	Deaths	138	North Africa and Middle East	1	Male	27	Age-standardized	444	Lip and oral cavity cancer	99	Smoking	2	Percent	1992	0.420316134	0.533336615	0.297434306
1	Deaths	138	North Africa and Middle East	2	Female	27	Age-standardized	444	Lip and oral cavity cancer	99	Smoking	2	Percent	1992	0.05990352	0.08708991	0.03613893
1	Deaths	138	North Africa and Middle East	3	Both	27	Age-standardized	444	Lip and oral cavity cancer	99	Smoking	2	Percent	1992	0.283099823	0.365257587	0.196135812
1	Deaths	138	North Africa and Middle East	1	Male	27	Age-standardized	444	Lip and oral cavity cancer	99	Smoking	3	Rate	1992	0.387467307	0.523829461	0.261019025
1	Deaths	138	North Africa and Middle East	2	Female	27	Age-standardized	444	Lip and oral cavity cancer	99	Smoking	3	Rate	1992	0.033986653	0.051180089	0.020886271
1	Deaths	138	North Africa and Middle East	3	Both	27	Age-standardized	444	Lip and oral cavity cancer	99	Smoking	3	Rate	1992	0.21116964	0.287155847	0.140889386
1	Deaths	138	North Africa and Middle East	1	Male	27	Age-standardized	444	Lip and oral cavity cancer	99	Smoking	2	Percent	1993	0.419789721	0.532253087	0.297502871
1	Deaths	138	North Africa and Middle East	2	Female	27	Age-standardized	444	Lip and oral cavity cancer	99	Smoking	2	Percent	1993	0.060069372	0.087033404	0.036380283
1	Deaths	138	North Africa and Middle East	3	Both	27	Age-standardized	444	Lip and oral cavity cancer	99	Smoking	2	Percent	1993	0.283260513	0.365445163	0.198012175
1	Deaths	138	North Africa and Middle East	1	Male	27	Age-standardized	444	Lip and oral cavity cancer	99	Smoking	3	Rate	1993	0.389345285	0.524283668	0.265849766
1	Deaths	138	North Africa and Middle East	2	Female	27	Age-standardized	444	Lip and oral cavity cancer	99	Smoking	3	Rate	1993	0.034116258	0.050954368	0.02090033
1	Deaths	138	North Africa and Middle East	3	Both	27	Age-standardized	444	Lip and oral cavity cancer	99	Smoking	3	Rate	1993	0.212103904	0.286690017	0.143111188
1	Deaths	138	North Africa and Middle East	1	Male	27	Age-standardized	444	Lip and oral cavity cancer	99	Smoking	2	Percent	1994	0.419303589	0.532933248	0.297464314
1	Deaths	138	North Africa and Middle East	2	Female	27	Age-standardized	444	Lip and oral cavity cancer	99	Smoking	2	Percent	1994	0.060053494	0.087440782	0.036534987
1	Deaths	138	North Africa and Middle East	3	Both	27	Age-standardized	444	Lip and oral cavity cancer	99	Smoking	2	Percent	1994	0.283310272	0.366162955	0.197570852
1	Deaths	138	North Africa and Middle East	1	Male	27	Age-standardized	444	Lip and oral cavity cancer	99	Smoking	3	Rate	1994	0.38978667	0.524223446	0.267041429
1	Deaths	138	North Africa and Middle East	2	Female	27	Age-standardized	444	Lip and oral cavity cancer	99	Smoking	3	Rate	1994	0.03402506	0.05095761	0.020166366
1	Deaths	138	North Africa and Middle East	3	Both	27	Age-standardized	444	Lip and oral cavity cancer	99	Smoking	3	Rate	1994	0.212164433	0.28589542	0.143807535
1	Deaths	138	North Africa and Middle East	1	Male	27	Age-standardized	444	Lip and oral cavity cancer	99	Smoking	2	Percent	1995	0.419405172	0.533130928	0.298590503
1	Deaths	138	North Africa and Middle East	2	Female	27	Age-standardized	444	Lip and oral cavity cancer	99	Smoking	2	Percent	1995	0.060149198	0.087158952	0.036397838
1	Deaths	138	North Africa and Middle East	3	Both	27	Age-standardized	444	Lip and oral cavity cancer	99	Smoking	2	Percent	1995	0.28437595	0.368530418	0.197409617
1	Deaths	138	North Africa and Middle East	1	Male	27	Age-standardized	444	Lip and oral cavity cancer	99	Smoking	3	Rate	1995	0.394256518	0.526919717	0.268657702
1	Deaths	138	North Africa and Middle East	2	Female	27	Age-standardized	444	Lip and oral cavity cancer	99	Smoking	3	Rate	1995	0.034022417	0.050991075	0.019961162
1	Deaths	138	North Africa and Middle East	3	Both	27	Age-standardized	444	Lip and oral cavity cancer	99	Smoking	3	Rate	1995	0.214225305	0.289859218	0.144374367
1	Deaths	138	North Africa and Middle East	1	Male	27	Age-standardized	444	Lip and oral cavity cancer	99	Smoking	2	Percent	1996	0.418789279	0.532856456	0.298104198
1	Deaths	138	North Africa and Middle East	2	Female	27	Age-standardized	444	Lip and oral cavity cancer	99	Smoking	2	Percent	1996	0.060043421	0.086673607	0.036629159
1	Deaths	138	North Africa and Middle East	3	Both	27	Age-standardized	444	Lip and oral cavity cancer	99	Smoking	2	Percent	1996	0.284207948	0.367998169	0.197790145
1	Deaths	138	North Africa and Middle East	1	Male	27	Age-standardized	444	Lip and oral cavity cancer	99	Smoking	3	Rate	1996	0.393384815	0.523866593	0.265791108
1	Deaths	138	North Africa and Middle East	2	Female	27	Age-standardized	444	Lip and oral cavity cancer	99	Smoking	3	Rate	1996	0.033797985	0.050016423	0.020171821
1	Deaths	138	North Africa and Middle East	3	Both	27	Age-standardized	444	Lip and oral cavity cancer	99	Smoking	3	Rate	1996	0.213544228	0.288069414	0.143219363
1	Deaths	138	North Africa and Middle East	1	Male	27	Age-standardized	444	Lip and oral cavity cancer	99	Smoking	2	Percent	1997	0.418227163	0.531324066	0.29713095
1	Deaths	138	North Africa and Middle East	2	Female	27	Age-standardized	444	Lip and oral cavity cancer	99	Smoking	2	Percent	1997	0.059917321	0.086748169	0.036686042
1	Deaths	138	North Africa and Middle East	3	Both	27	Age-standardized	444	Lip and oral cavity cancer	99	Smoking	2	Percent	1997	0.284190339	0.368378112	0.19881256
1	Deaths	138	North Africa and Middle East	1	Male	27	Age-standardized	444	Lip and oral cavity cancer	99	Smoking	3	Rate	1997	0.393144114	0.520863581	0.264436196
1	Deaths	138	North Africa and Middle East	2	Female	27	Age-standardized	444	Lip and oral cavity cancer	99	Smoking	3	Rate	1997	0.033574654	0.049308476	0.020103753
1	Deaths	138	North Africa and Middle East	3	Both	27	Age-standardized	444	Lip and oral cavity cancer	99	Smoking	3	Rate	1997	0.213208749	0.283923124	0.142922554
1	Deaths	138	North Africa and Middle East	1	Male	27	Age-standardized	444	Lip and oral cavity cancer	99	Smoking	2	Percent	1998	0.417538315	0.529698605	0.296788462
1	Deaths	138	North Africa and Middle East	2	Female	27	Age-standardized	444	Lip and oral cavity cancer	99	Smoking	2	Percent	1998	0.059866688	0.086372299	0.036920451
1	Deaths	138	North Africa and Middle East	3	Both	27	Age-standardized	444	Lip and oral cavity cancer	99	Smoking	2	Percent	1998	0.284121153	0.365771458	0.197693274
1	Deaths	138	North Africa and Middle East	1	Male	27	Age-standardized	444	Lip and oral cavity cancer	99	Smoking	3	Rate	1998	0.392675102	0.523043408	0.257233996
1	Deaths	138	North Africa and Middle East	2	Female	27	Age-standardized	444	Lip and oral cavity cancer	99	Smoking	3	Rate	1998	0.033391834	0.0483432	0.020327705
1	Deaths	138	North Africa and Middle East	3	Both	27	Age-standardized	444	Lip and oral cavity cancer	99	Smoking	3	Rate	1998	0.212776565	0.284062298	0.139226531
1	Deaths	138	North Africa and Middle East	1	Male	27	Age-standardized	444	Lip and oral cavity cancer	99	Smoking	2	Percent	1999	0.416700928	0.528577946	0.295990525
1	Deaths	138	North Africa and Middle East	2	Female	27	Age-standardized	444	Lip and oral cavity cancer	99	Smoking	2	Percent	1999	0.059486708	0.085234233	0.036922506
1	Deaths	138	North Africa and Middle East	3	Both	27	Age-standardized	444	Lip and oral cavity cancer	99	Smoking	2	Percent	1999	0.28381059	0.366092848	0.197888845
1	Deaths	138	North Africa and Middle East	1	Male	27	Age-standardized	444	Lip and oral cavity cancer	99	Smoking	3	Rate	1999	0.39035729	0.520241815	0.255393133
1	Deaths	138	North Africa and Middle East	2	Female	27	Age-standardized	444	Lip and oral cavity cancer	99	Smoking	3	Rate	1999	0.032910352	0.047093523	0.020127134
1	Deaths	138	North Africa and Middle East	3	Both	27	Age-standardized	444	Lip and oral cavity cancer	99	Smoking	3	Rate	1999	0.211313334	0.282396942	0.137540731
1	Deaths	138	North Africa and Middle East	1	Male	27	Age-standardized	444	Lip and oral cavity cancer	99	Smoking	2	Percent	2000	0.41546287	0.526738002	0.29529735
1	Deaths	138	North Africa and Middle East	2	Female	27	Age-standardized	444	Lip and oral cavity cancer	99	Smoking	2	Percent	2000	0.059282452	0.084974934	0.036632841
1	Deaths	138	North Africa and Middle East	3	Both	27	Age-standardized	444	Lip and oral cavity cancer	99	Smoking	2	Percent	2000	0.282911026	0.365220861	0.195979444
1	Deaths	138	North Africa and Middle East	1	Male	27	Age-standardized	444	Lip and oral cavity cancer	99	Smoking	3	Rate	2000	0.386895035	0.516609737	0.253435654
1	Deaths	138	North Africa and Middle East	2	Female	27	Age-standardized	444	Lip and oral cavity cancer	99	Smoking	3	Rate	2000	0.03262131	0.046688955	0.019754201
1	Deaths	138	North Africa and Middle East	3	Both	27	Age-standardized	444	Lip and oral cavity cancer	99	Smoking	3	Rate	2000	0.20950138	0.28040899	0.137239166
1	Deaths	138	North Africa and Middle East	1	Male	27	Age-standardized	444	Lip and oral cavity cancer	99	Smoking	2	Percent	2001	0.414153298	0.52367168	0.294889239
1	Deaths	138	North Africa and Middle East	2	Female	27	Age-standardized	444	Lip and oral cavity cancer	99	Smoking	2	Percent	2001	0.05876631	0.083945282	0.036279795
1	Deaths	138	North Africa and Middle East	3	Both	27	Age-standardized	444	Lip and oral cavity cancer	99	Smoking	2	Percent	2001	0.280874293	0.362984691	0.194678644
1	Deaths	138	North Africa and Middle East	1	Male	27	Age-standardized	444	Lip and oral cavity cancer	99	Smoking	3	Rate	2001	0.380790554	0.508256887	0.2516872
1	Deaths	138	North Africa and Middle East	2	Female	27	Age-standardized	444	Lip and oral cavity cancer	99	Smoking	3	Rate	2001	0.032353331	0.04683131	0.01929945
1	Deaths	138	North Africa and Middle East	3	Both	27	Age-standardized	444	Lip and oral cavity cancer	99	Smoking	3	Rate	2001	0.206429334	0.276580376	0.135942084
1	Deaths	138	North Africa and Middle East	1	Male	27	Age-standardized	444	Lip and oral cavity cancer	99	Smoking	2	Percent	2002	0.413001522	0.523262855	0.293318418
1	Deaths	138	North Africa and Middle East	2	Female	27	Age-standardized	444	Lip and oral cavity cancer	99	Smoking	2	Percent	2002	0.058068294	0.082810115	0.035783939
1	Deaths	138	North Africa and Middle East	3	Both	27	Age-standardized	444	Lip and oral cavity cancer	99	Smoking	2	Percent	2002	0.278901134	0.363105806	0.193098733
1	Deaths	138	North Africa and Middle East	1	Male	27	Age-standardized	444	Lip and oral cavity cancer	99	Smoking	3	Rate	2002	0.376536578	0.509527009	0.248886275
1	Deaths	138	North Africa and Middle East	2	Female	27	Age-standardized	444	Lip and oral cavity cancer	99	Smoking	3	Rate	2002	0.032106024	0.046480553	0.019108494
1	Deaths	138	North Africa and Middle East	3	Both	27	Age-standardized	444	Lip and oral cavity cancer	99	Smoking	3	Rate	2002	0.204267431	0.275442147	0.134262167
1	Deaths	138	North Africa and Middle East	1	Male	27	Age-standardized	444	Lip and oral cavity cancer	99	Smoking	2	Percent	2003	0.41195139	0.52256765	0.291885085
1	Deaths	138	North Africa and Middle East	2	Female	27	Age-standardized	444	Lip and oral cavity cancer	99	Smoking	2	Percent	2003	0.057185767	0.081930436	0.035339984
1	Deaths	138	North Africa and Middle East	3	Both	27	Age-standardized	444	Lip and oral cavity cancer	99	Smoking	2	Percent	2003	0.277257828	0.360191964	0.191220872
1	Deaths	138	North Africa and Middle East	1	Male	27	Age-standardized	444	Lip and oral cavity cancer	99	Smoking	3	Rate	2003	0.374143118	0.505136606	0.245716664
1	Deaths	138	North Africa and Middle East	2	Female	27	Age-standardized	444	Lip and oral cavity cancer	99	Smoking	3	Rate	2003	0.031780416	0.046030265	0.019177251
1	Deaths	138	North Africa and Middle East	3	Both	27	Age-standardized	444	Lip and oral cavity cancer	99	Smoking	3	Rate	2003	0.203026738	0.273405207	0.132788924
1	Deaths	138	North Africa and Middle East	1	Male	27	Age-standardized	444	Lip and oral cavity cancer	99	Smoking	2	Percent	2004	0.410300705	0.522616668	0.290906282
1	Deaths	138	North Africa and Middle East	2	Female	27	Age-standardized	444	Lip and oral cavity cancer	99	Smoking	2	Percent	2004	0.056165887	0.080334092	0.034705081
1	Deaths	138	North Africa and Middle East	3	Both	27	Age-standardized	444	Lip and oral cavity cancer	99	Smoking	2	Percent	2004	0.274023036	0.35539093	0.189078445
1	Deaths	138	North Africa and Middle East	1	Male	27	Age-standardized	444	Lip and oral cavity cancer	99	Smoking	3	Rate	2004	0.364689339	0.484331061	0.241773684
1	Deaths	138	North Africa and Middle East	2	Female	27	Age-standardized	444	Lip and oral cavity cancer	99	Smoking	3	Rate	2004	0.03127114	0.045197344	0.018778246
1	Deaths	138	North Africa and Middle East	3	Both	27	Age-standardized	444	Lip and oral cavity cancer	99	Smoking	3	Rate	2004	0.198139209	0.265332115	0.130968915
1	Deaths	138	North Africa and Middle East	1	Male	27	Age-standardized	444	Lip and oral cavity cancer	99	Smoking	2	Percent	2005	0.40864867	0.519506711	0.289513611
1	Deaths	138	North Africa and Middle East	2	Female	27	Age-standardized	444	Lip and oral cavity cancer	99	Smoking	2	Percent	2005	0.055452068	0.078937357	0.034050626
1	Deaths	138	North Africa and Middle East	3	Both	27	Age-standardized	444	Lip and oral cavity cancer	99	Smoking	2	Percent	2005	0.271482545	0.352268402	0.186843586
1	Deaths	138	North Africa and Middle East	1	Male	27	Age-standardized	444	Lip and oral cavity cancer	99	Smoking	3	Rate	2005	0.360942547	0.47767969	0.23844701
1	Deaths	138	North Africa and Middle East	2	Female	27	Age-standardized	444	Lip and oral cavity cancer	99	Smoking	3	Rate	2005	0.031167761	0.045426963	0.018689292
1	Deaths	138	North Africa and Middle East	3	Both	27	Age-standardized	444	Lip and oral cavity cancer	99	Smoking	3	Rate	2005	0.196270229	0.262316066	0.128620092
1	Deaths	138	North Africa and Middle East	1	Male	27	Age-standardized	444	Lip and oral cavity cancer	99	Smoking	2	Percent	2006	0.406550611	0.517192556	0.288665014
1	Deaths	138	North Africa and Middle East	2	Female	27	Age-standardized	444	Lip and oral cavity cancer	99	Smoking	2	Percent	2006	0.05469023	0.077558247	0.03377033
1	Deaths	138	North Africa and Middle East	3	Both	27	Age-standardized	444	Lip and oral cavity cancer	99	Smoking	2	Percent	2006	0.269144836	0.35048495	0.185082145
1	Deaths	138	North Africa and Middle East	1	Male	27	Age-standardized	444	Lip and oral cavity cancer	99	Smoking	3	Rate	2006	0.357222744	0.472115719	0.234494858
1	Deaths	138	North Africa and Middle East	2	Female	27	Age-standardized	444	Lip and oral cavity cancer	99	Smoking	3	Rate	2006	0.030842363	0.044398525	0.018191161
1	Deaths	138	North Africa and Middle East	3	Both	27	Age-standardized	444	Lip and oral cavity cancer	99	Smoking	3	Rate	2006	0.194207334	0.258954112	0.126865897
1	Deaths	138	North Africa and Middle East	1	Male	27	Age-standardized	444	Lip and oral cavity cancer	99	Smoking	2	Percent	2007	0.403501646	0.513576027	0.28522844
1	Deaths	138	North Africa and Middle East	2	Female	27	Age-standardized	444	Lip and oral cavity cancer	99	Smoking	2	Percent	2007	0.053863226	0.076874309	0.033048846
1	Deaths	138	North Africa and Middle East	3	Both	27	Age-standardized	444	Lip and oral cavity cancer	99	Smoking	2	Percent	2007	0.266338826	0.346352041	0.184142798
1	Deaths	138	North Africa and Middle East	1	Male	27	Age-standardized	444	Lip and oral cavity cancer	99	Smoking	3	Rate	2007	0.353823052	0.466353108	0.233975533
1	Deaths	138	North Africa and Middle East	2	Female	27	Age-standardized	444	Lip and oral cavity cancer	99	Smoking	3	Rate	2007	0.030506768	0.04391764	0.017945328
1	Deaths	138	North Africa and Middle East	3	Both	27	Age-standardized	444	Lip and oral cavity cancer	99	Smoking	3	Rate	2007	0.192249382	0.25583415	0.126314732
1	Deaths	138	North Africa and Middle East	1	Male	27	Age-standardized	444	Lip and oral cavity cancer	99	Smoking	2	Percent	2008	0.400837189	0.511143739	0.283515899
1	Deaths	138	North Africa and Middle East	2	Female	27	Age-standardized	444	Lip and oral cavity cancer	99	Smoking	2	Percent	2008	0.053153889	0.076133147	0.032641483
1	Deaths	138	North Africa and Middle East	3	Both	27	Age-standardized	444	Lip and oral cavity cancer	99	Smoking	2	Percent	2008	0.263585035	0.344267389	0.182890142
1	Deaths	138	North Africa and Middle East	1	Male	27	Age-standardized	444	Lip and oral cavity cancer	99	Smoking	3	Rate	2008	0.352219762	0.465550109	0.236239651
1	Deaths	138	North Africa and Middle East	2	Female	27	Age-standardized	444	Lip and oral cavity cancer	99	Smoking	3	Rate	2008	0.030467447	0.044113726	0.018054527
1	Deaths	138	North Africa and Middle East	3	Both	27	Age-standardized	444	Lip and oral cavity cancer	99	Smoking	3	Rate	2008	0.19143234	0.254197192	0.127695443
1	Deaths	138	North Africa and Middle East	1	Male	27	Age-standardized	444	Lip and oral cavity cancer	99	Smoking	2	Percent	2009	0.398137636	0.508101491	0.282333512
1	Deaths	138	North Africa and Middle East	2	Female	27	Age-standardized	444	Lip and oral cavity cancer	99	Smoking	2	Percent	2009	0.052542586	0.075575023	0.032100384
1	Deaths	138	North Africa and Middle East	3	Both	27	Age-standardized	444	Lip and oral cavity cancer	99	Smoking	2	Percent	2009	0.260278977	0.339423712	0.180379839
1	Deaths	138	North Africa and Middle East	1	Male	27	Age-standardized	444	Lip and oral cavity cancer	99	Smoking	3	Rate	2009	0.349827469	0.463067938	0.237584099
1	Deaths	138	North Africa and Middle East	2	Female	27	Age-standardized	444	Lip and oral cavity cancer	99	Smoking	3	Rate	2009	0.03063172	0.044573169	0.01833213
1	Deaths	138	North Africa and Middle East	3	Both	27	Age-standardized	444	Lip and oral cavity cancer	99	Smoking	3	Rate	2009	0.190363539	0.253283096	0.12892839
1	Deaths	138	North Africa and Middle East	1	Male	27	Age-standardized	444	Lip and oral cavity cancer	99	Smoking	2	Percent	2010	0.395306458	0.505267256	0.279605949
1	Deaths	138	North Africa and Middle East	2	Female	27	Age-standardized	444	Lip and oral cavity cancer	99	Smoking	2	Percent	2010	0.052028655	0.075161897	0.031545445
1	Deaths	138	North Africa and Middle East	3	Both	27	Age-standardized	444	Lip and oral cavity cancer	99	Smoking	2	Percent	2010	0.257890721	0.336467573	0.179087931
1	Deaths	138	North Africa and Middle East	1	Male	27	Age-standardized	444	Lip and oral cavity cancer	99	Smoking	3	Rate	2010	0.343847821	0.456858743	0.233827147
1	Deaths	138	North Africa and Middle East	2	Female	27	Age-standardized	444	Lip and oral cavity cancer	99	Smoking	3	Rate	2010	0.0302683	0.043888048	0.018138543
1	Deaths	138	North Africa and Middle East	3	Both	27	Age-standardized	444	Lip and oral cavity cancer	99	Smoking	3	Rate	2010	0.187268831	0.250626301	0.126959222
1	Deaths	138	North Africa and Middle East	1	Male	27	Age-standardized	444	Lip and oral cavity cancer	99	Smoking	2	Percent	2011	0.392598791	0.502127904	0.277857821
1	Deaths	138	North Africa and Middle East	2	Female	27	Age-standardized	444	Lip and oral cavity cancer	99	Smoking	2	Percent	2011	0.051709835	0.074690477	0.03136661
1	Deaths	138	North Africa and Middle East	3	Both	27	Age-standardized	444	Lip and oral cavity cancer	99	Smoking	2	Percent	2011	0.255572539	0.33373193	0.176603313
1	Deaths	138	North Africa and Middle East	1	Male	27	Age-standardized	444	Lip and oral cavity cancer	99	Smoking	3	Rate	2011	0.337426986	0.449338125	0.233486909
1	Deaths	138	North Africa and Middle East	2	Female	27	Age-standardized	444	Lip and oral cavity cancer	99	Smoking	3	Rate	2011	0.029966674	0.044289991	0.017900793
1	Deaths	138	North Africa and Middle East	3	Both	27	Age-standardized	444	Lip and oral cavity cancer	99	Smoking	3	Rate	2011	0.183975635	0.248018755	0.126792354
1	Deaths	138	North Africa and Middle East	1	Male	27	Age-standardized	444	Lip and oral cavity cancer	99	Smoking	2	Percent	2012	0.389850796	0.498919272	0.275198227
1	Deaths	138	North Africa and Middle East	2	Female	27	Age-standardized	444	Lip and oral cavity cancer	99	Smoking	2	Percent	2012	0.050912478	0.073476672	0.030821669
1	Deaths	138	North Africa and Middle East	3	Both	27	Age-standardized	444	Lip and oral cavity cancer	99	Smoking	2	Percent	2012	0.252745797	0.329080026	0.174421546
1	Deaths	138	North Africa and Middle East	1	Male	27	Age-standardized	444	Lip and oral cavity cancer	99	Smoking	3	Rate	2012	0.334226326	0.447299823	0.231821437
1	Deaths	138	North Africa and Middle East	2	Female	27	Age-standardized	444	Lip and oral cavity cancer	99	Smoking	3	Rate	2012	0.029759823	0.044161468	0.017827406
1	Deaths	138	North Africa and Middle East	3	Both	27	Age-standardized	444	Lip and oral cavity cancer	99	Smoking	3	Rate	2012	0.182353682	0.246182913	0.125766943
1	Deaths	138	North Africa and Middle East	1	Male	27	Age-standardized	444	Lip and oral cavity cancer	99	Smoking	2	Percent	2013	0.386690808	0.495098383	0.271829161
1	Deaths	138	North Africa and Middle East	2	Female	27	Age-standardized	444	Lip and oral cavity cancer	99	Smoking	2	Percent	2013	0.05028022	0.072679778	0.030287794
1	Deaths	138	North Africa and Middle East	3	Both	27	Age-standardized	444	Lip and oral cavity cancer	99	Smoking	2	Percent	2013	0.249682534	0.325221354	0.172399909
1	Deaths	138	North Africa and Middle East	1	Male	27	Age-standardized	444	Lip and oral cavity cancer	99	Smoking	3	Rate	2013	0.334442356	0.446502565	0.231940409
1	Deaths	138	North Africa and Middle East	2	Female	27	Age-standardized	444	Lip and oral cavity cancer	99	Smoking	3	Rate	2013	0.030011399	0.04432922	0.01791474
1	Deaths	138	North Africa and Middle East	3	Both	27	Age-standardized	444	Lip and oral cavity cancer	99	Smoking	3	Rate	2013	0.182736682	0.246085393	0.125899525
1	Deaths	138	North Africa and Middle East	1	Male	27	Age-standardized	444	Lip and oral cavity cancer	99	Smoking	2	Percent	2014	0.38395371	0.492845042	0.269542781
1	Deaths	138	North Africa and Middle East	2	Female	27	Age-standardized	444	Lip and oral cavity cancer	99	Smoking	2	Percent	2014	0.049436968	0.071506461	0.029824256
1	Deaths	138	North Africa and Middle East	3	Both	27	Age-standardized	444	Lip and oral cavity cancer	99	Smoking	2	Percent	2014	0.245821527	0.320699129	0.169889688
1	Deaths	138	North Africa and Middle East	1	Male	27	Age-standardized	444	Lip and oral cavity cancer	99	Smoking	3	Rate	2014	0.331565011	0.444367124	0.230171611
1	Deaths	138	North Africa and Middle East	2	Female	27	Age-standardized	444	Lip and oral cavity cancer	99	Smoking	3	Rate	2014	0.030218991	0.044643768	0.017755261
1	Deaths	138	North Africa and Middle East	3	Both	27	Age-standardized	444	Lip and oral cavity cancer	99	Smoking	3	Rate	2014	0.181575787	0.243037026	0.12489965
1	Deaths	138	North Africa and Middle East	1	Male	27	Age-standardized	444	Lip and oral cavity cancer	99	Smoking	2	Percent	2015	0.381626674	0.489863085	0.267322014
1	Deaths	138	North Africa and Middle East	2	Female	27	Age-standardized	444	Lip and oral cavity cancer	99	Smoking	2	Percent	2015	0.048703195	0.070799469	0.029210846
1	Deaths	138	North Africa and Middle East	3	Both	27	Age-standardized	444	Lip and oral cavity cancer	99	Smoking	2	Percent	2015	0.243243161	0.317087189	0.168516826
1	Deaths	138	North Africa and Middle East	1	Male	27	Age-standardized	444	Lip and oral cavity cancer	99	Smoking	3	Rate	2015	0.330255644	0.437575468	0.229063178
1	Deaths	138	North Africa and Middle East	2	Female	27	Age-standardized	444	Lip and oral cavity cancer	99	Smoking	3	Rate	2015	0.030275715	0.045264355	0.017659973
1	Deaths	138	North Africa and Middle East	3	Both	27	Age-standardized	444	Lip and oral cavity cancer	99	Smoking	3	Rate	2015	0.181203239	0.241035688	0.124796108
1	Deaths	138	North Africa and Middle East	1	Male	27	Age-standardized	444	Lip and oral cavity cancer	99	Smoking	2	Percent	2016	0.380081357	0.490063589	0.265979584
1	Deaths	138	North Africa and Middle East	2	Female	27	Age-standardized	444	Lip and oral cavity cancer	99	Smoking	2	Percent	2016	0.048204136	0.069957131	0.028965842
1	Deaths	138	North Africa and Middle East	3	Both	27	Age-standardized	444	Lip and oral cavity cancer	99	Smoking	2	Percent	2016	0.241701101	0.315018621	0.167163439
1	Deaths	138	North Africa and Middle East	1	Male	27	Age-standardized	444	Lip and oral cavity cancer	99	Smoking	3	Rate	2016	0.326449605	0.436798636	0.227351819
1	Deaths	138	North Africa and Middle East	2	Female	27	Age-standardized	444	Lip and oral cavity cancer	99	Smoking	3	Rate	2016	0.029982804	0.045105181	0.017531775
1	Deaths	138	North Africa and Middle East	3	Both	27	Age-standardized	444	Lip and oral cavity cancer	99	Smoking	3	Rate	2016	0.179374268	0.238636342	0.123946161
1	Deaths	138	North Africa and Middle East	1	Male	27	Age-standardized	444	Lip and oral cavity cancer	99	Smoking	2	Percent	2017	0.378591469	0.489990231	0.264449316
1	Deaths	138	North Africa and Middle East	2	Female	27	Age-standardized	444	Lip and oral cavity cancer	99	Smoking	2	Percent	2017	0.047809207	0.069577972	0.02882365
1	Deaths	138	North Africa and Middle East	3	Both	27	Age-standardized	444	Lip and oral cavity cancer	99	Smoking	2	Percent	2017	0.241405061	0.313103897	0.166658379
1	Deaths	138	North Africa and Middle East	1	Male	27	Age-standardized	444	Lip and oral cavity cancer	99	Smoking	3	Rate	2017	0.321843204	0.428362875	0.222047329
1	Deaths	138	North Africa and Middle East	2	Female	27	Age-standardized	444	Lip and oral cavity cancer	99	Smoking	3	Rate	2017	0.02923821	0.044141293	0.016998019
1	Deaths	138	North Africa and Middle East	3	Both	27	Age-standardized	444	Lip and oral cavity cancer	99	Smoking	3	Rate	2017	0.176894976	0.237046085	0.120869581
1	Deaths	138	North Africa and Middle East	1	Male	27	Age-standardized	444	Lip and oral cavity cancer	99	Smoking	2	Percent	2018	0.377466183	0.488169107	0.263695265
1	Deaths	138	North Africa and Middle East	2	Female	27	Age-standardized	444	Lip and oral cavity cancer	99	Smoking	2	Percent	2018	0.047373564	0.068403029	0.028345842
1	Deaths	138	North Africa and Middle East	3	Both	27	Age-standardized	444	Lip and oral cavity cancer	99	Smoking	2	Percent	2018	0.241272318	0.313626451	0.165368743
1	Deaths	138	North Africa and Middle East	1	Male	27	Age-standardized	444	Lip and oral cavity cancer	99	Smoking	3	Rate	2018	0.318429574	0.423133741	0.218796098
1	Deaths	138	North Africa and Middle East	2	Female	27	Age-standardized	444	Lip and oral cavity cancer	99	Smoking	3	Rate	2018	0.028584998	0.042218051	0.016730766
1	Deaths	138	North Africa and Middle East	3	Both	27	Age-standardized	444	Lip and oral cavity cancer	99	Smoking	3	Rate	2018	0.175071588	0.233903639	0.118967004
1	Deaths	138	North Africa and Middle East	1	Male	27	Age-standardized	444	Lip and oral cavity cancer	99	Smoking	2	Percent	2019	0.376240768	0.487072279	0.262680457
1	Deaths	138	North Africa and Middle East	2	Female	27	Age-standardized	444	Lip and oral cavity cancer	99	Smoking	2	Percent	2019	0.047057132	0.067336073	0.028210606
1	Deaths	138	North Africa and Middle East	3	Both	27	Age-standardized	444	Lip and oral cavity cancer	99	Smoking	2	Percent	2019	0.2408755	0.312335087	0.165496658
1	Deaths	138	North Africa and Middle East	1	Male	27	Age-standardized	444	Lip and oral cavity cancer	99	Smoking	3	Rate	2019	0.31737303	0.420607808	0.216778028
1	Deaths	138	North Africa and Middle East	2	Female	27	Age-standardized	444	Lip and oral cavity cancer	99	Smoking	3	Rate	2019	0.028301901	0.041689323	0.016554877
1	Deaths	138	North Africa and Middle East	3	Both	27	Age-standardized	444	Lip and oral cavity cancer	99	Smoking	3	Rate	2019	0.174566936	0.231723062	0.118435734
1	Deaths	138	North Africa and Middle East	1	Male	27	Age-standardized	444	Lip and oral cavity cancer	99	Smoking	2	Percent	2020	0.376902307	0.487127823	0.263257622
1	Deaths	138	North Africa and Middle East	2	Female	27	Age-standardized	444	Lip and oral cavity cancer	99	Smoking	2	Percent	2020	0.046799434	0.067016158	0.028058928
1	Deaths	138	North Africa and Middle East	3	Both	27	Age-standardized	444	Lip and oral cavity cancer	99	Smoking	2	Percent	2020	0.240764571	0.312479076	0.166146571
1	Deaths	138	North Africa and Middle East	1	Male	27	Age-standardized	444	Lip and oral cavity cancer	99	Smoking	3	Rate	2020	0.314370761	0.417989943	0.212237615
1	Deaths	138	North Africa and Middle East	2	Female	27	Age-standardized	444	Lip and oral cavity cancer	99	Smoking	3	Rate	2020	0.027952209	0.040948204	0.016235738
1	Deaths	138	North Africa and Middle East	3	Both	27	Age-standardized	444	Lip and oral cavity cancer	99	Smoking	3	Rate	2020	0.172827441	0.230726479	0.11614966
1	Deaths	138	North Africa and Middle East	1	Male	27	Age-standardized	444	Lip and oral cavity cancer	99	Smoking	2	Percent	2021	0.376291316	0.486512244	0.262923926
1	Deaths	138	North Africa and Middle East	2	Female	27	Age-standardized	444	Lip and oral cavity cancer	99	Smoking	2	Percent	2021	0.046429672	0.06674409	0.027954974
1	Deaths	138	North Africa and Middle East	3	Both	27	Age-standardized	444	Lip and oral cavity cancer	99	Smoking	2	Percent	2021	0.240256327	0.312853244	0.166054599
1	Deaths	138	North Africa and Middle East	1	Male	27	Age-standardized	444	Lip and oral cavity cancer	99	Smoking	3	Rate	2021	0.313213706	0.415880787	0.209013809
1	Deaths	138	North Africa and Middle East	2	Female	27	Age-standardized	444	Lip and oral cavity cancer	99	Smoking	3	Rate	2021	0.027511024	0.040047298	0.015822768
1	Deaths	138	North Africa and Middle East	3	Both	27	Age-standardized	444	Lip and oral cavity cancer	99	Smoking	3	Rate	2021	0.171645747	0.230007411	0.114182031
1	Deaths	9	Southeast Asia	1	Male	27	Age-standardized	444	Lip and oral cavity cancer	99	Smoking	2	Percent	1990	0.453907509	0.558421083	0.338072263
1	Deaths	9	Southeast Asia	2	Female	27	Age-standardized	444	Lip and oral cavity cancer	99	Smoking	2	Percent	1990	0.083835656	0.118011376	0.053155309
1	Deaths	9	Southeast Asia	3	Both	27	Age-standardized	444	Lip and oral cavity cancer	99	Smoking	2	Percent	1990	0.29648086	0.370460293	0.215449258
1	Deaths	9	Southeast Asia	1	Male	27	Age-standardized	444	Lip and oral cavity cancer	99	Smoking	3	Rate	1990	1.448786948	1.895032278	1.053053805
1	Deaths	9	Southeast Asia	2	Female	27	Age-standardized	444	Lip and oral cavity cancer	99	Smoking	3	Rate	1990	0.161645769	0.23007661	0.102694929
1	Deaths	9	Southeast Asia	3	Both	27	Age-standardized	444	Lip and oral cavity cancer	99	Smoking	3	Rate	1990	0.748930946	0.978847344	0.533763769
1	Deaths	9	Southeast Asia	1	Male	27	Age-standardized	444	Lip and oral cavity cancer	99	Smoking	2	Percent	1991	0.453991618	0.557720552	0.338082749
1	Deaths	9	Southeast Asia	2	Female	27	Age-standardized	444	Lip and oral cavity cancer	99	Smoking	2	Percent	1991	0.084135338	0.11794523	0.052984446
1	Deaths	9	Southeast Asia	3	Both	27	Age-standardized	444	Lip and oral cavity cancer	99	Smoking	2	Percent	1991	0.296021601	0.369080454	0.217446103
1	Deaths	9	Southeast Asia	1	Male	27	Age-standardized	444	Lip and oral cavity cancer	99	Smoking	3	Rate	1991	1.449338389	1.886331745	1.054689294
1	Deaths	9	Southeast Asia	2	Female	27	Age-standardized	444	Lip and oral cavity cancer	99	Smoking	3	Rate	1991	0.163491334	0.231015331	0.103224002
1	Deaths	9	Southeast Asia	3	Both	27	Age-standardized	444	Lip and oral cavity cancer	99	Smoking	3	Rate	1991	0.750382506	0.990071529	0.539599932
1	Deaths	9	Southeast Asia	1	Male	27	Age-standardized	444	Lip and oral cavity cancer	99	Smoking	2	Percent	1992	0.453445456	0.556861786	0.338207223
1	Deaths	9	Southeast Asia	2	Female	27	Age-standardized	444	Lip and oral cavity cancer	99	Smoking	2	Percent	1992	0.084284442	0.118103217	0.053322279
1	Deaths	9	Southeast Asia	3	Both	27	Age-standardized	444	Lip and oral cavity cancer	99	Smoking	2	Percent	1992	0.295557925	0.366742701	0.218645813
1	Deaths	9	Southeast Asia	1	Male	27	Age-standardized	444	Lip and oral cavity cancer	99	Smoking	3	Rate	1992	1.457958451	1.885125429	1.066588383
1	Deaths	9	Southeast Asia	2	Female	27	Age-standardized	444	Lip and oral cavity cancer	99	Smoking	3	Rate	1992	0.165246311	0.234773328	0.104500369
1	Deaths	9	Southeast Asia	3	Both	27	Age-standardized	444	Lip and oral cavity cancer	99	Smoking	3	Rate	1992	0.754871217	0.985634008	0.54498751
1	Deaths	9	Southeast Asia	1	Male	27	Age-standardized	444	Lip and oral cavity cancer	99	Smoking	2	Percent	1993	0.452844174	0.556836014	0.337976466
1	Deaths	9	Southeast Asia	2	Female	27	Age-standardized	444	Lip and oral cavity cancer	99	Smoking	2	Percent	1993	0.084078815	0.117873591	0.053913971
1	Deaths	9	Southeast Asia	3	Both	27	Age-standardized	444	Lip and oral cavity cancer	99	Smoking	2	Percent	1993	0.294572654	0.364513634	0.217633704
1	Deaths	9	Southeast Asia	1	Male	27	Age-standardized	444	Lip and oral cavity cancer	99	Smoking	3	Rate	1993	1.464777052	1.900192479	1.055092656
1	Deaths	9	Southeast Asia	2	Female	27	Age-standardized	444	Lip and oral cavity cancer	99	Smoking	3	Rate	1993	0.166775129	0.23681415	0.105038971
1	Deaths	9	Southeast Asia	3	Both	27	Age-standardized	444	Lip and oral cavity cancer	99	Smoking	3	Rate	1993	0.758353935	0.987970478	0.544291784
1	Deaths	9	Southeast Asia	1	Male	27	Age-standardized	444	Lip and oral cavity cancer	99	Smoking	2	Percent	1994	0.451759695	0.554526682	0.336903758
1	Deaths	9	Southeast Asia	2	Female	27	Age-standardized	444	Lip and oral cavity cancer	99	Smoking	2	Percent	1994	0.084011185	0.118270413	0.053666502
1	Deaths	9	Southeast Asia	3	Both	27	Age-standardized	444	Lip and oral cavity cancer	99	Smoking	2	Percent	1994	0.293224452	0.364009185	0.216331786
1	Deaths	9	Southeast Asia	1	Male	27	Age-standardized	444	Lip and oral cavity cancer	99	Smoking	3	Rate	1994	1.467358789	1.87775647	1.074887742
1	Deaths	9	Southeast Asia	2	Female	27	Age-standardized	444	Lip and oral cavity cancer	99	Smoking	3	Rate	1994	0.16853327	0.238421427	0.105346132
1	Deaths	9	Southeast Asia	3	Both	27	Age-standardized	444	Lip and oral cavity cancer	99	Smoking	3	Rate	1994	0.760238311	0.987412095	0.550156704
1	Deaths	9	Southeast Asia	1	Male	27	Age-standardized	444	Lip and oral cavity cancer	99	Smoking	2	Percent	1995	0.450397547	0.553887466	0.335940714
1	Deaths	9	Southeast Asia	2	Female	27	Age-standardized	444	Lip and oral cavity cancer	99	Smoking	2	Percent	1995	0.083656809	0.117584026	0.05371502
1	Deaths	9	Southeast Asia	3	Both	27	Age-standardized	444	Lip and oral cavity cancer	99	Smoking	2	Percent	1995	0.291466079	0.36163674	0.215662332
1	Deaths	9	Southeast Asia	1	Male	27	Age-standardized	444	Lip and oral cavity cancer	99	Smoking	3	Rate	1995	1.468934441	1.884141297	1.0790502
1	Deaths	9	Southeast Asia	2	Female	27	Age-standardized	444	Lip and oral cavity cancer	99	Smoking	3	Rate	1995	0.169837741	0.242925689	0.105663169
1	Deaths	9	Southeast Asia	3	Both	27	Age-standardized	444	Lip and oral cavity cancer	99	Smoking	3	Rate	1995	0.761242917	0.982338509	0.552962779
1	Deaths	9	Southeast Asia	1	Male	27	Age-standardized	444	Lip and oral cavity cancer	99	Smoking	2	Percent	1996	0.449373537	0.552374792	0.334696139
1	Deaths	9	Southeast Asia	2	Female	27	Age-standardized	444	Lip and oral cavity cancer	99	Smoking	2	Percent	1996	0.083203922	0.1158056	0.053409394
1	Deaths	9	Southeast Asia	3	Both	27	Age-standardized	444	Lip and oral cavity cancer	99	Smoking	2	Percent	1996	0.289645247	0.357252799	0.21432794
1	Deaths	9	Southeast Asia	1	Male	27	Age-standardized	444	Lip and oral cavity cancer	99	Smoking	3	Rate	1996	1.470181499	1.881577231	1.067137901
1	Deaths	9	Southeast Asia	2	Female	27	Age-standardized	444	Lip and oral cavity cancer	99	Smoking	3	Rate	1996	0.171253152	0.249159678	0.109057374
1	Deaths	9	Southeast Asia	3	Both	27	Age-standardized	444	Lip and oral cavity cancer	99	Smoking	3	Rate	1996	0.762250226	0.984552632	0.546361513
1	Deaths	9	Southeast Asia	1	Male	27	Age-standardized	444	Lip and oral cavity cancer	99	Smoking	2	Percent	1997	0.447771228	0.55162184	0.333183737
1	Deaths	9	Southeast Asia	2	Female	27	Age-standardized	444	Lip and oral cavity cancer	99	Smoking	2	Percent	1997	0.082337446	0.115753836	0.053099186
1	Deaths	9	Southeast Asia	3	Both	27	Age-standardized	444	Lip and oral cavity cancer	99	Smoking	2	Percent	1997	0.287607563	0.357980802	0.212960844
1	Deaths	9	Southeast Asia	1	Male	27	Age-standardized	444	Lip and oral cavity cancer	99	Smoking	3	Rate	1997	1.457796311	1.860356124	1.055567305
1	Deaths	9	Southeast Asia	2	Female	27	Age-standardized	444	Lip and oral cavity cancer	99	Smoking	3	Rate	1997	0.169756925	0.242974979	0.10654223
1	Deaths	9	Southeast Asia	3	Both	27	Age-standardized	444	Lip and oral cavity cancer	99	Smoking	3	Rate	1997	0.755249458	0.97088638	0.541695661
1	Deaths	9	Southeast Asia	1	Male	27	Age-standardized	444	Lip and oral cavity cancer	99	Smoking	2	Percent	1998	0.44657401	0.550057566	0.332523789
1	Deaths	9	Southeast Asia	2	Female	27	Age-standardized	444	Lip and oral cavity cancer	99	Smoking	2	Percent	1998	0.08163956	0.114189178	0.052743734
1	Deaths	9	Southeast Asia	3	Both	27	Age-standardized	444	Lip and oral cavity cancer	99	Smoking	2	Percent	1998	0.286738947	0.356473131	0.212518444
1	Deaths	9	Southeast Asia	1	Male	27	Age-standardized	444	Lip and oral cavity cancer	99	Smoking	3	Rate	1998	1.457673128	1.867281549	1.070217393
1	Deaths	9	Southeast Asia	2	Female	27	Age-standardized	444	Lip and oral cavity cancer	99	Smoking	3	Rate	1998	0.168114263	0.236791504	0.105864524
1	Deaths	9	Southeast Asia	3	Both	27	Age-standardized	444	Lip and oral cavity cancer	99	Smoking	3	Rate	1998	0.753641775	0.969585069	0.546163237
1	Deaths	9	Southeast Asia	1	Male	27	Age-standardized	444	Lip and oral cavity cancer	99	Smoking	2	Percent	1999	0.443777586	0.546692272	0.330706689
1	Deaths	9	Southeast Asia	2	Female	27	Age-standardized	444	Lip and oral cavity cancer	99	Smoking	2	Percent	1999	0.080737139	0.112193127	0.051825403
1	Deaths	9	Southeast Asia	3	Both	27	Age-standardized	444	Lip and oral cavity cancer	99	Smoking	2	Percent	1999	0.28348174	0.351799827	0.209500257
1	Deaths	9	Southeast Asia	1	Male	27	Age-standardized	444	Lip and oral cavity cancer	99	Smoking	3	Rate	1999	1.439990775	1.838365165	1.03939211
1	Deaths	9	Southeast Asia	2	Female	27	Age-standardized	444	Lip and oral cavity cancer	99	Smoking	3	Rate	1999	0.167303939	0.237962201	0.105663314
1	Deaths	9	Southeast Asia	3	Both	27	Age-standardized	444	Lip and oral cavity cancer	99	Smoking	3	Rate	1999	0.744646934	0.955828995	0.528911047
1	Deaths	9	Southeast Asia	1	Male	27	Age-standardized	444	Lip and oral cavity cancer	99	Smoking	2	Percent	2000	0.44120962	0.544782969	0.328385294
1	Deaths	9	Southeast Asia	2	Female	27	Age-standardized	444	Lip and oral cavity cancer	99	Smoking	2	Percent	2000	0.079923514	0.110830365	0.05135054
1	Deaths	9	Southeast Asia	3	Both	27	Age-standardized	444	Lip and oral cavity cancer	99	Smoking	2	Percent	2000	0.281535204	0.350436268	0.20807906
1	Deaths	9	Southeast Asia	1	Male	27	Age-standardized	444	Lip and oral cavity cancer	99	Smoking	3	Rate	2000	1.428987071	1.831776371	1.03502892
1	Deaths	9	Southeast Asia	2	Female	27	Age-standardized	444	Lip and oral cavity cancer	99	Smoking	3	Rate	2000	0.165130555	0.236343362	0.104384005
1	Deaths	9	Southeast Asia	3	Both	27	Age-standardized	444	Lip and oral cavity cancer	99	Smoking	3	Rate	2000	0.737674622	0.962876675	0.524872028
1	Deaths	9	Southeast Asia	1	Male	27	Age-standardized	444	Lip and oral cavity cancer	99	Smoking	2	Percent	2001	0.43889933	0.542052467	0.326491863
1	Deaths	9	Southeast Asia	2	Female	27	Age-standardized	444	Lip and oral cavity cancer	99	Smoking	2	Percent	2001	0.078993794	0.109198759	0.050725307
1	Deaths	9	Southeast Asia	3	Both	27	Age-standardized	444	Lip and oral cavity cancer	99	Smoking	2	Percent	2001	0.28079579	0.3508547	0.20768962
1	Deaths	9	Southeast Asia	1	Male	27	Age-standardized	444	Lip and oral cavity cancer	99	Smoking	3	Rate	2001	1.424613169	1.843715854	1.045821335
1	Deaths	9	Southeast Asia	2	Female	27	Age-standardized	444	Lip and oral cavity cancer	99	Smoking	3	Rate	2001	0.16147182	0.231595284	0.101642141
1	Deaths	9	Southeast Asia	3	Both	27	Age-standardized	444	Lip and oral cavity cancer	99	Smoking	3	Rate	2001	0.733113894	0.95881965	0.527828095
1	Deaths	9	Southeast Asia	1	Male	27	Age-standardized	444	Lip and oral cavity cancer	99	Smoking	2	Percent	2002	0.435494324	0.538390479	0.322929477
1	Deaths	9	Southeast Asia	2	Female	27	Age-standardized	444	Lip and oral cavity cancer	99	Smoking	2	Percent	2002	0.077538387	0.107958369	0.05027022
1	Deaths	9	Southeast Asia	3	Both	27	Age-standardized	444	Lip and oral cavity cancer	99	Smoking	2	Percent	2002	0.278800835	0.345848828	0.20533971
1	Deaths	9	Southeast Asia	1	Male	27	Age-standardized	444	Lip and oral cavity cancer	99	Smoking	3	Rate	2002	1.409790127	1.813306752	1.012696629
1	Deaths	9	Southeast Asia	2	Female	27	Age-standardized	444	Lip and oral cavity cancer	99	Smoking	3	Rate	2002	0.156650246	0.222707603	0.098614788
1	Deaths	9	Southeast Asia	3	Both	27	Age-standardized	444	Lip and oral cavity cancer	99	Smoking	3	Rate	2002	0.723157883	0.939254639	0.514060396
1	Deaths	9	Southeast Asia	1	Male	27	Age-standardized	444	Lip and oral cavity cancer	99	Smoking	2	Percent	2003	0.431083125	0.533806836	0.319016349
1	Deaths	9	Southeast Asia	2	Female	27	Age-standardized	444	Lip and oral cavity cancer	99	Smoking	2	Percent	2003	0.075700589	0.105882963	0.049162321
1	Deaths	9	Southeast Asia	3	Both	27	Age-standardized	444	Lip and oral cavity cancer	99	Smoking	2	Percent	2003	0.276503329	0.344045389	0.202448472
1	Deaths	9	Southeast Asia	1	Male	27	Age-standardized	444	Lip and oral cavity cancer	99	Smoking	3	Rate	2003	1.397236038	1.778534967	1.000119105
1	Deaths	9	Southeast Asia	2	Female	27	Age-standardized	444	Lip and oral cavity cancer	99	Smoking	3	Rate	2003	0.150901699	0.21929787	0.096944712
1	Deaths	9	Southeast Asia	3	Both	27	Age-standardized	444	Lip and oral cavity cancer	99	Smoking	3	Rate	2003	0.713632719	0.92355113	0.505806265
1	Deaths	9	Southeast Asia	1	Male	27	Age-standardized	444	Lip and oral cavity cancer	99	Smoking	2	Percent	2004	0.426958734	0.529034566	0.314995455
1	Deaths	9	Southeast Asia	2	Female	27	Age-standardized	444	Lip and oral cavity cancer	99	Smoking	2	Percent	2004	0.073991121	0.10279757	0.047637715
1	Deaths	9	Southeast Asia	3	Both	27	Age-standardized	444	Lip and oral cavity cancer	99	Smoking	2	Percent	2004	0.274086978	0.342102189	0.200919199
1	Deaths	9	Southeast Asia	1	Male	27	Age-standardized	444	Lip and oral cavity cancer	99	Smoking	3	Rate	2004	1.386138485	1.794469362	1.010318141
1	Deaths	9	Southeast Asia	2	Female	27	Age-standardized	444	Lip and oral cavity cancer	99	Smoking	3	Rate	2004	0.14616436	0.212987311	0.094186996
1	Deaths	9	Southeast Asia	3	Both	27	Age-standardized	444	Lip and oral cavity cancer	99	Smoking	3	Rate	2004	0.705389723	0.919217113	0.505293741
1	Deaths	9	Southeast Asia	1	Male	27	Age-standardized	444	Lip and oral cavity cancer	99	Smoking	2	Percent	2005	0.422873955	0.523830352	0.310935602
1	Deaths	9	Southeast Asia	2	Female	27	Age-standardized	444	Lip and oral cavity cancer	99	Smoking	2	Percent	2005	0.072667681	0.101497508	0.047582882
1	Deaths	9	Southeast Asia	3	Both	27	Age-standardized	444	Lip and oral cavity cancer	99	Smoking	2	Percent	2005	0.271978689	0.341957076	0.199059318
1	Deaths	9	Southeast Asia	1	Male	27	Age-standardized	444	Lip and oral cavity cancer	99	Smoking	3	Rate	2005	1.377106736	1.758757042	0.991384289
1	Deaths	9	Southeast Asia	2	Female	27	Age-standardized	444	Lip and oral cavity cancer	99	Smoking	3	Rate	2005	0.142143203	0.205579451	0.09077124
1	Deaths	9	Southeast Asia	3	Both	27	Age-standardized	444	Lip and oral cavity cancer	99	Smoking	3	Rate	2005	0.698441267	0.898290032	0.496928251
1	Deaths	9	Southeast Asia	1	Male	27	Age-standardized	444	Lip and oral cavity cancer	99	Smoking	2	Percent	2006	0.419555607	0.52015593	0.307589735
1	Deaths	9	Southeast Asia	2	Female	27	Age-standardized	444	Lip and oral cavity cancer	99	Smoking	2	Percent	2006	0.071322708	0.09925292	0.046905038
1	Deaths	9	Southeast Asia	3	Both	27	Age-standardized	444	Lip and oral cavity cancer	99	Smoking	2	Percent	2006	0.26976768	0.340645202	0.197343149
1	Deaths	9	Southeast Asia	1	Male	27	Age-standardized	444	Lip and oral cavity cancer	99	Smoking	3	Rate	2006	1.362233922	1.752482636	0.990777854
1	Deaths	9	Southeast Asia	2	Female	27	Age-standardized	444	Lip and oral cavity cancer	99	Smoking	3	Rate	2006	0.138373303	0.198979655	0.088387876
1	Deaths	9	Southeast Asia	3	Both	27	Age-standardized	444	Lip and oral cavity cancer	99	Smoking	3	Rate	2006	0.689175042	0.88897727	0.497606752
1	Deaths	9	Southeast Asia	1	Male	27	Age-standardized	444	Lip and oral cavity cancer	99	Smoking	2	Percent	2007	0.415406891	0.514656782	0.304937893
1	Deaths	9	Southeast Asia	2	Female	27	Age-standardized	444	Lip and oral cavity cancer	99	Smoking	2	Percent	2007	0.069505083	0.096955247	0.045694103
1	Deaths	9	Southeast Asia	3	Both	27	Age-standardized	444	Lip and oral cavity cancer	99	Smoking	2	Percent	2007	0.267577179	0.333647057	0.195057621
1	Deaths	9	Southeast Asia	1	Male	27	Age-standardized	444	Lip and oral cavity cancer	99	Smoking	3	Rate	2007	1.352675222	1.718250877	0.981234869
1	Deaths	9	Southeast Asia	2	Female	27	Age-standardized	444	Lip and oral cavity cancer	99	Smoking	3	Rate	2007	0.133312936	0.189199029	0.085822027
1	Deaths	9	Southeast Asia	3	Both	27	Age-standardized	444	Lip and oral cavity cancer	99	Smoking	3	Rate	2007	0.681574	0.873441976	0.489974798
1	Deaths	9	Southeast Asia	1	Male	27	Age-standardized	444	Lip and oral cavity cancer	99	Smoking	2	Percent	2008	0.411232695	0.511215846	0.300883897
1	Deaths	9	Southeast Asia	2	Female	27	Age-standardized	444	Lip and oral cavity cancer	99	Smoking	2	Percent	2008	0.0675961	0.094104161	0.044439614
1	Deaths	9	Southeast Asia	3	Both	27	Age-standardized	444	Lip and oral cavity cancer	99	Smoking	2	Percent	2008	0.265292803	0.331051323	0.194577545
1	Deaths	9	Southeast Asia	1	Male	27	Age-standardized	444	Lip and oral cavity cancer	99	Smoking	3	Rate	2008	1.345065854	1.726213697	0.977070114
1	Deaths	9	Southeast Asia	2	Female	27	Age-standardized	444	Lip and oral cavity cancer	99	Smoking	3	Rate	2008	0.128486087	0.185175982	0.081919015
1	Deaths	9	Southeast Asia	3	Both	27	Age-standardized	444	Lip and oral cavity cancer	99	Smoking	3	Rate	2008	0.674973498	0.871238981	0.484175721
1	Deaths	9	Southeast Asia	1	Male	27	Age-standardized	444	Lip and oral cavity cancer	99	Smoking	2	Percent	2009	0.407940147	0.507220475	0.298368155
1	Deaths	9	Southeast Asia	2	Female	27	Age-standardized	444	Lip and oral cavity cancer	99	Smoking	2	Percent	2009	0.065699129	0.091973496	0.044039346
1	Deaths	9	Southeast Asia	3	Both	27	Age-standardized	444	Lip and oral cavity cancer	99	Smoking	2	Percent	2009	0.263085307	0.331757456	0.193178872
1	Deaths	9	Southeast Asia	1	Male	27	Age-standardized	444	Lip and oral cavity cancer	99	Smoking	3	Rate	2009	1.332561532	1.68860083	0.983807713
1	Deaths	9	Southeast Asia	2	Female	27	Age-standardized	444	Lip and oral cavity cancer	99	Smoking	3	Rate	2009	0.123688295	0.178478868	0.078981462
1	Deaths	9	Southeast Asia	3	Both	27	Age-standardized	444	Lip and oral cavity cancer	99	Smoking	3	Rate	2009	0.666258666	0.847225694	0.483364863
1	Deaths	9	Southeast Asia	1	Male	27	Age-standardized	444	Lip and oral cavity cancer	99	Smoking	2	Percent	2010	0.404786686	0.503701886	0.295910385
1	Deaths	9	Southeast Asia	2	Female	27	Age-standardized	444	Lip and oral cavity cancer	99	Smoking	2	Percent	2010	0.064077828	0.089572055	0.04267698
1	Deaths	9	Southeast Asia	3	Both	27	Age-standardized	444	Lip and oral cavity cancer	99	Smoking	2	Percent	2010	0.261074874	0.323087826	0.191215375
1	Deaths	9	Southeast Asia	1	Male	27	Age-standardized	444	Lip and oral cavity cancer	99	Smoking	3	Rate	2010	1.325058776	1.668761097	0.963322334
1	Deaths	9	Southeast Asia	2	Female	27	Age-standardized	444	Lip and oral cavity cancer	99	Smoking	3	Rate	2010	0.119848842	0.174197454	0.075887269
1	Deaths	9	Southeast Asia	3	Both	27	Age-standardized	444	Lip and oral cavity cancer	99	Smoking	3	Rate	2010	0.660373592	0.837206763	0.476630776
1	Deaths	9	Southeast Asia	1	Male	27	Age-standardized	444	Lip and oral cavity cancer	99	Smoking	2	Percent	2011	0.401549328	0.500494551	0.293610796
1	Deaths	9	Southeast Asia	2	Female	27	Age-standardized	444	Lip and oral cavity cancer	99	Smoking	2	Percent	2011	0.062195647	0.086875648	0.041443493
1	Deaths	9	Southeast Asia	3	Both	27	Age-standardized	444	Lip and oral cavity cancer	99	Smoking	2	Percent	2011	0.258597069	0.321713278	0.188966189
1	Deaths	9	Southeast Asia	1	Male	27	Age-standardized	444	Lip and oral cavity cancer	99	Smoking	3	Rate	2011	1.315633095	1.654431594	0.949620399
1	Deaths	9	Southeast Asia	2	Female	27	Age-standardized	444	Lip and oral cavity cancer	99	Smoking	3	Rate	2011	0.116099672	0.16694384	0.072975493
1	Deaths	9	Southeast Asia	3	Both	27	Age-standardized	444	Lip and oral cavity cancer	99	Smoking	3	Rate	2011	0.654073062	0.836010983	0.470073137
1	Deaths	9	Southeast Asia	1	Male	27	Age-standardized	444	Lip and oral cavity cancer	99	Smoking	2	Percent	2012	0.39865209	0.497276313	0.291090534
1	Deaths	9	Southeast Asia	2	Female	27	Age-standardized	444	Lip and oral cavity cancer	99	Smoking	2	Percent	2012	0.060389247	0.084389419	0.04017991
1	Deaths	9	Southeast Asia	3	Both	27	Age-standardized	444	Lip and oral cavity cancer	99	Smoking	2	Percent	2012	0.256760326	0.319751648	0.186992308
1	Deaths	9	Southeast Asia	1	Male	27	Age-standardized	444	Lip and oral cavity cancer	99	Smoking	3	Rate	2012	1.298600792	1.638139589	0.934039447
1	Deaths	9	Southeast Asia	2	Female	27	Age-standardized	444	Lip and oral cavity cancer	99	Smoking	3	Rate	2012	0.111169949	0.157125386	0.070277202
1	Deaths	9	Southeast Asia	3	Both	27	Age-standardized	444	Lip and oral cavity cancer	99	Smoking	3	Rate	2012	0.643692028	0.811707744	0.459148786
1	Deaths	9	Southeast Asia	1	Male	27	Age-standardized	444	Lip and oral cavity cancer	99	Smoking	2	Percent	2013	0.395261079	0.495447116	0.287898537
1	Deaths	9	Southeast Asia	2	Female	27	Age-standardized	444	Lip and oral cavity cancer	99	Smoking	2	Percent	2013	0.058628469	0.081806458	0.039269819
1	Deaths	9	Southeast Asia	3	Both	27	Age-standardized	444	Lip and oral cavity cancer	99	Smoking	2	Percent	2013	0.254615833	0.319679396	0.183854419
1	Deaths	9	Southeast Asia	1	Male	27	Age-standardized	444	Lip and oral cavity cancer	99	Smoking	3	Rate	2013	1.284023284	1.654528889	0.910502974
1	Deaths	9	Southeast Asia	2	Female	27	Age-standardized	444	Lip and oral cavity cancer	99	Smoking	3	Rate	2013	0.1069793	0.154938688	0.066418049
1	Deaths	9	Southeast Asia	3	Both	27	Age-standardized	444	Lip and oral cavity cancer	99	Smoking	3	Rate	2013	0.635215709	0.824590124	0.445377358
1	Deaths	9	Southeast Asia	1	Male	27	Age-standardized	444	Lip and oral cavity cancer	99	Smoking	2	Percent	2014	0.392422939	0.490638045	0.285825648
1	Deaths	9	Southeast Asia	2	Female	27	Age-standardized	444	Lip and oral cavity cancer	99	Smoking	2	Percent	2014	0.05692929	0.0790217	0.037694442
1	Deaths	9	Southeast Asia	3	Both	27	Age-standardized	444	Lip and oral cavity cancer	99	Smoking	2	Percent	2014	0.252738449	0.316590894	0.182678687
1	Deaths	9	Southeast Asia	1	Male	27	Age-standardized	444	Lip and oral cavity cancer	99	Smoking	3	Rate	2014	1.273064337	1.600642538	0.905925435
1	Deaths	9	Southeast Asia	2	Female	27	Age-standardized	444	Lip and oral cavity cancer	99	Smoking	3	Rate	2014	0.103233742	0.150752405	0.064343582
1	Deaths	9	Southeast Asia	3	Both	27	Age-standardized	444	Lip and oral cavity cancer	99	Smoking	3	Rate	2014	0.628622493	0.798237965	0.442360126
1	Deaths	9	Southeast Asia	1	Male	27	Age-standardized	444	Lip and oral cavity cancer	99	Smoking	2	Percent	2015	0.39008873	0.490638555	0.282969642
1	Deaths	9	Southeast Asia	2	Female	27	Age-standardized	444	Lip and oral cavity cancer	99	Smoking	2	Percent	2015	0.055644138	0.078533175	0.036559701
1	Deaths	9	Southeast Asia	3	Both	27	Age-standardized	444	Lip and oral cavity cancer	99	Smoking	2	Percent	2015	0.251321365	0.31513541	0.182226963
1	Deaths	9	Southeast Asia	1	Male	27	Age-standardized	444	Lip and oral cavity cancer	99	Smoking	3	Rate	2015	1.265559493	1.63182708	0.904929226
1	Deaths	9	Southeast Asia	2	Female	27	Age-standardized	444	Lip and oral cavity cancer	99	Smoking	3	Rate	2015	0.100456046	0.146412478	0.061524606
1	Deaths	9	Southeast Asia	3	Both	27	Age-standardized	444	Lip and oral cavity cancer	99	Smoking	3	Rate	2015	0.624192472	0.804975534	0.440391556
1	Deaths	9	Southeast Asia	1	Male	27	Age-standardized	444	Lip and oral cavity cancer	99	Smoking	2	Percent	2016	0.388331752	0.487340991	0.281632588
1	Deaths	9	Southeast Asia	2	Female	27	Age-standardized	444	Lip and oral cavity cancer	99	Smoking	2	Percent	2016	0.05453837	0.076544052	0.035608324
1	Deaths	9	Southeast Asia	3	Both	27	Age-standardized	444	Lip and oral cavity cancer	99	Smoking	2	Percent	2016	0.249910254	0.31434389	0.179484392
1	Deaths	9	Southeast Asia	1	Male	27	Age-standardized	444	Lip and oral cavity cancer	99	Smoking	3	Rate	2016	1.253980249	1.61276595	0.887684101
1	Deaths	9	Southeast Asia	2	Female	27	Age-standardized	444	Lip and oral cavity cancer	99	Smoking	3	Rate	2016	0.098186248	0.145068263	0.060722174
1	Deaths	9	Southeast Asia	3	Both	27	Age-standardized	444	Lip and oral cavity cancer	99	Smoking	3	Rate	2016	0.618615518	0.801330466	0.432885489
1	Deaths	9	Southeast Asia	1	Male	27	Age-standardized	444	Lip and oral cavity cancer	99	Smoking	2	Percent	2017	0.386675522	0.485046271	0.280332963
1	Deaths	9	Southeast Asia	2	Female	27	Age-standardized	444	Lip and oral cavity cancer	99	Smoking	2	Percent	2017	0.05342555	0.075194387	0.03478625
1	Deaths	9	Southeast Asia	3	Both	27	Age-standardized	444	Lip and oral cavity cancer	99	Smoking	2	Percent	2017	0.248641367	0.313043882	0.178364207
1	Deaths	9	Southeast Asia	1	Male	27	Age-standardized	444	Lip and oral cavity cancer	99	Smoking	3	Rate	2017	1.245838346	1.623013646	0.870342713
1	Deaths	9	Southeast Asia	2	Female	27	Age-standardized	444	Lip and oral cavity cancer	99	Smoking	3	Rate	2017	0.095887157	0.139708346	0.05929167
1	Deaths	9	Southeast Asia	3	Both	27	Age-standardized	444	Lip and oral cavity cancer	99	Smoking	3	Rate	2017	0.614100572	0.806846647	0.426992124
1	Deaths	9	Southeast Asia	1	Male	27	Age-standardized	444	Lip and oral cavity cancer	99	Smoking	2	Percent	2018	0.385476514	0.484592488	0.27970254
1	Deaths	9	Southeast Asia	2	Female	27	Age-standardized	444	Lip and oral cavity cancer	99	Smoking	2	Percent	2018	0.05252518	0.074186004	0.034414754
1	Deaths	9	Southeast Asia	3	Both	27	Age-standardized	444	Lip and oral cavity cancer	99	Smoking	2	Percent	2018	0.247769904	0.312191213	0.178877976
1	Deaths	9	Southeast Asia	1	Male	27	Age-standardized	444	Lip and oral cavity cancer	99	Smoking	3	Rate	2018	1.246783767	1.616674081	0.875957818
1	Deaths	9	Southeast Asia	2	Female	27	Age-standardized	444	Lip and oral cavity cancer	99	Smoking	3	Rate	2018	0.094478496	0.138704267	0.058926332
1	Deaths	9	Southeast Asia	3	Both	27	Age-standardized	444	Lip and oral cavity cancer	99	Smoking	3	Rate	2018	0.613877041	0.803189131	0.42944852
1	Deaths	9	Southeast Asia	1	Male	27	Age-standardized	444	Lip and oral cavity cancer	99	Smoking	2	Percent	2019	0.384624209	0.484446912	0.279097895
1	Deaths	9	Southeast Asia	2	Female	27	Age-standardized	444	Lip and oral cavity cancer	99	Smoking	2	Percent	2019	0.05181625	0.073608518	0.033721048
1	Deaths	9	Southeast Asia	3	Both	27	Age-standardized	444	Lip and oral cavity cancer	99	Smoking	2	Percent	2019	0.246989921	0.31425391	0.176515256
1	Deaths	9	Southeast Asia	1	Male	27	Age-standardized	444	Lip and oral cavity cancer	99	Smoking	3	Rate	2019	1.248249125	1.634895721	0.865428168
1	Deaths	9	Southeast Asia	2	Female	27	Age-standardized	444	Lip and oral cavity cancer	99	Smoking	3	Rate	2019	0.093587543	0.141396843	0.057185581
1	Deaths	9	Southeast Asia	3	Both	27	Age-standardized	444	Lip and oral cavity cancer	99	Smoking	3	Rate	2019	0.614251551	0.815812594	0.421138653
1	Deaths	9	Southeast Asia	1	Male	27	Age-standardized	444	Lip and oral cavity cancer	99	Smoking	2	Percent	2020	0.385595472	0.484659767	0.280328033
1	Deaths	9	Southeast Asia	2	Female	27	Age-standardized	444	Lip and oral cavity cancer	99	Smoking	2	Percent	2020	0.051085637	0.073109714	0.032885608
1	Deaths	9	Southeast Asia	3	Both	27	Age-standardized	444	Lip and oral cavity cancer	99	Smoking	2	Percent	2020	0.246953684	0.314752004	0.175903549
1	Deaths	9	Southeast Asia	1	Male	27	Age-standardized	444	Lip and oral cavity cancer	99	Smoking	3	Rate	2020	1.234442702	1.626643539	0.869293655
1	Deaths	9	Southeast Asia	2	Female	27	Age-standardized	444	Lip and oral cavity cancer	99	Smoking	3	Rate	2020	0.091394604	0.138281748	0.055872328
1	Deaths	9	Southeast Asia	3	Both	27	Age-standardized	444	Lip and oral cavity cancer	99	Smoking	3	Rate	2020	0.60713241	0.79209593	0.422686418
1	Deaths	9	Southeast Asia	1	Male	27	Age-standardized	444	Lip and oral cavity cancer	99	Smoking	2	Percent	2021	0.384744194	0.482258239	0.278806569
1	Deaths	9	Southeast Asia	2	Female	27	Age-standardized	444	Lip and oral cavity cancer	99	Smoking	2	Percent	2021	0.05072324	0.073443238	0.032524742
1	Deaths	9	Southeast Asia	3	Both	27	Age-standardized	444	Lip and oral cavity cancer	99	Smoking	2	Percent	2021	0.246275601	0.313918426	0.177285805
1	Deaths	9	Southeast Asia	1	Male	27	Age-standardized	444	Lip and oral cavity cancer	99	Smoking	3	Rate	2021	1.249452824	1.610865101	0.878830355
1	Deaths	9	Southeast Asia	2	Female	27	Age-standardized	444	Lip and oral cavity cancer	99	Smoking	3	Rate	2021	0.091743297	0.14038004	0.055473789
1	Deaths	9	Southeast Asia	3	Both	27	Age-standardized	444	Lip and oral cavity cancer	99	Smoking	3	Rate	2021	0.612768351	0.792263951	0.426930751
1	Deaths	5	East Asia	1	Male	27	Age-standardized	444	Lip and oral cavity cancer	102	High alcohol use	2	Percent	1990	0.296490025	0.357890241	0.232409356
1	Deaths	5	East Asia	2	Female	27	Age-standardized	444	Lip and oral cavity cancer	102	High alcohol use	2	Percent	1990	0.035198165	0.050387087	0.022449207
1	Deaths	5	East Asia	3	Both	27	Age-standardized	444	Lip and oral cavity cancer	102	High alcohol use	2	Percent	1990	0.212829055	0.259414516	0.167955884
1	Deaths	5	East Asia	1	Male	27	Age-standardized	444	Lip and oral cavity cancer	102	High alcohol use	3	Rate	1990	0.53129422	0.675131294	0.387407011
1	Deaths	5	East Asia	2	Female	27	Age-standardized	444	Lip and oral cavity cancer	102	High alcohol use	3	Rate	1990	0.027699125	0.041257114	0.016726606
1	Deaths	5	East Asia	3	Both	27	Age-standardized	444	Lip and oral cavity cancer	102	High alcohol use	3	Rate	1990	0.265952823	0.338357024	0.192633794
1	Deaths	5	East Asia	1	Male	27	Age-standardized	444	Lip and oral cavity cancer	102	High alcohol use	2	Percent	1991	0.298632266	0.35854058	0.235539136
1	Deaths	5	East Asia	2	Female	27	Age-standardized	444	Lip and oral cavity cancer	102	High alcohol use	2	Percent	1991	0.035664603	0.050231939	0.02291808
1	Deaths	5	East Asia	3	Both	27	Age-standardized	444	Lip and oral cavity cancer	102	High alcohol use	2	Percent	1991	0.215062594	0.261600399	0.16938108
1	Deaths	5	East Asia	1	Male	27	Age-standardized	444	Lip and oral cavity cancer	102	High alcohol use	3	Rate	1991	0.537642948	0.688168928	0.404193125
1	Deaths	5	East Asia	2	Female	27	Age-standardized	444	Lip and oral cavity cancer	102	High alcohol use	3	Rate	1991	0.027947199	0.039709132	0.017748184
1	Deaths	5	East Asia	3	Both	27	Age-standardized	444	Lip and oral cavity cancer	102	High alcohol use	3	Rate	1991	0.269507057	0.346832504	0.202645248
1	Deaths	5	East Asia	1	Male	27	Age-standardized	444	Lip and oral cavity cancer	102	High alcohol use	2	Percent	1992	0.299298802	0.357340278	0.236179862
1	Deaths	5	East Asia	2	Female	27	Age-standardized	444	Lip and oral cavity cancer	102	High alcohol use	2	Percent	1992	0.035911279	0.049988636	0.023391737
1	Deaths	5	East Asia	3	Both	27	Age-standardized	444	Lip and oral cavity cancer	102	High alcohol use	2	Percent	1992	0.216330632	0.262436888	0.169752818
1	Deaths	5	East Asia	1	Male	27	Age-standardized	444	Lip and oral cavity cancer	102	High alcohol use	3	Rate	1992	0.541425514	0.679527486	0.397663478
1	Deaths	5	East Asia	2	Female	27	Age-standardized	444	Lip and oral cavity cancer	102	High alcohol use	3	Rate	1992	0.027978655	0.039564463	0.017544998
1	Deaths	5	East Asia	3	Both	27	Age-standardized	444	Lip and oral cavity cancer	102	High alcohol use	3	Rate	1992	0.271347461	0.340944794	0.200323675
1	Deaths	5	East Asia	1	Male	27	Age-standardized	444	Lip and oral cavity cancer	102	High alcohol use	2	Percent	1993	0.299421419	0.358661472	0.237071283
1	Deaths	5	East Asia	2	Female	27	Age-standardized	444	Lip and oral cavity cancer	102	High alcohol use	2	Percent	1993	0.03602703	0.050265352	0.023456814
1	Deaths	5	East Asia	3	Both	27	Age-standardized	444	Lip and oral cavity cancer	102	High alcohol use	2	Percent	1993	0.217181415	0.260435666	0.17156772
1	Deaths	5	East Asia	1	Male	27	Age-standardized	444	Lip and oral cavity cancer	102	High alcohol use	3	Rate	1993	0.544251578	0.684424426	0.411730309
1	Deaths	5	East Asia	2	Female	27	Age-standardized	444	Lip and oral cavity cancer	102	High alcohol use	3	Rate	1993	0.02793647	0.03980123	0.018089069
1	Deaths	5	East Asia	3	Both	27	Age-standardized	444	Lip and oral cavity cancer	102	High alcohol use	3	Rate	1993	0.272837043	0.341643092	0.205515023
1	Deaths	5	East Asia	1	Male	27	Age-standardized	444	Lip and oral cavity cancer	102	High alcohol use	2	Percent	1994	0.29931096	0.358748332	0.238200005
1	Deaths	5	East Asia	2	Female	27	Age-standardized	444	Lip and oral cavity cancer	102	High alcohol use	2	Percent	1994	0.036013765	0.050301115	0.023409914
1	Deaths	5	East Asia	3	Both	27	Age-standardized	444	Lip and oral cavity cancer	102	High alcohol use	2	Percent	1994	0.218279141	0.264779014	0.171324551
1	Deaths	5	East Asia	1	Male	27	Age-standardized	444	Lip and oral cavity cancer	102	High alcohol use	3	Rate	1994	0.549074602	0.687037401	0.408188143
1	Deaths	5	East Asia	2	Female	27	Age-standardized	444	Lip and oral cavity cancer	102	High alcohol use	3	Rate	1994	0.027669064	0.038603948	0.017336096
1	Deaths	5	East Asia	3	Both	27	Age-standardized	444	Lip and oral cavity cancer	102	High alcohol use	3	Rate	1994	0.275118252	0.343982139	0.206626902
1	Deaths	5	East Asia	1	Male	27	Age-standardized	444	Lip and oral cavity cancer	102	High alcohol use	2	Percent	1995	0.298466818	0.358157606	0.235893377
1	Deaths	5	East Asia	2	Female	27	Age-standardized	444	Lip and oral cavity cancer	102	High alcohol use	2	Percent	1995	0.035849533	0.050090602	0.023204621
1	Deaths	5	East Asia	3	Both	27	Age-standardized	444	Lip and oral cavity cancer	102	High alcohol use	2	Percent	1995	0.218972326	0.265491107	0.172770317
1	Deaths	5	East Asia	1	Male	27	Age-standardized	444	Lip and oral cavity cancer	102	High alcohol use	3	Rate	1995	0.554406117	0.685436589	0.423208313
1	Deaths	5	East Asia	2	Female	27	Age-standardized	444	Lip and oral cavity cancer	102	High alcohol use	3	Rate	1995	0.027272261	0.039213826	0.017586585
1	Deaths	5	East Asia	3	Both	27	Age-standardized	444	Lip and oral cavity cancer	102	High alcohol use	3	Rate	1995	0.277391218	0.343912102	0.212775011
1	Deaths	5	East Asia	1	Male	27	Age-standardized	444	Lip and oral cavity cancer	102	High alcohol use	2	Percent	1996	0.295546949	0.354401573	0.233794887
1	Deaths	5	East Asia	2	Female	27	Age-standardized	444	Lip and oral cavity cancer	102	High alcohol use	2	Percent	1996	0.035148265	0.048767552	0.023115718
1	Deaths	5	East Asia	3	Both	27	Age-standardized	444	Lip and oral cavity cancer	102	High alcohol use	2	Percent	1996	0.217953785	0.263305118	0.171514977
1	Deaths	5	East Asia	1	Male	27	Age-standardized	444	Lip and oral cavity cancer	102	High alcohol use	3	Rate	1996	0.550866601	0.67976601	0.421902213
1	Deaths	5	East Asia	2	Female	27	Age-standardized	444	Lip and oral cavity cancer	102	High alcohol use	3	Rate	1996	0.026309252	0.036595953	0.016937007
1	Deaths	5	East Asia	3	Both	27	Age-standardized	444	Lip and oral cavity cancer	102	High alcohol use	3	Rate	1996	0.275419872	0.340593291	0.211349403
1	Deaths	5	East Asia	1	Male	27	Age-standardized	444	Lip and oral cavity cancer	102	High alcohol use	2	Percent	1997	0.289318161	0.348503323	0.229586516
1	Deaths	5	East Asia	2	Female	27	Age-standardized	444	Lip and oral cavity cancer	102	High alcohol use	2	Percent	1997	0.033845621	0.046561677	0.022484549
1	Deaths	5	East Asia	3	Both	27	Age-standardized	444	Lip and oral cavity cancer	102	High alcohol use	2	Percent	1997	0.215492691	0.260392066	0.168683862
1	Deaths	5	East Asia	1	Male	27	Age-standardized	444	Lip and oral cavity cancer	102	High alcohol use	3	Rate	1997	0.536812517	0.667476589	0.411213683
1	Deaths	5	East Asia	2	Female	27	Age-standardized	444	Lip and oral cavity cancer	102	High alcohol use	3	Rate	1997	0.024315378	0.03448565	0.016179535
1	Deaths	5	East Asia	3	Both	27	Age-standardized	444	Lip and oral cavity cancer	102	High alcohol use	3	Rate	1997	0.26818657	0.333627654	0.206426233
1	Deaths	5	East Asia	1	Male	27	Age-standardized	444	Lip and oral cavity cancer	102	High alcohol use	2	Percent	1998	0.281747021	0.34122254	0.222708816
1	Deaths	5	East Asia	2	Female	27	Age-standardized	444	Lip and oral cavity cancer	102	High alcohol use	2	Percent	1998	0.032243574	0.044586141	0.02115718
1	Deaths	5	East Asia	3	Both	27	Age-standardized	444	Lip and oral cavity cancer	102	High alcohol use	2	Percent	1998	0.211369354	0.256700581	0.16685786
1	Deaths	5	East Asia	1	Male	27	Age-standardized	444	Lip and oral cavity cancer	102	High alcohol use	3	Rate	1998	0.52320627	0.653366702	0.392604436
1	Deaths	5	East Asia	2	Female	27	Age-standardized	444	Lip and oral cavity cancer	102	High alcohol use	3	Rate	1998	0.022555951	0.031754062	0.014624028
1	Deaths	5	East Asia	3	Both	27	Age-standardized	444	Lip and oral cavity cancer	102	High alcohol use	3	Rate	1998	0.261149051	0.325315724	0.196268201
1	Deaths	5	East Asia	1	Male	27	Age-standardized	444	Lip and oral cavity cancer	102	High alcohol use	2	Percent	1999	0.2744813	0.334938497	0.216383518
1	Deaths	5	East Asia	2	Female	27	Age-standardized	444	Lip and oral cavity cancer	102	High alcohol use	2	Percent	1999	0.030826567	0.042654451	0.020230185
1	Deaths	5	East Asia	3	Both	27	Age-standardized	444	Lip and oral cavity cancer	102	High alcohol use	2	Percent	1999	0.206852957	0.252131107	0.164130385
1	Deaths	5	East Asia	1	Male	27	Age-standardized	444	Lip and oral cavity cancer	102	High alcohol use	3	Rate	1999	0.510849197	0.633449222	0.3887537
1	Deaths	5	East Asia	2	Female	27	Age-standardized	444	Lip and oral cavity cancer	102	High alcohol use	3	Rate	1999	0.021216739	0.029537161	0.01386793
1	Deaths	5	East Asia	3	Both	27	Age-standardized	444	Lip and oral cavity cancer	102	High alcohol use	3	Rate	1999	0.254483901	0.316427357	0.193065988
1	Deaths	5	East Asia	1	Male	27	Age-standardized	444	Lip and oral cavity cancer	102	High alcohol use	2	Percent	2000	0.270676635	0.330878112	0.213551647
1	Deaths	5	East Asia	2	Female	27	Age-standardized	444	Lip and oral cavity cancer	102	High alcohol use	2	Percent	2000	0.03000742	0.041950662	0.019432239
1	Deaths	5	East Asia	3	Both	27	Age-standardized	444	Lip and oral cavity cancer	102	High alcohol use	2	Percent	2000	0.205564182	0.251013591	0.161716996
1	Deaths	5	East Asia	1	Male	27	Age-standardized	444	Lip and oral cavity cancer	102	High alcohol use	3	Rate	2000	0.509159977	0.631573435	0.386820729
1	Deaths	5	East Asia	2	Female	27	Age-standardized	444	Lip and oral cavity cancer	102	High alcohol use	3	Rate	2000	0.020206846	0.028614371	0.013034892
1	Deaths	5	East Asia	3	Both	27	Age-standardized	444	Lip and oral cavity cancer	102	High alcohol use	3	Rate	2000	0.253009733	0.315126941	0.192791505
1	Deaths	5	East Asia	1	Male	27	Age-standardized	444	Lip and oral cavity cancer	102	High alcohol use	2	Percent	2001	0.268637862	0.325372252	0.211566642
1	Deaths	5	East Asia	2	Female	27	Age-standardized	444	Lip and oral cavity cancer	102	High alcohol use	2	Percent	2001	0.029664564	0.040973888	0.019410068
1	Deaths	5	East Asia	3	Both	27	Age-standardized	444	Lip and oral cavity cancer	102	High alcohol use	2	Percent	2001	0.205050018	0.25026542	0.162303568
1	Deaths	5	East Asia	1	Male	27	Age-standardized	444	Lip and oral cavity cancer	102	High alcohol use	3	Rate	2001	0.504270585	0.628866239	0.393889995
1	Deaths	5	East Asia	2	Female	27	Age-standardized	444	Lip and oral cavity cancer	102	High alcohol use	3	Rate	2001	0.019483259	0.027028248	0.012657274
1	Deaths	5	East Asia	3	Both	27	Age-standardized	444	Lip and oral cavity cancer	102	High alcohol use	3	Rate	2001	0.2500677	0.312210792	0.195471633
1	Deaths	5	East Asia	1	Male	27	Age-standardized	444	Lip and oral cavity cancer	102	High alcohol use	2	Percent	2002	0.267954459	0.326233751	0.210486521
1	Deaths	5	East Asia	2	Female	27	Age-standardized	444	Lip and oral cavity cancer	102	High alcohol use	2	Percent	2002	0.029372085	0.04059261	0.01968579
1	Deaths	5	East Asia	3	Both	27	Age-standardized	444	Lip and oral cavity cancer	102	High alcohol use	2	Percent	2002	0.206020562	0.251248428	0.159908337
1	Deaths	5	East Asia	1	Male	27	Age-standardized	444	Lip and oral cavity cancer	102	High alcohol use	3	Rate	2002	0.493381086	0.617181106	0.382138456
1	Deaths	5	East Asia	2	Female	27	Age-standardized	444	Lip and oral cavity cancer	102	High alcohol use	3	Rate	2002	0.018353918	0.026088073	0.012276838
1	Deaths	5	East Asia	3	Both	27	Age-standardized	444	Lip and oral cavity cancer	102	High alcohol use	3	Rate	2002	0.244597301	0.306378805	0.188853699
1	Deaths	5	East Asia	1	Male	27	Age-standardized	444	Lip and oral cavity cancer	102	High alcohol use	2	Percent	2003	0.266407033	0.324702067	0.208162477
1	Deaths	5	East Asia	2	Female	27	Age-standardized	444	Lip and oral cavity cancer	102	High alcohol use	2	Percent	2003	0.029075921	0.039572161	0.019503309
1	Deaths	5	East Asia	3	Both	27	Age-standardized	444	Lip and oral cavity cancer	102	High alcohol use	2	Percent	2003	0.206602475	0.251378872	0.161366588
1	Deaths	5	East Asia	1	Male	27	Age-standardized	444	Lip and oral cavity cancer	102	High alcohol use	3	Rate	2003	0.495444058	0.624621357	0.383145134
1	Deaths	5	East Asia	2	Female	27	Age-standardized	444	Lip and oral cavity cancer	102	High alcohol use	3	Rate	2003	0.017665117	0.025066586	0.01166168
1	Deaths	5	East Asia	3	Both	27	Age-standardized	444	Lip and oral cavity cancer	102	High alcohol use	3	Rate	2003	0.24459409	0.306731012	0.189012247
1	Deaths	5	East Asia	1	Male	27	Age-standardized	444	Lip and oral cavity cancer	102	High alcohol use	2	Percent	2004	0.265435123	0.324827533	0.206132785
1	Deaths	5	East Asia	2	Female	27	Age-standardized	444	Lip and oral cavity cancer	102	High alcohol use	2	Percent	2004	0.028980703	0.039836226	0.01933779
1	Deaths	5	East Asia	3	Both	27	Age-standardized	444	Lip and oral cavity cancer	102	High alcohol use	2	Percent	2004	0.206959966	0.251994801	0.16170438
1	Deaths	5	East Asia	1	Male	27	Age-standardized	444	Lip and oral cavity cancer	102	High alcohol use	3	Rate	2004	0.497218774	0.630656786	0.386343507
1	Deaths	5	East Asia	2	Female	27	Age-standardized	444	Lip and oral cavity cancer	102	High alcohol use	3	Rate	2004	0.017310813	0.024137113	0.011459996
1	Deaths	5	East Asia	3	Both	27	Age-standardized	444	Lip and oral cavity cancer	102	High alcohol use	3	Rate	2004	0.245043877	0.310568891	0.190817422
1	Deaths	5	East Asia	1	Male	27	Age-standardized	444	Lip and oral cavity cancer	102	High alcohol use	2	Percent	2005	0.265151114	0.326181962	0.207821359
1	Deaths	5	East Asia	2	Female	27	Age-standardized	444	Lip and oral cavity cancer	102	High alcohol use	2	Percent	2005	0.028951786	0.039785338	0.019330319
1	Deaths	5	East Asia	3	Both	27	Age-standardized	444	Lip and oral cavity cancer	102	High alcohol use	2	Percent	2005	0.208356943	0.256402795	0.16411771
1	Deaths	5	East Asia	1	Male	27	Age-standardized	444	Lip and oral cavity cancer	102	High alcohol use	3	Rate	2005	0.502907201	0.629105126	0.387193742
1	Deaths	5	East Asia	2	Female	27	Age-standardized	444	Lip and oral cavity cancer	102	High alcohol use	3	Rate	2005	0.01690138	0.023828487	0.011372167
1	Deaths	5	East Asia	3	Both	27	Age-standardized	444	Lip and oral cavity cancer	102	High alcohol use	3	Rate	2005	0.247323513	0.311690651	0.19021714
1	Deaths	5	East Asia	1	Male	27	Age-standardized	444	Lip and oral cavity cancer	102	High alcohol use	2	Percent	2006	0.267657694	0.328265335	0.210635129
1	Deaths	5	East Asia	2	Female	27	Age-standardized	444	Lip and oral cavity cancer	102	High alcohol use	2	Percent	2006	0.029494226	0.040128909	0.019766658
1	Deaths	5	East Asia	3	Both	27	Age-standardized	444	Lip and oral cavity cancer	102	High alcohol use	2	Percent	2006	0.212555919	0.261955277	0.168311876
1	Deaths	5	East Asia	1	Male	27	Age-standardized	444	Lip and oral cavity cancer	102	High alcohol use	3	Rate	2006	0.514280773	0.649729273	0.400847654
1	Deaths	5	East Asia	2	Female	27	Age-standardized	444	Lip and oral cavity cancer	102	High alcohol use	3	Rate	2006	0.016651307	0.023217506	0.011113214
1	Deaths	5	East Asia	3	Both	27	Age-standardized	444	Lip and oral cavity cancer	102	High alcohol use	3	Rate	2006	0.252547946	0.317883708	0.196861506
1	Deaths	5	East Asia	1	Male	27	Age-standardized	444	Lip and oral cavity cancer	102	High alcohol use	2	Percent	2007	0.273430645	0.333744781	0.21512628
1	Deaths	5	East Asia	2	Female	27	Age-standardized	444	Lip and oral cavity cancer	102	High alcohol use	2	Percent	2007	0.030758474	0.041698801	0.02063335
1	Deaths	5	East Asia	3	Both	27	Age-standardized	444	Lip and oral cavity cancer	102	High alcohol use	2	Percent	2007	0.219142734	0.270139116	0.172822815
1	Deaths	5	East Asia	1	Male	27	Age-standardized	444	Lip and oral cavity cancer	102	High alcohol use	3	Rate	2007	0.535835693	0.663032468	0.417705813
1	Deaths	5	East Asia	2	Female	27	Age-standardized	444	Lip and oral cavity cancer	102	High alcohol use	3	Rate	2007	0.016997733	0.023450784	0.011608728
1	Deaths	5	East Asia	3	Both	27	Age-standardized	444	Lip and oral cavity cancer	102	High alcohol use	3	Rate	2007	0.262539886	0.324025108	0.203773025
1	Deaths	5	East Asia	1	Male	27	Age-standardized	444	Lip and oral cavity cancer	102	High alcohol use	2	Percent	2008	0.28188415	0.34395282	0.223343969
1	Deaths	5	East Asia	2	Female	27	Age-standardized	444	Lip and oral cavity cancer	102	High alcohol use	2	Percent	2008	0.032323117	0.044207931	0.021637609
1	Deaths	5	East Asia	3	Both	27	Age-standardized	444	Lip and oral cavity cancer	102	High alcohol use	2	Percent	2008	0.227703915	0.278542293	0.179804407
1	Deaths	5	East Asia	1	Male	27	Age-standardized	444	Lip and oral cavity cancer	102	High alcohol use	3	Rate	2008	0.568063746	0.710899034	0.438517336
1	Deaths	5	East Asia	2	Female	27	Age-standardized	444	Lip and oral cavity cancer	102	High alcohol use	3	Rate	2008	0.017684585	0.02478815	0.01190945
1	Deaths	5	East Asia	3	Both	27	Age-standardized	444	Lip and oral cavity cancer	102	High alcohol use	3	Rate	2008	0.27866167	0.34862865	0.216598702
1	Deaths	5	East Asia	1	Male	27	Age-standardized	444	Lip and oral cavity cancer	102	High alcohol use	2	Percent	2009	0.290367554	0.352842462	0.232669423
1	Deaths	5	East Asia	2	Female	27	Age-standardized	444	Lip and oral cavity cancer	102	High alcohol use	2	Percent	2009	0.033652159	0.046037067	0.022504192
1	Deaths	5	East Asia	3	Both	27	Age-standardized	444	Lip and oral cavity cancer	102	High alcohol use	2	Percent	2009	0.235910739	0.28688618	0.186481557
1	Deaths	5	East Asia	1	Male	27	Age-standardized	444	Lip and oral cavity cancer	102	High alcohol use	3	Rate	2009	0.596524924	0.737011716	0.470367889
1	Deaths	5	East Asia	2	Female	27	Age-standardized	444	Lip and oral cavity cancer	102	High alcohol use	3	Rate	2009	0.018225477	0.025417025	0.012231984
1	Deaths	5	East Asia	3	Both	27	Age-standardized	444	Lip and oral cavity cancer	102	High alcohol use	3	Rate	2009	0.293184464	0.362949406	0.231511148
1	Deaths	5	East Asia	1	Male	27	Age-standardized	444	Lip and oral cavity cancer	102	High alcohol use	2	Percent	2010	0.29647346	0.360139696	0.236520112
1	Deaths	5	East Asia	2	Female	27	Age-standardized	444	Lip and oral cavity cancer	102	High alcohol use	2	Percent	2010	0.034422514	0.047064742	0.023198535
1	Deaths	5	East Asia	3	Both	27	Age-standardized	444	Lip and oral cavity cancer	102	High alcohol use	2	Percent	2010	0.242027073	0.293814553	0.193742216
1	Deaths	5	East Asia	1	Male	27	Age-standardized	444	Lip and oral cavity cancer	102	High alcohol use	3	Rate	2010	0.625579149	0.769518167	0.484218199
1	Deaths	5	East Asia	2	Female	27	Age-standardized	444	Lip and oral cavity cancer	102	High alcohol use	3	Rate	2010	0.018638329	0.025601446	0.012300054
1	Deaths	5	East Asia	3	Both	27	Age-standardized	444	Lip and oral cavity cancer	102	High alcohol use	3	Rate	2010	0.307796203	0.380678381	0.238141889
1	Deaths	5	East Asia	1	Male	27	Age-standardized	444	Lip and oral cavity cancer	102	High alcohol use	2	Percent	2011	0.298703819	0.36242109	0.23799431
1	Deaths	5	East Asia	2	Female	27	Age-standardized	444	Lip and oral cavity cancer	102	High alcohol use	2	Percent	2011	0.034786132	0.047900322	0.023392941
1	Deaths	5	East Asia	3	Both	27	Age-standardized	444	Lip and oral cavity cancer	102	High alcohol use	2	Percent	2011	0.246069411	0.298962601	0.196929459
1	Deaths	5	East Asia	1	Male	27	Age-standardized	444	Lip and oral cavity cancer	102	High alcohol use	3	Rate	2011	0.661294909	0.826678752	0.512250873
1	Deaths	5	East Asia	2	Female	27	Age-standardized	444	Lip and oral cavity cancer	102	High alcohol use	3	Rate	2011	0.01876374	0.027127891	0.012595233
1	Deaths	5	East Asia	3	Both	27	Age-standardized	444	Lip and oral cavity cancer	102	High alcohol use	3	Rate	2011	0.324069275	0.404308481	0.251062
1	Deaths	5	East Asia	1	Male	27	Age-standardized	444	Lip and oral cavity cancer	102	High alcohol use	2	Percent	2012	0.30148638	0.364551674	0.239461465
1	Deaths	5	East Asia	2	Female	27	Age-standardized	444	Lip and oral cavity cancer	102	High alcohol use	2	Percent	2012	0.035163303	0.04821288	0.023643019
1	Deaths	5	East Asia	3	Both	27	Age-standardized	444	Lip and oral cavity cancer	102	High alcohol use	2	Percent	2012	0.25073189	0.30446623	0.199901558
1	Deaths	5	East Asia	1	Male	27	Age-standardized	444	Lip and oral cavity cancer	102	High alcohol use	3	Rate	2012	0.68338146	0.856363979	0.521379977
1	Deaths	5	East Asia	2	Female	27	Age-standardized	444	Lip and oral cavity cancer	102	High alcohol use	3	Rate	2012	0.018420723	0.025664224	0.012380065
1	Deaths	5	East Asia	3	Both	27	Age-standardized	444	Lip and oral cavity cancer	102	High alcohol use	3	Rate	2012	0.333908112	0.41908879	0.254989012
1	Deaths	5	East Asia	1	Male	27	Age-standardized	444	Lip and oral cavity cancer	102	High alcohol use	2	Percent	2013	0.305222506	0.36890306	0.242715274
1	Deaths	5	East Asia	2	Female	27	Age-standardized	444	Lip and oral cavity cancer	102	High alcohol use	2	Percent	2013	0.035640801	0.048717823	0.024175311
1	Deaths	5	East Asia	3	Both	27	Age-standardized	444	Lip and oral cavity cancer	102	High alcohol use	2	Percent	2013	0.254953927	0.30842971	0.203363693
1	Deaths	5	East Asia	1	Male	27	Age-standardized	444	Lip and oral cavity cancer	102	High alcohol use	3	Rate	2013	0.684872369	0.857932265	0.535821424
1	Deaths	5	East Asia	2	Female	27	Age-standardized	444	Lip and oral cavity cancer	102	High alcohol use	3	Rate	2013	0.018020724	0.025033888	0.012119515
1	Deaths	5	East Asia	3	Both	27	Age-standardized	444	Lip and oral cavity cancer	102	High alcohol use	3	Rate	2013	0.335015217	0.421580558	0.262439305
1	Deaths	5	East Asia	1	Male	27	Age-standardized	444	Lip and oral cavity cancer	102	High alcohol use	2	Percent	2014	0.306784618	0.372219887	0.24618317
1	Deaths	5	East Asia	2	Female	27	Age-standardized	444	Lip and oral cavity cancer	102	High alcohol use	2	Percent	2014	0.035927767	0.049140184	0.024358119
1	Deaths	5	East Asia	3	Both	27	Age-standardized	444	Lip and oral cavity cancer	102	High alcohol use	2	Percent	2014	0.256175497	0.312780219	0.206318015
1	Deaths	5	East Asia	1	Male	27	Age-standardized	444	Lip and oral cavity cancer	102	High alcohol use	3	Rate	2014	0.674876919	0.854316955	0.526102494
1	Deaths	5	East Asia	2	Female	27	Age-standardized	444	Lip and oral cavity cancer	102	High alcohol use	3	Rate	2014	0.017834421	0.025558636	0.011964363
1	Deaths	5	East Asia	3	Both	27	Age-standardized	444	Lip and oral cavity cancer	102	High alcohol use	3	Rate	2014	0.329816333	0.416247716	0.255932196
1	Deaths	5	East Asia	1	Male	27	Age-standardized	444	Lip and oral cavity cancer	102	High alcohol use	2	Percent	2015	0.30645495	0.371123624	0.243161602
1	Deaths	5	East Asia	2	Female	27	Age-standardized	444	Lip and oral cavity cancer	102	High alcohol use	2	Percent	2015	0.03603894	0.050362006	0.023997461
1	Deaths	5	East Asia	3	Both	27	Age-standardized	444	Lip and oral cavity cancer	102	High alcohol use	2	Percent	2015	0.255746841	0.309458719	0.203537296
1	Deaths	5	East Asia	1	Male	27	Age-standardized	444	Lip and oral cavity cancer	102	High alcohol use	3	Rate	2015	0.677978748	0.87236802	0.522209971
1	Deaths	5	East Asia	2	Female	27	Age-standardized	444	Lip and oral cavity cancer	102	High alcohol use	3	Rate	2015	0.017948121	0.025119712	0.011733127
1	Deaths	5	East Asia	3	Both	27	Age-standardized	444	Lip and oral cavity cancer	102	High alcohol use	3	Rate	2015	0.329660307	0.423044088	0.253116262
1	Deaths	5	East Asia	1	Male	27	Age-standardized	444	Lip and oral cavity cancer	102	High alcohol use	2	Percent	2016	0.306534229	0.371126323	0.24500277
1	Deaths	5	East Asia	2	Female	27	Age-standardized	444	Lip and oral cavity cancer	102	High alcohol use	2	Percent	2016	0.036058993	0.050106315	0.023908872
1	Deaths	5	East Asia	3	Both	27	Age-standardized	444	Lip and oral cavity cancer	102	High alcohol use	2	Percent	2016	0.25517962	0.309740461	0.199975001
1	Deaths	5	East Asia	1	Male	27	Age-standardized	444	Lip and oral cavity cancer	102	High alcohol use	3	Rate	2016	0.681214455	0.885762632	0.503498853
1	Deaths	5	East Asia	2	Female	27	Age-standardized	444	Lip and oral cavity cancer	102	High alcohol use	3	Rate	2016	0.018191832	0.025793433	0.011764758
1	Deaths	5	East Asia	3	Both	27	Age-standardized	444	Lip and oral cavity cancer	102	High alcohol use	3	Rate	2016	0.330428797	0.429475188	0.245438502
1	Deaths	5	East Asia	1	Male	27	Age-standardized	444	Lip and oral cavity cancer	102	High alcohol use	2	Percent	2017	0.309529477	0.375183535	0.247099658
1	Deaths	5	East Asia	2	Female	27	Age-standardized	444	Lip and oral cavity cancer	102	High alcohol use	2	Percent	2017	0.036084015	0.049329604	0.024334506
1	Deaths	5	East Asia	3	Both	27	Age-standardized	444	Lip and oral cavity cancer	102	High alcohol use	2	Percent	2017	0.255757942	0.312695217	0.205298442
1	Deaths	5	East Asia	1	Male	27	Age-standardized	444	Lip and oral cavity cancer	102	High alcohol use	3	Rate	2017	0.662817093	0.855477117	0.507010755
1	Deaths	5	East Asia	2	Female	27	Age-standardized	444	Lip and oral cavity cancer	102	High alcohol use	3	Rate	2017	0.018196694	0.026381121	0.011923037
1	Deaths	5	East Asia	3	Both	27	Age-standardized	444	Lip and oral cavity cancer	102	High alcohol use	3	Rate	2017	0.322802604	0.416759739	0.247509056
1	Deaths	5	East Asia	1	Male	27	Age-standardized	444	Lip and oral cavity cancer	102	High alcohol use	2	Percent	2018	0.310923227	0.378018058	0.249793176
1	Deaths	5	East Asia	2	Female	27	Age-standardized	444	Lip and oral cavity cancer	102	High alcohol use	2	Percent	2018	0.036043396	0.049813832	0.024422441
1	Deaths	5	East Asia	3	Both	27	Age-standardized	444	Lip and oral cavity cancer	102	High alcohol use	2	Percent	2018	0.255796388	0.312918756	0.201699362
1	Deaths	5	East Asia	1	Male	27	Age-standardized	444	Lip and oral cavity cancer	102	High alcohol use	3	Rate	2018	0.655967847	0.858632663	0.483511047
1	Deaths	5	East Asia	2	Female	27	Age-standardized	444	Lip and oral cavity cancer	102	High alcohol use	3	Rate	2018	0.018260586	0.025684678	0.011177423
1	Deaths	5	East Asia	3	Both	27	Age-standardized	444	Lip and oral cavity cancer	102	High alcohol use	3	Rate	2018	0.319465421	0.411726487	0.236312751
1	Deaths	5	East Asia	1	Male	27	Age-standardized	444	Lip and oral cavity cancer	102	High alcohol use	2	Percent	2019	0.311416057	0.379107194	0.249495898
1	Deaths	5	East Asia	2	Female	27	Age-standardized	444	Lip and oral cavity cancer	102	High alcohol use	2	Percent	2019	0.03601577	0.050314782	0.024121522
1	Deaths	5	East Asia	3	Both	27	Age-standardized	444	Lip and oral cavity cancer	102	High alcohol use	2	Percent	2019	0.255497439	0.310660378	0.201011393
1	Deaths	5	East Asia	1	Male	27	Age-standardized	444	Lip and oral cavity cancer	102	High alcohol use	3	Rate	2019	0.657981939	0.888748181	0.472333307
1	Deaths	5	East Asia	2	Female	27	Age-standardized	444	Lip and oral cavity cancer	102	High alcohol use	3	Rate	2019	0.018475471	0.027452933	0.011617721
1	Deaths	5	East Asia	3	Both	27	Age-standardized	444	Lip and oral cavity cancer	102	High alcohol use	3	Rate	2019	0.319986783	0.43052931	0.230112523
1	Deaths	5	East Asia	1	Male	27	Age-standardized	444	Lip and oral cavity cancer	102	High alcohol use	2	Percent	2020	0.31415811	0.380854403	0.252229617
1	Deaths	5	East Asia	2	Female	27	Age-standardized	444	Lip and oral cavity cancer	102	High alcohol use	2	Percent	2020	0.036263295	0.050763433	0.024222209
1	Deaths	5	East Asia	3	Both	27	Age-standardized	444	Lip and oral cavity cancer	102	High alcohol use	2	Percent	2020	0.25688332	0.315006454	0.202774829
1	Deaths	5	East Asia	1	Male	27	Age-standardized	444	Lip and oral cavity cancer	102	High alcohol use	3	Rate	2020	0.656449291	0.875989416	0.460324777
1	Deaths	5	East Asia	2	Female	27	Age-standardized	444	Lip and oral cavity cancer	102	High alcohol use	3	Rate	2020	0.018700423	0.028511446	0.011505801
1	Deaths	5	East Asia	3	Both	27	Age-standardized	444	Lip and oral cavity cancer	102	High alcohol use	3	Rate	2020	0.319601813	0.426515704	0.225983354
1	Deaths	5	East Asia	1	Male	27	Age-standardized	444	Lip and oral cavity cancer	102	High alcohol use	2	Percent	2021	0.315714575	0.381800673	0.253189876
1	Deaths	5	East Asia	2	Female	27	Age-standardized	444	Lip and oral cavity cancer	102	High alcohol use	2	Percent	2021	0.036514207	0.051530005	0.024117502
1	Deaths	5	East Asia	3	Both	27	Age-standardized	444	Lip and oral cavity cancer	102	High alcohol use	2	Percent	2021	0.257880424	0.313073869	0.205732793
1	Deaths	5	East Asia	1	Male	27	Age-standardized	444	Lip and oral cavity cancer	102	High alcohol use	3	Rate	2021	0.655149593	0.883931737	0.475195104
1	Deaths	5	East Asia	2	Female	27	Age-standardized	444	Lip and oral cavity cancer	102	High alcohol use	3	Rate	2021	0.018743885	0.028069023	0.011669546
1	Deaths	5	East Asia	3	Both	27	Age-standardized	444	Lip and oral cavity cancer	102	High alcohol use	3	Rate	2021	0.318813096	0.430040025	0.231324235
1	Deaths	5	East Asia	1	Male	27	Age-standardized	444	Lip and oral cavity cancer	332	Chewing tobacco	2	Percent	1990	0.010312448	0.018273804	0.004975295
1	Deaths	5	East Asia	2	Female	27	Age-standardized	444	Lip and oral cavity cancer	332	Chewing tobacco	2	Percent	1990	0.02168168	0.036628904	0.012337058
1	Deaths	5	East Asia	3	Both	27	Age-standardized	444	Lip and oral cavity cancer	332	Chewing tobacco	2	Percent	1990	0.01448107	0.021050989	0.00933808
1	Deaths	5	East Asia	1	Male	27	Age-standardized	444	Lip and oral cavity cancer	332	Chewing tobacco	3	Rate	1990	0.018490678	0.033495169	0.00832779
1	Deaths	5	East Asia	2	Female	27	Age-standardized	444	Lip and oral cavity cancer	332	Chewing tobacco	3	Rate	1990	0.017046729	0.0294902	0.00948049
1	Deaths	5	East Asia	3	Both	27	Age-standardized	444	Lip and oral cavity cancer	332	Chewing tobacco	3	Rate	1990	0.018065819	0.027175843	0.011472722
1	Deaths	5	East Asia	1	Male	27	Age-standardized	444	Lip and oral cavity cancer	332	Chewing tobacco	2	Percent	1991	0.010314673	0.018352105	0.004973268
1	Deaths	5	East Asia	2	Female	27	Age-standardized	444	Lip and oral cavity cancer	332	Chewing tobacco	2	Percent	1991	0.021661193	0.036226867	0.012252096
1	Deaths	5	East Asia	3	Both	27	Age-standardized	444	Lip and oral cavity cancer	332	Chewing tobacco	2	Percent	1991	0.01444229	0.021335019	0.009183268
1	Deaths	5	East Asia	1	Male	27	Age-standardized	444	Lip and oral cavity cancer	332	Chewing tobacco	3	Rate	1991	0.018580176	0.034129612	0.008446197
1	Deaths	5	East Asia	2	Female	27	Age-standardized	444	Lip and oral cavity cancer	332	Chewing tobacco	3	Rate	1991	0.017001096	0.027893079	0.009456589
1	Deaths	5	East Asia	3	Both	27	Age-standardized	444	Lip and oral cavity cancer	332	Chewing tobacco	3	Rate	1991	0.018082063	0.027196527	0.011589762
1	Deaths	5	East Asia	1	Male	27	Age-standardized	444	Lip and oral cavity cancer	332	Chewing tobacco	2	Percent	1992	0.010283676	0.018614657	0.004985933
1	Deaths	5	East Asia	2	Female	27	Age-standardized	444	Lip and oral cavity cancer	332	Chewing tobacco	2	Percent	1992	0.021640158	0.036137221	0.012086142
1	Deaths	5	East Asia	3	Both	27	Age-standardized	444	Lip and oral cavity cancer	332	Chewing tobacco	2	Percent	1992	0.014375066	0.021074663	0.009257862
1	Deaths	5	East Asia	1	Male	27	Age-standardized	444	Lip and oral cavity cancer	332	Chewing tobacco	3	Rate	1992	0.018579184	0.034191641	0.009184988
1	Deaths	5	East Asia	2	Female	27	Age-standardized	444	Lip and oral cavity cancer	332	Chewing tobacco	3	Rate	1992	0.016855587	0.027994696	0.009507938
1	Deaths	5	East Asia	3	Both	27	Age-standardized	444	Lip and oral cavity cancer	332	Chewing tobacco	3	Rate	1992	0.017997542	0.026334984	0.011558179
1	Deaths	5	East Asia	1	Male	27	Age-standardized	444	Lip and oral cavity cancer	332	Chewing tobacco	2	Percent	1993	0.010255591	0.018462143	0.004974444
1	Deaths	5	East Asia	2	Female	27	Age-standardized	444	Lip and oral cavity cancer	332	Chewing tobacco	2	Percent	1993	0.021618018	0.035905612	0.012009486
1	Deaths	5	East Asia	3	Both	27	Age-standardized	444	Lip and oral cavity cancer	332	Chewing tobacco	2	Percent	1993	0.014309285	0.021233321	0.009356674
1	Deaths	5	East Asia	1	Male	27	Age-standardized	444	Lip and oral cavity cancer	332	Chewing tobacco	3	Rate	1993	0.018648728	0.033503498	0.008345824
1	Deaths	5	East Asia	2	Female	27	Age-standardized	444	Lip and oral cavity cancer	332	Chewing tobacco	3	Rate	1993	0.016732277	0.028030508	0.009311454
1	Deaths	5	East Asia	3	Both	27	Age-standardized	444	Lip and oral cavity cancer	332	Chewing tobacco	3	Rate	1993	0.017955611	0.026204415	0.011446365
1	Deaths	5	East Asia	1	Male	27	Age-standardized	444	Lip and oral cavity cancer	332	Chewing tobacco	2	Percent	1994	0.010232106	0.018484519	0.004855871
1	Deaths	5	East Asia	2	Female	27	Age-standardized	444	Lip and oral cavity cancer	332	Chewing tobacco	2	Percent	1994	0.021589879	0.035812597	0.011843871
1	Deaths	5	East Asia	3	Both	27	Age-standardized	444	Lip and oral cavity cancer	332	Chewing tobacco	2	Percent	1994	0.014242881	0.021137275	0.009187001
1	Deaths	5	East Asia	1	Male	27	Age-standardized	444	Lip and oral cavity cancer	332	Chewing tobacco	3	Rate	1994	0.018784942	0.033307012	0.008412897
1	Deaths	5	East Asia	2	Female	27	Age-standardized	444	Lip and oral cavity cancer	332	Chewing tobacco	3	Rate	1994	0.016558944	0.027003439	0.00932872
1	Deaths	5	East Asia	3	Both	27	Age-standardized	444	Lip and oral cavity cancer	332	Chewing tobacco	3	Rate	1994	0.017922536	0.026323364	0.01148636
1	Deaths	5	East Asia	1	Male	27	Age-standardized	444	Lip and oral cavity cancer	332	Chewing tobacco	2	Percent	1995	0.010218714	0.01874203	0.004809309
1	Deaths	5	East Asia	2	Female	27	Age-standardized	444	Lip and oral cavity cancer	332	Chewing tobacco	2	Percent	1995	0.021568126	0.035761584	0.01174202
1	Deaths	5	East Asia	3	Both	27	Age-standardized	444	Lip and oral cavity cancer	332	Chewing tobacco	2	Percent	1995	0.014183462	0.021149795	0.009252186
1	Deaths	5	East Asia	1	Male	27	Age-standardized	444	Lip and oral cavity cancer	332	Chewing tobacco	3	Rate	1995	0.019017245	0.035607345	0.008804513
1	Deaths	5	East Asia	2	Female	27	Age-standardized	444	Lip and oral cavity cancer	332	Chewing tobacco	3	Rate	1995	0.016420692	0.028622995	0.009212349
1	Deaths	5	East Asia	3	Both	27	Age-standardized	444	Lip and oral cavity cancer	332	Chewing tobacco	3	Rate	1995	0.017959436	0.02656581	0.011351247
1	Deaths	5	East Asia	1	Male	27	Age-standardized	444	Lip and oral cavity cancer	332	Chewing tobacco	2	Percent	1996	0.010195182	0.018521658	0.004836155
1	Deaths	5	East Asia	2	Female	27	Age-standardized	444	Lip and oral cavity cancer	332	Chewing tobacco	2	Percent	1996	0.021547667	0.035364237	0.011886606
1	Deaths	5	East Asia	3	Both	27	Age-standardized	444	Lip and oral cavity cancer	332	Chewing tobacco	2	Percent	1996	0.014096503	0.020941279	0.009251725
1	Deaths	5	East Asia	1	Male	27	Age-standardized	444	Lip and oral cavity cancer	332	Chewing tobacco	3	Rate	1996	0.019022386	0.034172373	0.008741151
1	Deaths	5	East Asia	2	Female	27	Age-standardized	444	Lip and oral cavity cancer	332	Chewing tobacco	3	Rate	1996	0.016135652	0.026716292	0.008754719
1	Deaths	5	East Asia	3	Both	27	Age-standardized	444	Lip and oral cavity cancer	332	Chewing tobacco	3	Rate	1996	0.017806535	0.026316983	0.011548937
1	Deaths	5	East Asia	1	Male	27	Age-standardized	444	Lip and oral cavity cancer	332	Chewing tobacco	2	Percent	1997	0.010173778	0.018377711	0.004844629
1	Deaths	5	East Asia	2	Female	27	Age-standardized	444	Lip and oral cavity cancer	332	Chewing tobacco	2	Percent	1997	0.021549051	0.035778246	0.012054991
1	Deaths	5	East Asia	3	Both	27	Age-standardized	444	Lip and oral cavity cancer	332	Chewing tobacco	2	Percent	1997	0.013983396	0.020691402	0.009090585
1	Deaths	5	East Asia	1	Male	27	Age-standardized	444	Lip and oral cavity cancer	332	Chewing tobacco	3	Rate	1997	0.018875271	0.033851972	0.008813794
1	Deaths	5	East Asia	2	Female	27	Age-standardized	444	Lip and oral cavity cancer	332	Chewing tobacco	3	Rate	1997	0.015504143	0.025916286	0.008526425
1	Deaths	5	East Asia	3	Both	27	Age-standardized	444	Lip and oral cavity cancer	332	Chewing tobacco	3	Rate	1997	0.017394274	0.025670198	0.011016876
1	Deaths	5	East Asia	1	Male	27	Age-standardized	444	Lip and oral cavity cancer	332	Chewing tobacco	2	Percent	1998	0.010187806	0.018510865	0.004880815
1	Deaths	5	East Asia	2	Female	27	Age-standardized	444	Lip and oral cavity cancer	332	Chewing tobacco	2	Percent	1998	0.021525458	0.035799176	0.012199243
1	Deaths	5	East Asia	3	Both	27	Age-standardized	444	Lip and oral cavity cancer	332	Chewing tobacco	2	Percent	1998	0.013915255	0.020448213	0.009119289
1	Deaths	5	East Asia	1	Male	27	Age-standardized	444	Lip and oral cavity cancer	332	Chewing tobacco	3	Rate	1998	0.018932412	0.033904535	0.00882598
1	Deaths	5	East Asia	2	Female	27	Age-standardized	444	Lip and oral cavity cancer	332	Chewing tobacco	3	Rate	1998	0.01507018	0.024683602	0.008598581
1	Deaths	5	East Asia	3	Both	27	Age-standardized	444	Lip and oral cavity cancer	332	Chewing tobacco	3	Rate	1998	0.017186065	0.025136051	0.011014261
1	Deaths	5	East Asia	1	Male	27	Age-standardized	444	Lip and oral cavity cancer	332	Chewing tobacco	2	Percent	1999	0.010164874	0.018260776	0.004896177
1	Deaths	5	East Asia	2	Female	27	Age-standardized	444	Lip and oral cavity cancer	332	Chewing tobacco	2	Percent	1999	0.021507416	0.035893643	0.012262588
1	Deaths	5	East Asia	3	Both	27	Age-standardized	444	Lip and oral cavity cancer	332	Chewing tobacco	2	Percent	1999	0.013842409	0.020192993	0.008978077
1	Deaths	5	East Asia	1	Male	27	Age-standardized	444	Lip and oral cavity cancer	332	Chewing tobacco	3	Rate	1999	0.018914097	0.03362964	0.009017388
1	Deaths	5	East Asia	2	Female	27	Age-standardized	444	Lip and oral cavity cancer	332	Chewing tobacco	3	Rate	1999	0.014795637	0.023713907	0.008346376
1	Deaths	5	East Asia	3	Both	27	Age-standardized	444	Lip and oral cavity cancer	332	Chewing tobacco	3	Rate	1999	0.017024432	0.024882609	0.01095356
1	Deaths	5	East Asia	1	Male	27	Age-standardized	444	Lip and oral cavity cancer	332	Chewing tobacco	2	Percent	2000	0.010133065	0.017913252	0.004864498
1	Deaths	5	East Asia	2	Female	27	Age-standardized	444	Lip and oral cavity cancer	332	Chewing tobacco	2	Percent	2000	0.021486685	0.035402459	0.012334275
1	Deaths	5	East Asia	3	Both	27	Age-standardized	444	Lip and oral cavity cancer	332	Chewing tobacco	2	Percent	2000	0.013761934	0.020087211	0.008940598
1	Deaths	5	East Asia	1	Male	27	Age-standardized	444	Lip and oral cavity cancer	332	Chewing tobacco	3	Rate	2000	0.019055765	0.03381067	0.008873242
1	Deaths	5	East Asia	2	Female	27	Age-standardized	444	Lip and oral cavity cancer	332	Chewing tobacco	3	Rate	2000	0.014478297	0.023767522	0.008152016
1	Deaths	5	East Asia	3	Both	27	Age-standardized	444	Lip and oral cavity cancer	332	Chewing tobacco	3	Rate	2000	0.016924442	0.024615713	0.010579961
1	Deaths	5	East Asia	1	Male	27	Age-standardized	444	Lip and oral cavity cancer	332	Chewing tobacco	2	Percent	2001	0.01009525	0.017641168	0.004891509
1	Deaths	5	East Asia	2	Female	27	Age-standardized	444	Lip and oral cavity cancer	332	Chewing tobacco	2	Percent	2001	0.021463356	0.034998373	0.012378097
1	Deaths	5	East Asia	3	Both	27	Age-standardized	444	Lip and oral cavity cancer	332	Chewing tobacco	2	Percent	2001	0.013682632	0.020032832	0.008710066
1	Deaths	5	East Asia	1	Male	27	Age-standardized	444	Lip and oral cavity cancer	332	Chewing tobacco	3	Rate	2001	0.018958493	0.033911617	0.008754855
1	Deaths	5	East Asia	2	Female	27	Age-standardized	444	Lip and oral cavity cancer	332	Chewing tobacco	3	Rate	2001	0.014113665	0.024365778	0.007947837
1	Deaths	5	East Asia	3	Both	27	Age-standardized	444	Lip and oral cavity cancer	332	Chewing tobacco	3	Rate	2001	0.016685666	0.024295489	0.010548963
1	Deaths	5	East Asia	1	Male	27	Age-standardized	444	Lip and oral cavity cancer	332	Chewing tobacco	2	Percent	2002	0.010144742	0.017893657	0.004898927
1	Deaths	5	East Asia	2	Female	27	Age-standardized	444	Lip and oral cavity cancer	332	Chewing tobacco	2	Percent	2002	0.021433974	0.035267976	0.012303285
1	Deaths	5	East Asia	3	Both	27	Age-standardized	444	Lip and oral cavity cancer	332	Chewing tobacco	2	Percent	2002	0.013634655	0.019894695	0.00864212
1	Deaths	5	East Asia	1	Male	27	Age-standardized	444	Lip and oral cavity cancer	332	Chewing tobacco	3	Rate	2002	0.018687059	0.033253327	0.008710463
1	Deaths	5	East Asia	2	Female	27	Age-standardized	444	Lip and oral cavity cancer	332	Chewing tobacco	3	Rate	2002	0.013398269	0.022496859	0.007754087
1	Deaths	5	East Asia	3	Both	27	Age-standardized	444	Lip and oral cavity cancer	332	Chewing tobacco	3	Rate	2002	0.016180694	0.02363206	0.010232634
1	Deaths	5	East Asia	1	Male	27	Age-standardized	444	Lip and oral cavity cancer	332	Chewing tobacco	2	Percent	2003	0.010130844	0.0178252	0.004841913
1	Deaths	5	East Asia	2	Female	27	Age-standardized	444	Lip and oral cavity cancer	332	Chewing tobacco	2	Percent	2003	0.021393171	0.035525734	0.01206492
1	Deaths	5	East Asia	3	Both	27	Age-standardized	444	Lip and oral cavity cancer	332	Chewing tobacco	2	Percent	2003	0.013546665	0.019523896	0.008644797
1	Deaths	5	East Asia	1	Male	27	Age-standardized	444	Lip and oral cavity cancer	332	Chewing tobacco	3	Rate	2003	0.018851083	0.032820897	0.008756626
1	Deaths	5	East Asia	2	Female	27	Age-standardized	444	Lip and oral cavity cancer	332	Chewing tobacco	3	Rate	2003	0.012996921	0.021773681	0.007083321
1	Deaths	5	East Asia	3	Both	27	Age-standardized	444	Lip and oral cavity cancer	332	Chewing tobacco	3	Rate	2003	0.016033564	0.023198932	0.010150283
1	Deaths	5	East Asia	1	Male	27	Age-standardized	444	Lip and oral cavity cancer	332	Chewing tobacco	2	Percent	2004	0.01011586	0.01784305	0.004809694
1	Deaths	5	East Asia	2	Female	27	Age-standardized	444	Lip and oral cavity cancer	332	Chewing tobacco	2	Percent	2004	0.021361817	0.035505415	0.011902584
1	Deaths	5	East Asia	3	Both	27	Age-standardized	444	Lip and oral cavity cancer	332	Chewing tobacco	2	Percent	2004	0.013485304	0.019435458	0.008474946
1	Deaths	5	East Asia	1	Male	27	Age-standardized	444	Lip and oral cavity cancer	332	Chewing tobacco	3	Rate	2004	0.018941188	0.032729592	0.00902019
1	Deaths	5	East Asia	2	Female	27	Age-standardized	444	Lip and oral cavity cancer	332	Chewing tobacco	3	Rate	2004	0.012756011	0.021302139	0.006963252
1	Deaths	5	East Asia	3	Both	27	Age-standardized	444	Lip and oral cavity cancer	332	Chewing tobacco	3	Rate	2004	0.015950584	0.023847879	0.010013542
1	Deaths	5	East Asia	1	Male	27	Age-standardized	444	Lip and oral cavity cancer	332	Chewing tobacco	2	Percent	2005	0.01009694	0.017657228	0.004838852
1	Deaths	5	East Asia	2	Female	27	Age-standardized	444	Lip and oral cavity cancer	332	Chewing tobacco	2	Percent	2005	0.021357124	0.03554477	0.012018604
1	Deaths	5	East Asia	3	Both	27	Age-standardized	444	Lip and oral cavity cancer	332	Chewing tobacco	2	Percent	2005	0.013395556	0.01942238	0.008375445
1	Deaths	5	East Asia	1	Male	27	Age-standardized	444	Lip and oral cavity cancer	332	Chewing tobacco	3	Rate	2005	0.019134275	0.03329951	0.009244002
1	Deaths	5	East Asia	2	Female	27	Age-standardized	444	Lip and oral cavity cancer	332	Chewing tobacco	3	Rate	2005	0.012458235	0.020821419	0.006719317
1	Deaths	5	East Asia	3	Both	27	Age-standardized	444	Lip and oral cavity cancer	332	Chewing tobacco	3	Rate	2005	0.01588241	0.023083243	0.01000734
1	Deaths	5	East Asia	1	Male	27	Age-standardized	444	Lip and oral cavity cancer	332	Chewing tobacco	2	Percent	2006	0.010091998	0.017432279	0.004843304
1	Deaths	5	East Asia	2	Female	27	Age-standardized	444	Lip and oral cavity cancer	332	Chewing tobacco	2	Percent	2006	0.021374473	0.035440787	0.012352925
1	Deaths	5	East Asia	3	Both	27	Age-standardized	444	Lip and oral cavity cancer	332	Chewing tobacco	2	Percent	2006	0.013293385	0.019535115	0.00839431
1	Deaths	5	East Asia	1	Male	27	Age-standardized	444	Lip and oral cavity cancer	332	Chewing tobacco	3	Rate	2006	0.019395332	0.034193888	0.009200845
1	Deaths	5	East Asia	2	Female	27	Age-standardized	444	Lip and oral cavity cancer	332	Chewing tobacco	3	Rate	2006	0.012059611	0.019476985	0.006904549
1	Deaths	5	East Asia	3	Both	27	Age-standardized	444	Lip and oral cavity cancer	332	Chewing tobacco	3	Rate	2006	0.015785437	0.023505308	0.009872426
1	Deaths	5	East Asia	1	Male	27	Age-standardized	444	Lip and oral cavity cancer	332	Chewing tobacco	2	Percent	2007	0.010061906	0.017268964	0.004866448
1	Deaths	5	East Asia	2	Female	27	Age-standardized	444	Lip and oral cavity cancer	332	Chewing tobacco	2	Percent	2007	0.021382355	0.03524412	0.012273975
1	Deaths	5	East Asia	3	Both	27	Age-standardized	444	Lip and oral cavity cancer	332	Chewing tobacco	2	Percent	2007	0.0131812	0.019508494	0.008349317
1	Deaths	5	East Asia	1	Male	27	Age-standardized	444	Lip and oral cavity cancer	332	Chewing tobacco	3	Rate	2007	0.019728591	0.03418104	0.009432161
1	Deaths	5	East Asia	2	Female	27	Age-standardized	444	Lip and oral cavity cancer	332	Chewing tobacco	3	Rate	2007	0.011816675	0.019113997	0.006636738
1	Deaths	5	East Asia	3	Both	27	Age-standardized	444	Lip and oral cavity cancer	332	Chewing tobacco	3	Rate	2007	0.015795177	0.023317049	0.009855462
1	Deaths	5	East Asia	1	Male	27	Age-standardized	444	Lip and oral cavity cancer	332	Chewing tobacco	2	Percent	2008	0.010046614	0.017373483	0.004894898
1	Deaths	5	East Asia	2	Female	27	Age-standardized	444	Lip and oral cavity cancer	332	Chewing tobacco	2	Percent	2008	0.021368686	0.03513416	0.012132207
1	Deaths	5	East Asia	3	Both	27	Age-standardized	444	Lip and oral cavity cancer	332	Chewing tobacco	2	Percent	2008	0.013073814	0.019684139	0.008150679
1	Deaths	5	East Asia	1	Male	27	Age-standardized	444	Lip and oral cavity cancer	332	Chewing tobacco	3	Rate	2008	0.020225738	0.035283083	0.009836404
1	Deaths	5	East Asia	2	Female	27	Age-standardized	444	Lip and oral cavity cancer	332	Chewing tobacco	3	Rate	2008	0.011702709	0.019446501	0.006431684
1	Deaths	5	East Asia	3	Both	27	Age-standardized	444	Lip and oral cavity cancer	332	Chewing tobacco	3	Rate	2008	0.015979736	0.024290779	0.009842668
1	Deaths	5	East Asia	1	Male	27	Age-standardized	444	Lip and oral cavity cancer	332	Chewing tobacco	2	Percent	2009	0.01004367	0.01732486	0.004979884
1	Deaths	5	East Asia	2	Female	27	Age-standardized	444	Lip and oral cavity cancer	332	Chewing tobacco	2	Percent	2009	0.021355599	0.034793054	0.012115684
1	Deaths	5	East Asia	3	Both	27	Age-standardized	444	Lip and oral cavity cancer	332	Chewing tobacco	2	Percent	2009	0.012974226	0.019576802	0.008029578
1	Deaths	5	East Asia	1	Male	27	Age-standardized	444	Lip and oral cavity cancer	332	Chewing tobacco	3	Rate	2009	0.02063303	0.035503304	0.01006418
1	Deaths	5	East Asia	2	Female	27	Age-standardized	444	Lip and oral cavity cancer	332	Chewing tobacco	3	Rate	2009	0.011569326	0.01920535	0.006290432
1	Deaths	5	East Asia	3	Both	27	Age-standardized	444	Lip and oral cavity cancer	332	Chewing tobacco	3	Rate	2009	0.016115678	0.024476624	0.010025747
1	Deaths	5	East Asia	1	Male	27	Age-standardized	444	Lip and oral cavity cancer	332	Chewing tobacco	2	Percent	2010	0.010211065	0.017810575	0.005046348
1	Deaths	5	East Asia	2	Female	27	Age-standardized	444	Lip and oral cavity cancer	332	Chewing tobacco	2	Percent	2010	0.021887484	0.035935408	0.012350477
1	Deaths	5	East Asia	3	Both	27	Age-standardized	444	Lip and oral cavity cancer	332	Chewing tobacco	2	Percent	2010	0.013145418	0.0201397	0.008190198
1	Deaths	5	East Asia	1	Male	27	Age-standardized	444	Lip and oral cavity cancer	332	Chewing tobacco	3	Rate	2010	0.021550125	0.037834832	0.010382267
1	Deaths	5	East Asia	2	Female	27	Age-standardized	444	Lip and oral cavity cancer	332	Chewing tobacco	3	Rate	2010	0.011846671	0.020156793	0.006463222
1	Deaths	5	East Asia	3	Both	27	Age-standardized	444	Lip and oral cavity cancer	332	Chewing tobacco	3	Rate	2010	0.016712153	0.025318474	0.010312917
1	Deaths	5	East Asia	1	Male	27	Age-standardized	444	Lip and oral cavity cancer	332	Chewing tobacco	2	Percent	2011	0.010307427	0.018130543	0.005047417
1	Deaths	5	East Asia	2	Female	27	Age-standardized	444	Lip and oral cavity cancer	332	Chewing tobacco	2	Percent	2011	0.022408459	0.037350162	0.012592969
1	Deaths	5	East Asia	3	Both	27	Age-standardized	444	Lip and oral cavity cancer	332	Chewing tobacco	2	Percent	2011	0.013249759	0.020518011	0.008148332
1	Deaths	5	East Asia	1	Male	27	Age-standardized	444	Lip and oral cavity cancer	332	Chewing tobacco	3	Rate	2011	0.022822834	0.040635699	0.010760686
1	Deaths	5	East Asia	2	Female	27	Age-standardized	444	Lip and oral cavity cancer	332	Chewing tobacco	3	Rate	2011	0.012082559	0.020074416	0.00654529
1	Deaths	5	East Asia	3	Both	27	Age-standardized	444	Lip and oral cavity cancer	332	Chewing tobacco	3	Rate	2011	0.017432053	0.026968478	0.010792653
1	Deaths	5	East Asia	1	Male	27	Age-standardized	444	Lip and oral cavity cancer	332	Chewing tobacco	2	Percent	2012	0.010430285	0.018206648	0.005018654
1	Deaths	5	East Asia	2	Female	27	Age-standardized	444	Lip and oral cavity cancer	332	Chewing tobacco	2	Percent	2012	0.022966715	0.037738658	0.012956502
1	Deaths	5	East Asia	3	Both	27	Age-standardized	444	Lip and oral cavity cancer	332	Chewing tobacco	2	Percent	2012	0.013347784	0.020823134	0.008240755
1	Deaths	5	East Asia	1	Male	27	Age-standardized	444	Lip and oral cavity cancer	332	Chewing tobacco	3	Rate	2012	0.023630898	0.04220255	0.011524148
1	Deaths	5	East Asia	2	Female	27	Age-standardized	444	Lip and oral cavity cancer	332	Chewing tobacco	3	Rate	2012	0.012026718	0.019767029	0.006575433
1	Deaths	5	East Asia	3	Both	27	Age-standardized	444	Lip and oral cavity cancer	332	Chewing tobacco	3	Rate	2012	0.017760065	0.027398982	0.010836065
1	Deaths	5	East Asia	1	Male	27	Age-standardized	444	Lip and oral cavity cancer	332	Chewing tobacco	2	Percent	2013	0.010642347	0.018555154	0.005127507
1	Deaths	5	East Asia	2	Female	27	Age-standardized	444	Lip and oral cavity cancer	332	Chewing tobacco	2	Percent	2013	0.023547355	0.038839402	0.013251766
1	Deaths	5	East Asia	3	Both	27	Age-standardized	444	Lip and oral cavity cancer	332	Chewing tobacco	2	Percent	2013	0.013560542	0.020754297	0.008349046
1	Deaths	5	East Asia	1	Male	27	Age-standardized	444	Lip and oral cavity cancer	332	Chewing tobacco	3	Rate	2013	0.023893199	0.041552138	0.010983888
1	Deaths	5	East Asia	2	Female	27	Age-standardized	444	Lip and oral cavity cancer	332	Chewing tobacco	3	Rate	2013	0.011882084	0.019792703	0.006616636
1	Deaths	5	East Asia	3	Both	27	Age-standardized	444	Lip and oral cavity cancer	332	Chewing tobacco	3	Rate	2013	0.017806238	0.027654986	0.010718116
1	Deaths	5	East Asia	1	Male	27	Age-standardized	444	Lip and oral cavity cancer	332	Chewing tobacco	2	Percent	2014	0.010820891	0.018862555	0.005106805
1	Deaths	5	East Asia	2	Female	27	Age-standardized	444	Lip and oral cavity cancer	332	Chewing tobacco	2	Percent	2014	0.024123702	0.040535922	0.013558812
1	Deaths	5	East Asia	3	Both	27	Age-standardized	444	Lip and oral cavity cancer	332	Chewing tobacco	2	Percent	2014	0.013830443	0.021221874	0.008500896
1	Deaths	5	East Asia	1	Male	27	Age-standardized	444	Lip and oral cavity cancer	332	Chewing tobacco	3	Rate	2014	0.023791845	0.042746253	0.011365914
1	Deaths	5	East Asia	2	Female	27	Age-standardized	444	Lip and oral cavity cancer	332	Chewing tobacco	3	Rate	2014	0.011970509	0.020169233	0.006733964
1	Deaths	5	East Asia	3	Both	27	Age-standardized	444	Lip and oral cavity cancer	332	Chewing tobacco	3	Rate	2014	0.017786219	0.02750385	0.010839527
1	Deaths	5	East Asia	1	Male	27	Age-standardized	444	Lip and oral cavity cancer	332	Chewing tobacco	2	Percent	2015	0.010898617	0.019058444	0.005077122
1	Deaths	5	East Asia	2	Female	27	Age-standardized	444	Lip and oral cavity cancer	332	Chewing tobacco	2	Percent	2015	0.024656104	0.041098106	0.013858309
1	Deaths	5	East Asia	3	Both	27	Age-standardized	444	Lip and oral cavity cancer	332	Chewing tobacco	2	Percent	2015	0.014024941	0.021324888	0.008578894
1	Deaths	5	East Asia	1	Male	27	Age-standardized	444	Lip and oral cavity cancer	332	Chewing tobacco	3	Rate	2015	0.024117163	0.044856704	0.011134111
1	Deaths	5	East Asia	2	Female	27	Age-standardized	444	Lip and oral cavity cancer	332	Chewing tobacco	3	Rate	2015	0.012270326	0.021307783	0.006728724
1	Deaths	5	East Asia	3	Both	27	Age-standardized	444	Lip and oral cavity cancer	332	Chewing tobacco	3	Rate	2015	0.01806531	0.028060258	0.010606397
1	Deaths	5	East Asia	1	Male	27	Age-standardized	444	Lip and oral cavity cancer	332	Chewing tobacco	2	Percent	2016	0.01101766	0.01923856	0.005192759
1	Deaths	5	East Asia	2	Female	27	Age-standardized	444	Lip and oral cavity cancer	332	Chewing tobacco	2	Percent	2016	0.025212384	0.04200782	0.014298216
1	Deaths	5	East Asia	3	Both	27	Age-standardized	444	Lip and oral cavity cancer	332	Chewing tobacco	2	Percent	2016	0.014291329	0.02177334	0.008743012
1	Deaths	5	East Asia	1	Male	27	Age-standardized	444	Lip and oral cavity cancer	332	Chewing tobacco	3	Rate	2016	0.024467363	0.044939311	0.011394481
1	Deaths	5	East Asia	2	Female	27	Age-standardized	444	Lip and oral cavity cancer	332	Chewing tobacco	3	Rate	2016	0.012738646	0.021835976	0.006748381
1	Deaths	5	East Asia	3	Both	27	Age-standardized	444	Lip and oral cavity cancer	332	Chewing tobacco	3	Rate	2016	0.018468514	0.029040772	0.01096536
1	Deaths	5	East Asia	1	Male	27	Age-standardized	444	Lip and oral cavity cancer	332	Chewing tobacco	2	Percent	2017	0.011288326	0.019921584	0.005171316
1	Deaths	5	East Asia	2	Female	27	Age-standardized	444	Lip and oral cavity cancer	332	Chewing tobacco	2	Percent	2017	0.025801944	0.043125116	0.014507839
1	Deaths	5	East Asia	3	Both	27	Age-standardized	444	Lip and oral cavity cancer	332	Chewing tobacco	2	Percent	2017	0.014690896	0.022872372	0.009095733
1	Deaths	5	East Asia	1	Male	27	Age-standardized	444	Lip and oral cavity cancer	332	Chewing tobacco	3	Rate	2017	0.024190832	0.042855896	0.011313758
1	Deaths	5	East Asia	2	Female	27	Age-standardized	444	Lip and oral cavity cancer	332	Chewing tobacco	3	Rate	2017	0.013006073	0.022157175	0.007260113
1	Deaths	5	East Asia	3	Both	27	Age-standardized	444	Lip and oral cavity cancer	332	Chewing tobacco	3	Rate	2017	0.018511875	0.028434856	0.011146902
1	Deaths	5	East Asia	1	Male	27	Age-standardized	444	Lip and oral cavity cancer	332	Chewing tobacco	2	Percent	2018	0.0115165	0.019949088	0.005266931
1	Deaths	5	East Asia	2	Female	27	Age-standardized	444	Lip and oral cavity cancer	332	Chewing tobacco	2	Percent	2018	0.026434967	0.043827318	0.01471205
1	Deaths	5	East Asia	3	Both	27	Age-standardized	444	Lip and oral cavity cancer	332	Chewing tobacco	2	Percent	2018	0.015065401	0.022958602	0.009194049
1	Deaths	5	East Asia	1	Male	27	Age-standardized	444	Lip and oral cavity cancer	332	Chewing tobacco	3	Rate	2018	0.024261001	0.043805192	0.010833389
1	Deaths	5	East Asia	2	Female	27	Age-standardized	444	Lip and oral cavity cancer	332	Chewing tobacco	3	Rate	2018	0.013406094	0.022766499	0.007066568
1	Deaths	5	East Asia	3	Both	27	Age-standardized	444	Lip and oral cavity cancer	332	Chewing tobacco	3	Rate	2018	0.018763878	0.028754228	0.011532798
1	Deaths	5	East Asia	1	Male	27	Age-standardized	444	Lip and oral cavity cancer	332	Chewing tobacco	2	Percent	2019	0.01146707	0.019956065	0.005305555
1	Deaths	5	East Asia	2	Female	27	Age-standardized	444	Lip and oral cavity cancer	332	Chewing tobacco	2	Percent	2019	0.026414145	0.043433829	0.014710237
1	Deaths	5	East Asia	3	Both	27	Age-standardized	444	Lip and oral cavity cancer	332	Chewing tobacco	2	Percent	2019	0.015048587	0.023219167	0.009123442
1	Deaths	5	East Asia	1	Male	27	Age-standardized	444	Lip and oral cavity cancer	332	Chewing tobacco	3	Rate	2019	0.024149947	0.045438388	0.01092748
1	Deaths	5	East Asia	2	Female	27	Age-standardized	444	Lip and oral cavity cancer	332	Chewing tobacco	3	Rate	2019	0.013541877	0.022996262	0.007252835
1	Deaths	5	East Asia	3	Both	27	Age-standardized	444	Lip and oral cavity cancer	332	Chewing tobacco	3	Rate	2019	0.018778561	0.028259319	0.01110721
1	Deaths	5	East Asia	1	Male	27	Age-standardized	444	Lip and oral cavity cancer	332	Chewing tobacco	2	Percent	2020	0.011494478	0.019673727	0.005303087
1	Deaths	5	East Asia	2	Female	27	Age-standardized	444	Lip and oral cavity cancer	332	Chewing tobacco	2	Percent	2020	0.026391505	0.043574356	0.014906299
1	Deaths	5	East Asia	3	Both	27	Age-standardized	444	Lip and oral cavity cancer	332	Chewing tobacco	2	Percent	2020	0.015110424	0.023278706	0.009274097
1	Deaths	5	East Asia	1	Male	27	Age-standardized	444	Lip and oral cavity cancer	332	Chewing tobacco	3	Rate	2020	0.024001188	0.044681705	0.011136919
1	Deaths	5	East Asia	2	Female	27	Age-standardized	444	Lip and oral cavity cancer	332	Chewing tobacco	3	Rate	2020	0.01361733	0.024059189	0.007215483
1	Deaths	5	East Asia	3	Both	27	Age-standardized	444	Lip and oral cavity cancer	332	Chewing tobacco	3	Rate	2020	0.018760585	0.029014304	0.011150204
1	Deaths	5	East Asia	1	Male	27	Age-standardized	444	Lip and oral cavity cancer	332	Chewing tobacco	2	Percent	2021	0.011498702	0.019537343	0.005357158
1	Deaths	5	East Asia	2	Female	27	Age-standardized	444	Lip and oral cavity cancer	332	Chewing tobacco	2	Percent	2021	0.026379444	0.044164783	0.014945511
1	Deaths	5	East Asia	3	Both	27	Age-standardized	444	Lip and oral cavity cancer	332	Chewing tobacco	2	Percent	2021	0.015140426	0.022678426	0.00936746
1	Deaths	5	East Asia	1	Male	27	Age-standardized	444	Lip and oral cavity cancer	332	Chewing tobacco	3	Rate	2021	0.023861488	0.042761424	0.010695311
1	Deaths	5	East Asia	2	Female	27	Age-standardized	444	Lip and oral cavity cancer	332	Chewing tobacco	3	Rate	2021	0.013545091	0.023355015	0.007433449
1	Deaths	5	East Asia	3	Both	27	Age-standardized	444	Lip and oral cavity cancer	332	Chewing tobacco	3	Rate	2021	0.01865771	0.028806697	0.011299418
1	Deaths	9	Southeast Asia	1	Male	27	Age-standardized	444	Lip and oral cavity cancer	332	Chewing tobacco	2	Percent	1990	0.058002477	0.092594436	0.030420483
1	Deaths	9	Southeast Asia	2	Female	27	Age-standardized	444	Lip and oral cavity cancer	332	Chewing tobacco	2	Percent	1990	0.300003915	0.389566625	0.215644621
1	Deaths	9	Southeast Asia	3	Both	27	Age-standardized	444	Lip and oral cavity cancer	332	Chewing tobacco	2	Percent	1990	0.163078745	0.20142368	0.121197029
1	Deaths	9	Southeast Asia	1	Male	27	Age-standardized	444	Lip and oral cavity cancer	332	Chewing tobacco	3	Rate	1990	0.185237699	0.301732937	0.096811005
1	Deaths	9	Southeast Asia	2	Female	27	Age-standardized	444	Lip and oral cavity cancer	332	Chewing tobacco	3	Rate	1990	0.579609869	0.778535639	0.393108752
1	Deaths	9	Southeast Asia	3	Both	27	Age-standardized	444	Lip and oral cavity cancer	332	Chewing tobacco	3	Rate	1990	0.411652402	0.529722867	0.298959193
1	Deaths	9	Southeast Asia	1	Male	27	Age-standardized	444	Lip and oral cavity cancer	332	Chewing tobacco	2	Percent	1991	0.057210302	0.091889365	0.030339752
1	Deaths	9	Southeast Asia	2	Female	27	Age-standardized	444	Lip and oral cavity cancer	332	Chewing tobacco	2	Percent	1991	0.301442322	0.392727138	0.217709465
1	Deaths	9	Southeast Asia	3	Both	27	Age-standardized	444	Lip and oral cavity cancer	332	Chewing tobacco	2	Percent	1991	0.163571697	0.204958173	0.122444729
1	Deaths	9	Southeast Asia	1	Male	27	Age-standardized	444	Lip and oral cavity cancer	332	Chewing tobacco	3	Rate	1991	0.182740894	0.298761203	0.093632721
1	Deaths	9	Southeast Asia	2	Female	27	Age-standardized	444	Lip and oral cavity cancer	332	Chewing tobacco	3	Rate	1991	0.586735782	0.781344047	0.401676844
1	Deaths	9	Southeast Asia	3	Both	27	Age-standardized	444	Lip and oral cavity cancer	332	Chewing tobacco	3	Rate	1991	0.414464655	0.531099936	0.300748158
1	Deaths	9	Southeast Asia	1	Male	27	Age-standardized	444	Lip and oral cavity cancer	332	Chewing tobacco	2	Percent	1992	0.057045466	0.090687622	0.03016115
1	Deaths	9	Southeast Asia	2	Female	27	Age-standardized	444	Lip and oral cavity cancer	332	Chewing tobacco	2	Percent	1992	0.302480721	0.395800388	0.218744373
1	Deaths	9	Southeast Asia	3	Both	27	Age-standardized	444	Lip and oral cavity cancer	332	Chewing tobacco	2	Percent	1992	0.163970469	0.204904803	0.122098554
1	Deaths	9	Southeast Asia	1	Male	27	Age-standardized	444	Lip and oral cavity cancer	332	Chewing tobacco	3	Rate	1992	0.183459838	0.299983957	0.094352616
1	Deaths	9	Southeast Asia	2	Female	27	Age-standardized	444	Lip and oral cavity cancer	332	Chewing tobacco	3	Rate	1992	0.593703632	0.79424917	0.410924084
1	Deaths	9	Southeast Asia	3	Both	27	Age-standardized	444	Lip and oral cavity cancer	332	Chewing tobacco	3	Rate	1992	0.418591568	0.53671704	0.306184071
1	Deaths	9	Southeast Asia	1	Male	27	Age-standardized	444	Lip and oral cavity cancer	332	Chewing tobacco	2	Percent	1993	0.056675071	0.088733477	0.029623061
1	Deaths	9	Southeast Asia	2	Female	27	Age-standardized	444	Lip and oral cavity cancer	332	Chewing tobacco	2	Percent	1993	0.303278059	0.396477701	0.218061385
1	Deaths	9	Southeast Asia	3	Both	27	Age-standardized	444	Lip and oral cavity cancer	332	Chewing tobacco	2	Percent	1993	0.164425782	0.207033691	0.121418499
1	Deaths	9	Southeast Asia	1	Male	27	Age-standardized	444	Lip and oral cavity cancer	332	Chewing tobacco	3	Rate	1993	0.183327014	0.297117997	0.093024185
1	Deaths	9	Southeast Asia	2	Female	27	Age-standardized	444	Lip and oral cavity cancer	332	Chewing tobacco	3	Rate	1993	0.601885234	0.802170857	0.418388947
1	Deaths	9	Southeast Asia	3	Both	27	Age-standardized	444	Lip and oral cavity cancer	332	Chewing tobacco	3	Rate	1993	0.423050033	0.543156866	0.312919307
1	Deaths	9	Southeast Asia	1	Male	27	Age-standardized	444	Lip and oral cavity cancer	332	Chewing tobacco	2	Percent	1994	0.05679487	0.08889041	0.029802228
1	Deaths	9	Southeast Asia	2	Female	27	Age-standardized	444	Lip and oral cavity cancer	332	Chewing tobacco	2	Percent	1994	0.304255178	0.397395251	0.21847215
1	Deaths	9	Southeast Asia	3	Both	27	Age-standardized	444	Lip and oral cavity cancer	332	Chewing tobacco	2	Percent	1994	0.165305166	0.205796454	0.121250118
1	Deaths	9	Southeast Asia	1	Male	27	Age-standardized	444	Lip and oral cavity cancer	332	Chewing tobacco	3	Rate	1994	0.184425299	0.297093016	0.094386573
1	Deaths	9	Southeast Asia	2	Female	27	Age-standardized	444	Lip and oral cavity cancer	332	Chewing tobacco	3	Rate	1994	0.610401417	0.81917392	0.424739251
1	Deaths	9	Southeast Asia	3	Both	27	Age-standardized	444	Lip and oral cavity cancer	332	Chewing tobacco	3	Rate	1994	0.428398204	0.548711076	0.320239378
1	Deaths	9	Southeast Asia	1	Male	27	Age-standardized	444	Lip and oral cavity cancer	332	Chewing tobacco	2	Percent	1995	0.05688233	0.089342172	0.029722585
1	Deaths	9	Southeast Asia	2	Female	27	Age-standardized	444	Lip and oral cavity cancer	332	Chewing tobacco	2	Percent	1995	0.304550164	0.396032152	0.219815908
1	Deaths	9	Southeast Asia	3	Both	27	Age-standardized	444	Lip and oral cavity cancer	332	Chewing tobacco	2	Percent	1995	0.166026157	0.207649488	0.124084422
1	Deaths	9	Southeast Asia	1	Male	27	Age-standardized	444	Lip and oral cavity cancer	332	Chewing tobacco	3	Rate	1995	0.185489723	0.300616069	0.095104256
1	Deaths	9	Southeast Asia	2	Female	27	Age-standardized	444	Lip and oral cavity cancer	332	Chewing tobacco	3	Rate	1995	0.618247329	0.822778068	0.429059162
1	Deaths	9	Southeast Asia	3	Both	27	Age-standardized	444	Lip and oral cavity cancer	332	Chewing tobacco	3	Rate	1995	0.433434927	0.557258308	0.320270449
1	Deaths	9	Southeast Asia	1	Male	27	Age-standardized	444	Lip and oral cavity cancer	332	Chewing tobacco	2	Percent	1996	0.056725769	0.08822909	0.029750535
1	Deaths	9	Southeast Asia	2	Female	27	Age-standardized	444	Lip and oral cavity cancer	332	Chewing tobacco	2	Percent	1996	0.305368796	0.398498524	0.222058831
1	Deaths	9	Southeast Asia	3	Both	27	Age-standardized	444	Lip and oral cavity cancer	332	Chewing tobacco	2	Percent	1996	0.167003528	0.209369932	0.123629307
1	Deaths	9	Southeast Asia	1	Male	27	Age-standardized	444	Lip and oral cavity cancer	332	Chewing tobacco	3	Rate	1996	0.185560613	0.301201352	0.094884542
1	Deaths	9	Southeast Asia	2	Female	27	Age-standardized	444	Lip and oral cavity cancer	332	Chewing tobacco	3	Rate	1996	0.628517724	0.829557195	0.438998152
1	Deaths	9	Southeast Asia	3	Both	27	Age-standardized	444	Lip and oral cavity cancer	332	Chewing tobacco	3	Rate	1996	0.439437722	0.562296054	0.325234233
1	Deaths	9	Southeast Asia	1	Male	27	Age-standardized	444	Lip and oral cavity cancer	332	Chewing tobacco	2	Percent	1997	0.056982079	0.088493233	0.029039919
1	Deaths	9	Southeast Asia	2	Female	27	Age-standardized	444	Lip and oral cavity cancer	332	Chewing tobacco	2	Percent	1997	0.306257357	0.399338755	0.222673283
1	Deaths	9	Southeast Asia	3	Both	27	Age-standardized	444	Lip and oral cavity cancer	332	Chewing tobacco	2	Percent	1997	0.168059292	0.209550227	0.125095644
1	Deaths	9	Southeast Asia	1	Male	27	Age-standardized	444	Lip and oral cavity cancer	332	Chewing tobacco	3	Rate	1997	0.185462385	0.302837514	0.096482369
1	Deaths	9	Southeast Asia	2	Female	27	Age-standardized	444	Lip and oral cavity cancer	332	Chewing tobacco	3	Rate	1997	0.631582903	0.836199626	0.439149585
1	Deaths	9	Southeast Asia	3	Both	27	Age-standardized	444	Lip and oral cavity cancer	332	Chewing tobacco	3	Rate	1997	0.441352722	0.564920513	0.329652332
1	Deaths	9	Southeast Asia	1	Male	27	Age-standardized	444	Lip and oral cavity cancer	332	Chewing tobacco	2	Percent	1998	0.056754589	0.089062762	0.028921012
1	Deaths	9	Southeast Asia	2	Female	27	Age-standardized	444	Lip and oral cavity cancer	332	Chewing tobacco	2	Percent	1998	0.306453564	0.397848292	0.223027958
1	Deaths	9	Southeast Asia	3	Both	27	Age-standardized	444	Lip and oral cavity cancer	332	Chewing tobacco	2	Percent	1998	0.167910314	0.210359174	0.125717907
1	Deaths	9	Southeast Asia	1	Male	27	Age-standardized	444	Lip and oral cavity cancer	332	Chewing tobacco	3	Rate	1998	0.185232586	0.302016071	0.096285718
1	Deaths	9	Southeast Asia	2	Female	27	Age-standardized	444	Lip and oral cavity cancer	332	Chewing tobacco	3	Rate	1998	0.631171204	0.841259863	0.441441801
1	Deaths	9	Southeast Asia	3	Both	27	Age-standardized	444	Lip and oral cavity cancer	332	Chewing tobacco	3	Rate	1998	0.441435894	0.571006732	0.329610079
1	Deaths	9	Southeast Asia	1	Male	27	Age-standardized	444	Lip and oral cavity cancer	332	Chewing tobacco	2	Percent	1999	0.056875612	0.090094705	0.02971023
1	Deaths	9	Southeast Asia	2	Female	27	Age-standardized	444	Lip and oral cavity cancer	332	Chewing tobacco	2	Percent	1999	0.306373464	0.398125405	0.223745203
1	Deaths	9	Southeast Asia	3	Both	27	Age-standardized	444	Lip and oral cavity cancer	332	Chewing tobacco	2	Percent	1999	0.168853967	0.209794968	0.126739386
1	Deaths	9	Southeast Asia	1	Male	27	Age-standardized	444	Lip and oral cavity cancer	332	Chewing tobacco	3	Rate	1999	0.184514789	0.300356362	0.096263526
1	Deaths	9	Southeast Asia	2	Female	27	Age-standardized	444	Lip and oral cavity cancer	332	Chewing tobacco	3	Rate	1999	0.635007718	0.842338729	0.442148772
1	Deaths	9	Southeast Asia	3	Both	27	Age-standardized	444	Lip and oral cavity cancer	332	Chewing tobacco	3	Rate	1999	0.44371376	0.575586647	0.330599233
1	Deaths	9	Southeast Asia	1	Male	27	Age-standardized	444	Lip and oral cavity cancer	332	Chewing tobacco	2	Percent	2000	0.057202741	0.089628072	0.029700137
1	Deaths	9	Southeast Asia	2	Female	27	Age-standardized	444	Lip and oral cavity cancer	332	Chewing tobacco	2	Percent	2000	0.306920072	0.397498195	0.224150243
1	Deaths	9	Southeast Asia	3	Both	27	Age-standardized	444	Lip and oral cavity cancer	332	Chewing tobacco	2	Percent	2000	0.169374485	0.210049629	0.127261409
1	Deaths	9	Southeast Asia	1	Male	27	Age-standardized	444	Lip and oral cavity cancer	332	Chewing tobacco	3	Rate	2000	0.185083986	0.298859619	0.09708605
1	Deaths	9	Southeast Asia	2	Female	27	Age-standardized	444	Lip and oral cavity cancer	332	Chewing tobacco	3	Rate	2000	0.634179841	0.84938031	0.445572927
1	Deaths	9	Southeast Asia	3	Both	27	Age-standardized	444	Lip and oral cavity cancer	332	Chewing tobacco	3	Rate	2000	0.443926663	0.577529096	0.333928371
1	Deaths	9	Southeast Asia	1	Male	27	Age-standardized	444	Lip and oral cavity cancer	332	Chewing tobacco	2	Percent	2001	0.057157484	0.089970409	0.029924438
1	Deaths	9	Southeast Asia	2	Female	27	Age-standardized	444	Lip and oral cavity cancer	332	Chewing tobacco	2	Percent	2001	0.306766596	0.396536527	0.223017979
1	Deaths	9	Southeast Asia	3	Both	27	Age-standardized	444	Lip and oral cavity cancer	332	Chewing tobacco	2	Percent	2001	0.16863472	0.209742979	0.127510415
1	Deaths	9	Southeast Asia	1	Male	27	Age-standardized	444	Lip and oral cavity cancer	332	Chewing tobacco	3	Rate	2001	0.185358224	0.297332123	0.098185176
1	Deaths	9	Southeast Asia	2	Female	27	Age-standardized	444	Lip and oral cavity cancer	332	Chewing tobacco	3	Rate	2001	0.627147948	0.839464384	0.434095416
1	Deaths	9	Southeast Asia	3	Both	27	Age-standardized	444	Lip and oral cavity cancer	332	Chewing tobacco	3	Rate	2001	0.440525248	0.572713031	0.330511854
1	Deaths	9	Southeast Asia	1	Male	27	Age-standardized	444	Lip and oral cavity cancer	332	Chewing tobacco	2	Percent	2002	0.057188289	0.090438996	0.029965739
1	Deaths	9	Southeast Asia	2	Female	27	Age-standardized	444	Lip and oral cavity cancer	332	Chewing tobacco	2	Percent	2002	0.307002034	0.397136562	0.224085791
1	Deaths	9	Southeast Asia	3	Both	27	Age-standardized	444	Lip and oral cavity cancer	332	Chewing tobacco	2	Percent	2002	0.168436314	0.211804236	0.127287754
1	Deaths	9	Southeast Asia	1	Male	27	Age-standardized	444	Lip and oral cavity cancer	332	Chewing tobacco	3	Rate	2002	0.184944955	0.298517235	0.096891313
1	Deaths	9	Southeast Asia	2	Female	27	Age-standardized	444	Lip and oral cavity cancer	332	Chewing tobacco	3	Rate	2002	0.620127355	0.82943009	0.433018547
1	Deaths	9	Southeast Asia	3	Both	27	Age-standardized	444	Lip and oral cavity cancer	332	Chewing tobacco	3	Rate	2002	0.436946961	0.561552453	0.327684426
[truncated: 3,762 more rows]
